# Supplementary material for: De novo transcriptome profiling uncovers a drastic downregulation of photosynthesis upon nitrogen deprivation in the nonmodel green alga Botryosphaerella sudeticus
Source: BMC Genomics. 2013 Oct 19;14(1):715. doi: 10.1186/1471-2164-14-715 (PMC4050207; doi:10.1186/1471-2164-14-715)
Supplement: Supplementary file 1 — Additional file 1: Table S8: Characterizations of cell cultures supplemented with or without nitrogen. (XLSX 13 KB) [file 12864_2012_6099_MOESM1_ESM.xlsx]

## Sheet: Sheet1
SupTable S8. Characterizations of cell cultures supplemented with or without nitrogen
Note: CDW (g/L) stands for cell dry weight; Nitrate (mg/L) stands for nitrate content in liquid medium;
N (%), C (%), TL (%), TAG (%), SQL (%), and Chl (%) stand for nitrogen, carbon, total lipid, triacylglycerol,
squalene, and chlorophyll a and b contents in % of CDW, respectively; Y(II) stands for quantum yield of PS II.
Day_0 culture in BB+N or BB-N is made by 8-fold dilution of day_3 culture in BB+N after centrifugation and washing.
		Day_0		Day_3
		CDW (g/L)	Nitrate (mg/L)	CDW (g/L)	Nitrate (mg/L)	N (%)	C (%)	TL (%)	TAG (%)	SQL (%)	Chl (%)	Y(II)
N+	Exp1	0.16	204	1.2	3.8	7.11	46.35	25.8333	0.0800833	0.0645833	0.816841	0.541085
	Exp2	0.15	220	1.1	4.1	7	45.78	25.7273	0.0797545	0.0643182	0.917106	0.53072
	Exp3	0.11	230	1.2	3.5	7.32	45.43	21.0833	0.0653583	0.0527083	0.702289	0.534751
	average	0.14	218	1.16667	3.8	7.14333	45.8533	24.2146	0.0750654	0.0605366	0.812078	0.535518
	stdev	0.0264575	13.1149	0.057735	0.3	0.162583	0.464363	2.71232	0.00840818	0.00678079	0.107488	0.00522508
N-	Exp1	0.16	0	1	0	2.7	42.79	36.1	3.61	0.1444	0.232157	0.420452
	Exp2	0.15	0	0.91	0	2.87	42.3	38.9011	3.89011	0.155604	0.282924	0.427994
	Exp3	0.11	0	0.9	0	2.82	42.88	37.1111	3.71111	0.148444	0.275508	0.437274
	average	0.14	0	0.936667	0	2.79667	42.6567	37.3707	3.73707	0.149483	0.26353	0.428573
	stdev	0.0264575	0	0.0550757	0	0.0873689	0.312143	1.41848	0.141848	0.00567393	0.0274211	0.00842584
			fold	0.802857	0	0.391507	0.930285	1.54331	49.7842	2.4693	0.324513	0.800296
			p-value	0.00752943	2.55428e-05	2.15876e-06	0.000585314	0.0017388	1.50634e-06	6.36838e-05	0.00102041	4.83161e-05
