# Supplementary material for: De novo transcriptome profiling uncovers a drastic downregulation of photosynthesis upon nitrogen deprivation in the nonmodel green alga Botryosphaerella sudeticus
Source: BMC Genomics. 2013 Oct 19;14(1):715. doi: 10.1186/1471-2164-14-715 (PMC4050207; doi:10.1186/1471-2164-14-715)
Supplement: Supplementary file 2 — Additional file 2: Table S1: List of 7,625 annotated ESTs in B. sudeticus. (XLS 2 MB) [file 12864_2012_6099_MOESM2_ESM.xls]

## Sheet: Sheet1
Supplemental table S1. Annotation of 7,625 ESTs in B. sudeticus
Note: column b, RPKM level in log10 scale prior nitrogen deprivation; column c, between RPKM levels after and before nitrogen deprivation in log2 scale;
column d, best hit protein ID in Cr or Cv; column e, e-value of BLASTX analysis; column f, bit-score of BLASTX analysis, column g, EST function;
column h-j, associated GO terms; column k-m, associated KEGG pathway functions
EST_ID	level_log10	ratio_log2	best-hit_ID	e-value	score	description	goAcc	goName	gotermType	ecNum	KEGG_pathways	KEGG ID
1	2.66729	0.0650502	jgi|Chlre4|146844|Chlre2_kg.scaffold_1000668	8.8e-79	290	RP-L18Ae, RPL18A; large subunit ribosomal protein L18Ae	| GO:0003735 | GO:0005622 | GO:0005840 | GO:0006412	|structural constituent of ribosome |intracellular |ribosome |translation	|molecular_function |cellular_component |cellular_component |biological_process			K02882
2	1.67982	0.151587	jgi|Chlre4|21465|fgenesh1_pg.C_scaffold_77000041	1.6e-87	321.6	Histone acetyltransferase.	| GO:0004402| GO:0005507 | GO:0006807 | GO:0016020 | GO:0050421	|histone acetyltransferase activity|copper ion binding |nitrogen compound metabolic process |membrane |nitrite reductase (NO-forming) activity	|molecular_function|molecular_function |biological_process |cellular_component |molecular_function	2.3.1.48
5	3.81257	0.2027	jgi|Chlre4|395228|pasa_Sanger_mRNA13161	1.1e-24	112.5
6	0.536069	0.674448	jgi|Chlre4|103841|e_gwH.28.33.1	5.9e-38	152.9	Histidinol-phosphate aminotransferase.	| GO:0000105 | GO:0004400| GO:0009058 | GO:0016769 | GO:0030170	|histidine biosynthetic process |histidinol-phosphate transaminase activity|biosynthetic process |transferase activity, transferring nitrogenous groups |pyridoxal phosphate binding	|biological_process |molecular_function|biological_process |molecular_function |molecular_function	2.6.1.9	Histidine metabolism|Phenylalanine metabolism|Phenylalanine, tyrosine and tryptophan biosynthesis|Tyrosine metabolism
7	2.71074	-0.164578	jgi|Chlre4|191875|estExt_fgenesh2_pg.C_250145	1.3e-55	214.2	FUT10; alpha-1,3-fucosyltransferase 10 [EC:2.4.1.-]						K09669
8	3.67094	-0.205143	jgi|Chlre4|195592|MAY_estExt_gwp_1W.C_370034	2.1e-49	191	RP-S20e, RPS20; small subunit ribosomal protein S20e	| GO:0003735 | GO:0005622 | GO:0005840 | GO:0006412 | GO:0015935	|structural constituent of ribosome |intracellular |ribosome |translation |small ribosomal subunit	|molecular_function |cellular_component |cellular_component |biological_process |cellular_component			K02969
9	3.30226	-0.262277	jgi|Chlre4|166012|fgenesh2_pg.C_scaffold_8000289	2.6e-49	191.4	RP-L30e, RPL30; large subunit ribosomal protein L30e	| GO:0003735 | GO:0005622 | GO:0005840 | GO:0006412	|structural constituent of ribosome |intracellular |ribosome |translation	|molecular_function |cellular_component |cellular_component |biological_process			K02908
11	1.90043	-0.220097	jgi|Chlre4|195462|SAN_estExt_fgenesh2_pg.C_200267	8.6e-47	185.7	GOSR2, BOS1; golgi SNAP receptor complex member 2	| GO:0006886 | GO:0016020	|intracellular protein transport |membrane	|biological_process |cellular_component			K08496
14	2.1054	0.464655	jgi|Chlre4|146886|Chlre2_kg.scaffold_1000710	0	665.6	lysA; diaminopimelate decarboxylase [EC:4.1.1.20]|Diaminopimelate decarboxylase.	| GO:0003824 | GO:0008836 | GO:0009089	|catalytic activity |diaminopimelate decarboxylase activity |lysine biosynthetic process via diaminopimelate	|molecular_function |molecular_function |biological_process	4.1.1.20	Lysine biosynthesis	K01586
15	1.78472	0.146722	jgi|Chlre4|382029|estExt_fgenesh1_pm.C_250002	5.3e-92	333.6	ARF; Arf/Sar family, other	| GO:0005525 | GO:0005622 | GO:0006886| GO:0007264 | GO:0015031	|GTP binding |intracellular |intracellular protein transport|small GTPase mediated signal transduction |protein transport	|molecular_function |cellular_component |biological_process|biological_process |biological_process			K07977
18	2.61644	0.170552	jgi|Chlre4|206194|SKA_chlre3.16.39.1.11	1.8e-86	315.8	RP-L7e, RPL7; large subunit ribosomal protein L7e	| GO:0003735 | GO:0005622 | GO:0005840 | GO:0006412 | GO:0015934 | GO:0030528	|structural constituent of ribosome |intracellular |ribosome |translation |large ribosomal subunit |transcription regulator activity	|molecular_function |cellular_component |cellular_component |biological_process |cellular_component |molecular_function			K02937
19	2.71185	0.140833	jgi|Chlre4|98021|e_gwH.3.306.1	5.6e-32	135.2		| GO:0009654 | GO:0015979 | GO:0042651	|oxygen evolving complex |photosynthesis |thylakoid membrane	|cellular_component |biological_process |cellular_component
20	3.15236	0.451543	jgi|Chlre4|120079|e_gwW.31.70.1	4.3e-10	62.39	SIRT2, SIR2L2; NAD-dependent deacetylase sirtuin 2 [EC:3.5.1.-]|In linear amides.	| GO:0003677 | GO:0004407 | GO:0005677 | GO:0006342 | GO:0006355 | GO:0006476 | GO:0008270 | GO:0008418 | GO:0008759 | GO:0017136 | GO:0018748 | GO:0018749 | GO:0043747 | GO:0043748 | GO:0043864 | GO:0047419| GO:0051287	|DNA binding |histone deacetylase activity |chromatin silencing complex |chromatin silencing |regulation of transcription, DNA-dependent |protein amino acid deacetylation |zinc ion binding |protein N-terminal asparagine amidohydrolase activity |UDP-3-O-[3	|molecular_function |molecular_function |cellular_component |biological_process |biological_process |biological_process |molecular_function |molecular_function |molecular_function |molecular_function |molecular_function |molecular_function |molecular_func	3.5.1.-	Arginine and proline metabolism|Lipopolysaccharide biosynthesis|Nicotinate and nicotinamide metabolism|Pantothenate and CoA biosynthesis	K11412
21	2.92362	-0.134607	jgi|Chlre4|342746|estExt_fgenesh1_pg.C_chromosome_20249	0	681	E1.13.11.5, hmgA; homogentisate 1,2-dioxygenase [EC:1.13.11.5]	| GO:0004411 | GO:0006559 | GO:0006570	|homogentisate 1,2-dioxygenase activity |L-phenylalanine catabolic process |tyrosine metabolic process	|molecular_function |biological_process |biological_process			K00451
22	2.43441	-0.142582	jgi|Chlre4|179044|fgenesh2_pg.C_scaffold_58000010	8e-107	385.2		| GO:0000166 | GO:0005524| GO:0017111	|nucleotide binding |ATP binding|nucleoside-triphosphatase activity	|molecular_function |molecular_function|molecular_function
25	3.10682	0.0187169	jgi|Chlre4|416990|pasa_Sanger_mRNA18888	4.9e-65	246.9
28	2.53301	-0.222763	jgi|Chlre4|117106|e_gwW.18.243.1	1.7e-49	195.3		| GO:0004672 | GO:0004674 | GO:0004675 | GO:0004676 | GO:0004677 | GO:0004679 | GO:0004680 | GO:0004681 | GO:0004690 | GO:0004694 | GO:0004695 | GO:0004696 | GO:0004698 | GO:0004700 | GO:0004702 | GO:0004704 | GO:0004705 | GO:0004706 | GO:0004708 | GO:000	|protein kinase activity |protein serine/threonine kinase activity |transmembrane receptor protein serine/threonine kinase activity|3-phosphoinositide-dependent protein kinase activity|DNA-dependent protein kinase activity|AMP-activated protein kinase act	|molecular_function |molecular_function |molecular_function |molecular_function |molecular_function |molecular_function |molecular_function |molecular_function |molecular_function |molecular_function |molecular_function |molecular_function |molecular_func
31	3.38347	0.0508538	jgi|Chlre4|57302|estExt_GenewiseH_1.C_210125	2e-14	75.1	RP-S25e, RPS25; small subunit ribosomal protein S25e						K02975
33	2.45702	0.0317601	jgi|Chlre4|153248|Chlre2_kg.scaffold_56000065	4.7e-70	263.1
34	2.93524	0.114367	jgi|Chlre4|376420|estExt_fgenesh1_pm.C_chromosome_10263	3.4e-50	198
35	2.50266	-0.207256	jgi|Chlre4|193755|estExt_fgenesh2_pg.C_480011	1.3e-18	91.66
37	3.06273	-0.22152	jgi|Chlre4|117883|e_gwW.22.48.1	6.1e-79	292.4	SCD, desC; stearoyl-CoA desaturase (delta-9 desaturase) [EC:1.14.19.1]	| GO:0004768 | GO:0005506 | GO:0005783 | GO:0006633 | GO:0016020 | GO:0016491	|stearoyl-CoA 9-desaturase activity |iron ion binding |endoplasmic reticulum |fatty acid biosynthetic process |membrane |oxidoreductase activity	|molecular_function |molecular_function |cellular_component |biological_process |cellular_component |molecular_function			K00507
38	1.47589	-0.210148	jgi|Chlre4|106740|e_gwH.46.54.1	1.9e-70	262.3	efp; elongation factor P	| GO:0003746 | GO:0005529 | GO:0006414	|translation elongation factor activity |sugar binding |translational elongation	|molecular_function |molecular_function |biological_process			K02356
40	2.52934	-0.234648	jgi|ChlNC64A_1|134662|IGS.gm_12_00048	7.5e-09	59.31
46	1.52341	-0.447167	jgi|Chlre4|421522|pasa_Sanger_mRNA4536	2.6e-13	72.79
50	3.16027	-0.841141	jgi|Chlre4|156131|acegs_kg.scaffold_2000053	1e-146	517.3	TC.AMT; ammonium transporter, Amt family	| GO:0006810 | GO:0008519 | GO:0016020	|transport |ammonium transmembrane transporter activity |membrane	|biological_process |molecular_function |cellular_component			K03320
54	1.16238	0.298293	jgi|Chlre4|150164|Chlre2_kg.scaffold_29000052	1.1e-30	131.7
56	1.25788	-0.0415996	jgi|Chlre4|127689|estExt_gwp_1H.C_90044	3.6e-59	227.3	Phosphotransferases with an alcohol group as acceptor.	| GO:0004672 | GO:0004674 | GO:0004713 | GO:0005524 | GO:0006468 | GO:0008443 | GO:0008607 | GO:0008819 | GO:0016307 | GO:0016538 | GO:0018720 | GO:0019914 | GO:0032942 | GO:0035004 | GO:0042556 | GO:0042557 | GO:0043743 | GO:0043771 | GO:0043798 | GO:004	|protein kinase activity |protein serine/threonine kinase activity |protein-tyrosine kinase activity |ATP binding |protein amino acid phosphorylation |phosphofructokinase activity |phosphorylase kinase regulator activity |cobinamide kinase activity |phosp	|molecular_function |molecular_function |molecular_function |molecular_function |biological_process |molecular_function |molecular_function |molecular_function |molecular_function |molecular_function |molecular_function |molecular_function |molecular_func	2.7.1.-	Benzoate degradation via CoA ligation|Inositol phosphate metabolism|Nicotinate and nicotinamide metabolism|Sphingoglycolipid metabolism|Starch and sucrose metabolism
57	3.68958	0.178651	jgi|Chlre4|407233|pasa_Sanger_mRNA1581	5e-20	95.13	Glucan 1,4-alpha-glucosidase.	| GO:0004339	|glucan 1,4-alpha-glucosidase activity	|molecular_function	3.2.1.3	Starch and sucrose metabolism
58	2.2362	-0.097341	jgi|Chlre4|409112|pasa_Sanger_mRNA16832	6.5e-20	95.52
60	1.26158	0.191269	jgi|Chlre4|111778|e_gwW.7.128.1	8e-138	486.9	RHM; UDP-glucose 4,6-dehydratase [EC:4.2.1.76]	| GO:0003824 | GO:0044237 | GO:0050662	|catalytic activity |cellular metabolic process |coenzyme binding	|molecular_function |biological_process |molecular_function			K12450
62	3.01209	0.0278066	jgi|Chlre4|294936|au.g12664_t2	1.2e-13	76.64	REI1; pre-60S factor REI1|Histone acetyltransferase.	| GO:0004402	|histone acetyltransferase activity	|molecular_function	2.3.1.48		K14816
67	1.18688	0.261534	jgi|Chlre4|196354|BTM_chlre3.69.14.1.1	0	701.4	glyA, SHMT; glycine hydroxymethyltransferase [EC:2.1.2.1]|Glycine hydroxymethyltransferase.	| GO:0004372 | GO:0006544 | GO:0006563	|glycine hydroxymethyltransferase activity |glycine metabolic process |L-serine metabolic process	|molecular_function |biological_process |biological_process	2.1.2.1	Cyanoamino acid metabolism|Glycine, serine and threonine metabolism|Lysine degradation|Methane metabolism|One carbon pool by folate	K00600
78	2.74669	-0.00538742	jgi|Chlre4|24459|estExt_fgenesh1_pm.C_580004	1e-170	596.3	ALDO, fbaB; fructose-bisphosphate aldolase, class I [EC:4.1.2.13]|Fructose-bisphosphate aldolase.	| GO:0004332 | GO:0006096	|fructose-bisphosphate aldolase activity |glycolysis	|molecular_function |biological_process	4.1.2.13	Carbon fixation|Fructose and mannose metabolism|Glycolysis / Gluconeogenesis|Pentose phosphate pathway	K01623
81	0.770794	0.235642	jgi|Chlre4|392274|pasa_Sanger_mRNA30492	3.8e-16	81.26
82	0.500397	0.584845	jgi|Chlre4|150721|Chlre2_kg.scaffold_31000087	1e-72	271.9	Myosin ATPase.	| GO:0005524 | GO:0005694 | GO:0006259 | GO:0008570	|ATP binding |chromosome |DNA metabolic process |myosin ATPase activity	|molecular_function |cellular_component |biological_process |molecular_function	3.6.4.1	Purine metabolism
86	2.7928	-0.173516	jgi|ChlNC64A_1|135382|IGS.gm_13_00310	1.5e-49	192.2	RP-S12e, RPS12; small subunit ribosomal protein S12e	| GO:0003735| GO:0005622 | GO:0005840 | GO:0006412	|structural constituent of ribosome|intracellular |ribosome |protein biosynthesis	|molecular_function|cellular_component |cellular_component |biological_process			K02951
89	2.29452	-0.124195	jgi|Chlre4|162845|fgenesh2_kg.C_scaffold_18000054	5.8e-73	272.3	RP-L13Ae, RPL13A; large subunit ribosomal protein L13Ae	| GO:0003735 | GO:0005622 | GO:0005840| GO:0006412 | GO:0015934	|structural constituent of ribosome |intracellular |ribosome|translation |large ribosomal subunit	|molecular_function |cellular_component |cellular_component|biological_process |cellular_component			K02872
91	2.12904	0.0408432	jgi|Chlre4|290814|au.g8806_t1	1.9e-43	175.3		| GO:0016773	|phosphotransferase activity, alcohol group as acceptor	|molecular_function
92	1.9511	0.0467151	jgi|Chlre4|196096|DPA_MER_Chlre2_kg.scaffold_8000017	2.4e-12	70.48		| GO:0005375 | GO:0006825 | GO:0016021	|copper ion transmembrane transporter activity |copper ion transport |integral to membrane	|molecular_function |biological_process |cellular_component
94	0.636493	0.30133	jgi|Chlre4|177379|fgenesh2_pg.C_scaffold_41000075	1.5e-92	337.4	Carboxypeptidase A2.	| GO:0004182 | GO:0006508 | GO:0008270	|carboxypeptidase A activity |proteolysis |zinc ion binding	|molecular_function |biological_process |molecular_function	3.4.17.15
96	2.00391	-0.0146561	jgi|Chlre4|288478|au.g6643_t1	9.8e-42	167.5	SERPINA5, PCI; protein C inhibitor	| GO:0004867	|serine-type endopeptidase inhibitor activity	|molecular_function			K03913
97	1.76028	0.481748	jgi|ChlNC64A_1|54968|fgenesh3_pg.C_scaffold_27000072	5.7e-08	55.84
99	2.72052	-0.548987	jgi|Chlre4|289710|au.g7798_t1	2.9e-73	273.5
102	2.21618	-0.120649	jgi|Chlre4|120172|e_gwW.36.60.1	1e-72	271.9	ASAH2; neutral ceramidase [EC:3.5.1.23]						K12349
103	2.14589	0.405214	jgi|Chlre4|192138|estExt_fgenesh2_pg.C_300138	6.4e-52	201.8
106	3.70126	-0.0381134	jgi|Chlre4|155068|Chlre2_kg.scaffold_422000001	6e-14	75.87
109	1.93146	-0.524068	jgi|Chlre4|185012|estExt_fgenesh2_kg.C_350018	6.3e-09	60.46
113	1.95639	0.278072	jgi|Chlre4|205729|OVA_estExt_fgenesh2_pg.C_100352	2.2e-24	112.5	Histone acetyltransferase.	| GO:0003676 | GO:0004402| GO:0008270	|nucleic acid binding |histone acetyltransferase activity|zinc ion binding	|molecular_function |molecular_function|molecular_function	2.3.1.48
114	3.23053	-0.33018	jgi|Chlre4|344365|estExt_fgenesh1_pg.C_chromosome_60519	6e-119	247.3
116	2.50932	0.241225	jgi|Chlre4|168484|fgenesh2_pg.C_scaffold_2000130	6e-114	407.5	RP-S3Ae, RPS3A; small subunit ribosomal protein S3Ae	| GO:0003735 | GO:0005622 | GO:0005840 | GO:0006412	|structural constituent of ribosome |intracellular |ribosome |translation	|molecular_function |cellular_component |cellular_component |biological_process			K02984
119	2.13637	0.106778	jgi|Chlre4|139610|estExt_gwp_1W.C_500015	0	837	typA, bipA; GTP-binding protein	| GO:0003924 | GO:0005525 | GO:0005622 | GO:0006412 | GO:0008547	|GTPase activity |GTP binding |intracellular |translation |protein-synthesizing GTPase activity	|molecular_function |molecular_function |cellular_component |biological_process |molecular_function			K06207
122	1.12345	0.19348	jgi|Chlre4|298134|au.g15686_t4	1.2e-67	253.8	E2.4.2.17, hisG; ATP phosphoribosyltransferase [EC:2.4.2.17]	| GO:0000105 | GO:0003879	|histidine biosynthetic process |ATP phosphoribosyltransferase activity	|biological_process |molecular_function			K00765
127	3.61611	0.0526638	jgi|Chlre4|418234|pasa_Sanger_mRNA23191	2.9e-32	136.7		| GO:0004682| GO:0007242	|protein kinase CK2 activity|intracellular signaling cascade	|molecular_function|biological_process
128	1.81173	-0.391466	jgi|Chlre4|157870|acegs_kg.scaffold_20000058	9.3e-87	318.2	Strictosidine synthase.	| GO:0009058 | GO:0016844	|biosynthetic process |strictosidine synthase activity	|biological_process |molecular_function	4.3.3.2	Terpenoid biosynthesis
130	2.25704	0.26426	jgi|Chlre4|133971|estExt_gwp_1W.C_50109	6e-168	588.2	glnA; glutamine synthetase [EC:6.3.1.2]|Glutamate--ammonia ligase.	| GO:0004356 | GO:0006542| GO:0006807	|glutamate-ammonia ligase activity |glutamine biosynthetic process|nitrogen compound metabolic process	|molecular_function |biological_process|biological_process	6.3.1.2	Glutamate metabolism|Nitrogen metabolism|Peptidoglycan biosynthesis	K01915
131	2.13428	-0.109359	jgi|Chlre4|406853|pasa_Sanger_mRNA226	0	803.1	SLC5A7, CHT1; solute carrier family 5 (high affinity choline transporter), member 7	| GO:0005215 | GO:0006810 | GO:0016020	|transporter activity |transport |membrane	|molecular_function |biological_process |cellular_component			K14387
132	1.45646	0.295174	jgi|Chlre4|205942|SKA_Chlre2_kg.scaffold_37000083	5.2e-11	67.01
133	2.49174	0.299994	jgi|Chlre4|132472|estExt_gwp_1H.C_560036	3.9e-57	221.1	HNRNPF_H; heterogeneous nuclear ribonucleoprotein F/H	| GO:0003676	|nucleic acid binding	|molecular_function			K12898
135	1.16109	-0.406438	jgi|Chlre4|292075|au.g9990_t1	1.3e-72	270.8	E2.7.4.6, ndk; nucleoside-diphosphate kinase [EC:2.7.4.6]|Nucleoside-diphosphate kinase.	| GO:0004550 | GO:0005524 | GO:0006183 | GO:0006228 | GO:0006241	|nucleoside diphosphate kinase activity |ATP binding |GTP biosynthetic process |UTP biosynthetic process |CTP biosynthetic process	|molecular_function |molecular_function |biological_process |biological_process |biological_process	2.7.4.6	Purine metabolism|Pyrimidine metabolism	K00940
137	0.97812	0.0407889	jgi|Chlre4|171628|fgenesh2_pg.C_scaffold_1000249	9.1e-07	53.14		| GO:0005515	|protein binding	|molecular_function
138	2.60157	0.0155191	jgi|Chlre4|190851|estExt_fgenesh2_pg.C_200178	3.1e-45	180.6	NIP; aquaporin NIP	| GO:0005215 | GO:0006810 | GO:0016020	|transporter activity |transport |membrane	|molecular_function |biological_process |cellular_component			K09874
141	0.637159	-0.0235869	jgi|Chlre4|397643|pasa_Sanger_mRNA14874	1.1e-19	95.13
142	3.614	-0.060611	jgi|Chlre4|128309|estExt_gwp_1H.C_120142	1.8e-39	158.7	RP-L44e, RPL44; large subunit ribosomal protein L44e	| GO:0003735 | GO:0005622 | GO:0005840 | GO:0006412	|structural constituent of ribosome |intracellular |ribosome |translation	|molecular_function |cellular_component |cellular_component |biological_process			K02929
144	2.82277	-0.164054	jgi|Chlre4|128745|estExt_gwp_1H.C_150086	5e-133	471.5		| GO:0005524	|ATP binding	|molecular_function
150	1.24388	0.104655	jgi|Chlre4|415794|pasa_Sanger_mRNA19636	4.9e-80	295		| GO:0005737 | GO:0006629 | GO:0016021 | GO:0016627	|cytoplasm |lipid metabolic process |integral to membrane |oxidoreductase activity, acting on the CH-CH group of donors	|cellular_component |biological_process |cellular_component |molecular_function
151	1.95823	-0.00406264	jgi|Chlre4|196682|DNE_fgenesh2_pg.C_scaffold_8000179	6.4e-26	116.7	Acting on paired donors, with incorporation or reduction of	| GO:0004497 | GO:0005506 | GO:0006118 | GO:0018585 | GO:0018586 | GO:0018587 | GO:0018588 | GO:0018589 | GO:0018590 | GO:0018591 | GO:0018592 | GO:0018593 | GO:0018594 | GO:0018595 | GO:0018596 | GO:0018597 | GO:0018598 | GO:0018599 | GO:0018600 | GO:002	|monooxygenase activity |iron ion binding |electron transport |fluorene oxygenase activity |mono-butyltin dioxygenase activity |limonene 8-monooxygenase activity |tri-n-butyltin dioxygenase activity |di-n-butyltin dioxygenase activity |methylsilanetriol h	|molecular_function |molecular_function |biological_process |molecular_function |molecular_function |molecular_function |molecular_function |molecular_function |molecular_function |molecular_function |molecular_function |molecular_function |molecular_func	1.14.-.-	Ascorbate and aldarate metabolism|Flavonoids, stilbene and lignin biosynthesis|Fluorene degradation|gamma-Hexachlorocyclohexane degradation
154	2.1664	-0.634955	jgi|Chlre4|144056|Chlre2_kg.scaffold_9000287	3.5e-07	52.76		| GO:0009522 | GO:0015979	|photosystem I |photosynthesis	|cellular_component |biological_process
155	0.966736	0.205219	jgi|Chlre4|410651|pasa_Sanger_mRNA25727	5e-09	60.46
156	1.64531	0.150051	jgi|Chlre4|149716|Chlre2_kg.scaffold_25000195	1e-90	331.3	ARFGAP1; ADP-ribosylation factor GTPase-activating protein 1	| GO:0008060 | GO:0008270 | GO:0032312	|ARF GTPase activator activity |zinc ion binding |regulation of ARF GTPase activity	|molecular_function |molecular_function |biological_process			K12492
159	1.63799	0.0252343	jgi|Chlre4|426044|pasa_Sanger_mRNA7208	1.1e-07	55.07		| GO:0005515 | GO:0008270	|protein binding |zinc ion binding	|molecular_function |molecular_function
160	2.24983	-0.0177965	jgi|Chlre4|287446|au.g5683_t1	7.2e-27	119.8
163	0.555923	0.552116	jgi|ChlNC64A_1|145354|IGS.gm_9_00161	6.1e-08	52.76
165	1.3915	0.110283	jgi|Chlre4|206462|OVA_chlre3.49.61.3.11	2.2e-79	293.5	RBM39, RNPC2; RNA-binding protein 39	| GO:0003676	|nucleic acid binding	|molecular_function			K13091
166	3.06058	-0.171053	jgi|Chlre4|113103|e_gwW.6.72.1	3.1e-82	303.1	Naringenin-chalcone synthase.	| GO:0008415 | GO:0009058 | GO:0016210	|acyltransferase activity |biosynthetic process |naringenin-chalcone synthase activity	|molecular_function |biological_process |molecular_function	2.3.1.74	Flavonoids, stilbene and lignin biosynthesis
169	1.73199	0.0704424	jgi|Chlre4|319684|kg.chromosome_17_#_90_#_856473:1	2e-142	504.6	TGL4; TAG lipase / steryl ester hydrolase / phospholipase A2 / LPA acyltransferase [EC:3.1.1.3 3.1.1.13 3.1.1.4 2.3.1.51]	| GO:0006629	|lipid metabolic process	|biological_process			K14674
171	1.47029	0.421845	jgi|Chlre4|422360|pasa_Sanger_mRNA5245	8.8e-15	80.11	Exo-alpha-sialidase.	| GO:0003824 | GO:0004308| GO:0005975	|catalytic activity |exo-alpha-sialidase activity|carbohydrate metabolic process	|molecular_function |molecular_function|biological_process	3.2.1.18	N-Glycan degradation|Sphingoglycolipid metabolism
173	2.03948	-1.04241	jgi|Chlre4|185190|estExt_fgenesh2_kg.C_400018	2e-118	422.5	thi1; thiamine biosynthetic enzyme	| GO:0009228	|thiamin biosynthetic process	|biological_process			K03146
180	0.715661	0.29681	jgi|Chlre4|423606|pasa_Sanger_mRNA9064	2e-10	63.93		| GO:0004682	|protein kinase CK2 activity	|molecular_function
181	3.50218	0.0998952	jgi|Chlre4|127247|estExt_gwp_1H.C_40068	3.8e-41	163.3	RP-L35Ae, RPL35A; large subunit ribosomal protein L35Ae	| GO:0003735 | GO:0005622 | GO:0005840 | GO:0006412	|structural constituent of ribosome |intracellular |ribosome |translation	|molecular_function |cellular_component |cellular_component |biological_process			K02917
185	1.80568	-0.374743	jgi|Chlre4|194837|estExt_fgenesh2_pg.C_820019	3.3e-43	172.2	DYNLL; dynein light chain LC8-type|Dynein ATPase.	| GO:0003777 | GO:0005875 | GO:0007017 | GO:0008567	|microtubule motor activity |microtubule associated complex |microtubule-based process |dynein ATPase activity	|molecular_function |cellular_component |biological_process |molecular_function	3.6.4.2		K10418
188	0.719557	0.451823	jgi|Chlre4|344422|estExt_fgenesh1_pg.C_chromosome_60617	1.6e-74	276.2	E3.1.1.45; carboxymethylenebutenolidase [EC:3.1.1.45]	| GO:0016787	|hydrolase activity	|molecular_function			K01061
190	1.28945	0.618768	jgi|Chlre4|196263|MHS_fgenesh1_pg.C_scaffold_26000067	1e-138	491.5	PK, pyk; pyruvate kinase [EC:2.7.1.40]|Pyruvate kinase.	| GO:0000287 | GO:0004743 | GO:0006096 | GO:0030955	|magnesium ion binding |pyruvate kinase activity |glycolysis |potassium ion binding	|molecular_function |molecular_function |biological_process |molecular_function	2.7.1.40	Carbon fixation|Glycolysis / Gluconeogenesis|Purine metabolism|Pyruvate metabolism	K00873
191	2.30994	0.376929	jgi|Chlre4|321990|kg.25_#_18_#_TC47990	8.7e-71	264.2
193	1.21424	0.403091	jgi|Chlre4|137766|estExt_gwp_1W.C_230089	3.5e-23	105.1		| GO:0009765 | GO:0016020	|photosynthesis, light harvesting |membrane	|biological_process |cellular_component
194	1.00224	-0.229431	jgi|Chlre4|128114|estExt_gwp_1H.C_110201	0	832
197	2.07173	-0.287126	jgi|Chlre4|346844|estExt_fgenesh1_pg.C_chromosome_130430	1.6e-57	221.5
199	1.33293	-0.0875279	jgi|Chlre4|195551|OVA_e_gwW.11.342.1	2e-107	386.7	VRG4, GONST1; GDP-mannose transporter						K15356
200	1.56996	0.184658	jgi|ChlNC64A_1|133821|IGS.gm_10_00112	3.7e-14	75.87		| GO:0003684| GO:0005524 | GO:0006298	|damaged DNA binding|ATP binding |mismatch repair	|molecular_function|molecular_function |biological_process
203	2.17829	-0.245065	jgi|Chlre4|394012|pasa_Sanger_mRNA6020	1.4e-43	176		| GO:0016787	|hydrolase activity	|molecular_function
205	2.05506	0.203793	jgi|Chlre4|377480|estExt_fgenesh1_pm.C_chromosome_30019	6.9e-47	184.1		| GO:0005509	|calcium ion binding	|molecular_function
207	1.04706	0.291493	jgi|Chlre4|194674|estExt_fgenesh2_pg.C_780052	6.1e-83	305.8	E1.1.1.195; cinnamyl-alcohol dehydrogenase [EC:1.1.1.195]|Cinnamyl-alcohol dehydrogenase.	| GO:0004601 | GO:0006118 | GO:0006979 | GO:0020037 | GO:0045551	|peroxidase activity |electron transport |response to oxidative stress |heme binding |cinnamyl-alcohol dehydrogenase activity	|molecular_function |biological_process |biological_process |molecular_function |molecular_function	1.1.1.195	Flavonoids, stilbene and lignin biosynthesis	K00083
211	2.46215	-0.31218	jgi|Chlre4|311524|kg.chromosome_10_#_513_#_chlre3.8.266.3.11	1.4e-07	54.3
212	2.67191	0.0341949	jgi|ChlNC64A_1|33285|estExt_Genewise1.C_360037	4.9e-46	182.2	E3.5.4.3, guaD; guanine deaminase [EC:3.5.4.3]|Cytosine deaminase.	| GO:0004131 | GO:0008270 | GO:0016787	|cytosine deaminase activity |zinc ion binding |hydrolase activity	|molecular_function |molecular_function |molecular_function	3.5.4.1	Pyrimidine metabolism	K01487
215	2.40694	-0.275112	jgi|Chlre4|347611|estExt_fgenesh1_pg.C_chromosome_160649	0	978.8	MFP2; enoyl-CoA hydratase/3-hydroxyacyl-CoA dehydrogenase [EC:4.2.1.17 1.1.1.35 1.1.1.211]	| GO:0003824 | GO:0006631 | GO:0008152 | GO:0016491	|catalytic activity |fatty acid metabolic process |metabolic process |oxidoreductase activity	|molecular_function |biological_process |biological_process |molecular_function			K10527
216	1.60346	-0.0152598	jgi|Chlre4|338517|pm.chromosome_10_#_196	9e-166	581.6	obg; GTP-binding protein	| GO:0005525	|GTP binding	|molecular_function			K03979
217	1.21364	1.14649	jgi|Chlre4|173277|fgenesh2_pg.C_scaffold_20000126	5.9e-30	129.4
221	1.2638	0.0377653	jgi|Chlre4|195865|FER_Chlre2_kg.scaffold_14000013	5.7e-09	60.85	Exo-alpha-sialidase.	| GO:0004308	|exo-alpha-sialidase activity	|molecular_function	3.2.1.18	N-Glycan degradation|Sphingoglycolipid metabolism
223	1.91078	-0.133301	jgi|Chlre4|206147|OVA_Chlre2_kg.scaffold_2000198	2e-105	380.9	ABP1, AOC1; diamine oxidase [EC:1.4.3.22]|Amine oxidase (copper-containing).	| GO:0005507 | GO:0008131 | GO:0009308 | GO:0048038	|copper ion binding |amine oxidase activity |amine metabolic process |quinone binding	|molecular_function |molecular_function |biological_process |molecular_function	1.4.3.6	Alkaloid biosynthesis II|Arginine and proline metabolism|beta-Alanine metabolism|Glycine, serine and threonine metabolism|Histidine metabolism|Phenylalanine metabolism|Tryptophan metabolism|Tyrosine metabolism	K11182
228	1.59049	-0.25614	jgi|Chlre4|127172|estExt_gwp_1H.C_60241	1.7e-65	246.9	VDAC2; voltage-dependent anion channel protein 2	| GO:0005741 | GO:0006820 | GO:0008308	|mitochondrial outer membrane |anion transport |voltage-gated anion channel activity	|cellular_component |biological_process |molecular_function			K15040
229	2.02439	-0.0433953	jgi|Chlre4|150073|Chlre2_kg.scaffold_30000131	2.9e-11	68.55		| GO:0003824 | GO:0005975	|catalytic activity |carbohydrate metabolic process	|molecular_function |biological_process
233	1.4058	0.167206	jgi|Chlre4|175829|fgenesh2_pg.C_scaffold_34000135	1.5e-48	192.6		| GO:0004672 | GO:0004674| GO:0004713 | GO:0005524 | GO:0006468	|protein kinase activity |protein serine/threonine kinase activity|protein-tyrosine kinase activity |ATP binding |protein amino acid phosphorylation	|molecular_function |molecular_function|molecular_function |molecular_function |biological_process
234	2.2481	-0.0386234	jgi|Chlre4|340657|pm.chromosome_15_#_73	2.1e-15	82.03
236	2.46165	-0.477357	jgi|Chlre4|381102|estExt_fgenesh1_pm.C_chromosome_140224	2.1e-20	97.44
240	2.52841	-0.215378	jgi|Chlre4|408539|pasa_Sanger_mRNA17994	5.4e-16	81.26
244	0.740992	-0.219809	jgi|Chlre4|169483|fgenesh2_pg.C_scaffold_10000285	1.5e-15	80.49
245	2.59701	0.0505772	jgi|Chlre4|172406|fgenesh2_pg.C_scaffold_18000072	5e-129	457.2	RP-L8e, RPL8; large subunit ribosomal protein L8e	| GO:0003735 | GO:0005622 | GO:0005840 | GO:0006412	|structural constituent of ribosome |intracellular |ribosome |translation	|molecular_function |cellular_component |cellular_component |biological_process			K02938
247	1.59525	0.0205455	jgi|Chlre4|395575|pasa_Sanger_mRNA12415	1.6e-40	162.5	SF3B5, SF3B10; splicing factor 3B subunit 5						K12832
249	1.39342	0.284344	jgi|ChlNC64A_1|57199|estExt_fgenesh3_pg.C_50059	2.1e-07	51.99		| GO:0003677| GO:0005634 | GO:0006355	|DNA binding|nucleus |regulation of transcription, DNA-dependent	|molecular_function|cellular_component |biological_process
250	2.94604	0.448294	jgi|Chlre4|145770|Chlre2_kg.scaffold_15000084	0	971.1	EF3, TEF3; elongation factor 3	| GO:0000166 | GO:0000785 | GO:0003682 | GO:0005524 | GO:0005634 | GO:0006333 | GO:0016887 | GO:0017111	|nucleotide binding |chromatin |chromatin binding |ATP binding |nucleus |chromatin assembly or disassembly |ATPase activity |nucleoside-triphosphatase activity	|molecular_function |cellular_component |molecular_function |molecular_function |cellular_component |biological_process |molecular_function |molecular_function			K03235
254	2.74855	-0.707014	jgi|Chlre4|155150|Chlre2_kg.scaffold_70a000019	2.8e-15	78.95		| GO:0009507 | GO:0009523	|chloroplast |photosystem II	|cellular_component |cellular_component
257	2.62338	-0.334582	jgi|ChlNC64A_1|55279|fgenesh3_pg.C_scaffold_33000002	6.4e-24	109	PAPPA2; pappalysin-2 [EC:3.4.24.-]	| GO:0006508| GO:0008237 | GO:0008270	|proteolysis and peptidolysis|metallopeptidase activity |zinc ion binding	|biological_process|molecular_function |molecular_function			K08647
259	2.34559	-0.0414277	jgi|Chlre4|135648|estExt_gwp_1W.C_120012	1.9e-74	276.9	focA; formate transporter	| GO:0005215 | GO:0006810 | GO:0016020	|transporter activity |transport |membrane	|molecular_function |biological_process |cellular_component			K06212
263	2.23839	-0.255271	jgi|Chlre4|380688|estExt_fgenesh1_pm.C_chromosome_130134	2.6e-64	242.7
266	2.50219	-0.322649	jgi|Chlre4|206190|FER_Chlre2_kg.scaffold_33000094	4e-54	208.4	ATPF0B, atpF; F-type H+-transporting ATPase subunit b [EC:3.6.3.14]	| GO:0015986 | GO:0016469 | GO:0016820	|ATP synthesis coupled proton transport |proton-transporting two-sector ATPase complex |hydrolase activity, acting on acid anhydrides, catalyzing transmembrane movement of substances	|biological_process |cellular_component |molecular_function		photosynthesis	K02109
267	2.61804	-0.78228	jgi|Chlre4|184971|estExt_fgenesh2_kg.C_360013	4.6e-70	261.5	psaD; photosystem I subunit II	| GO:0009538 | GO:0015979	|photosystem I reaction center |photosynthesis	|cellular_component |biological_process		photosynthesis	K02692
268	2.07594	-0.168699	jgi|Chlre4|31077|estExt_fgenesh1_pg.C_100344	4e-23	107.1		| GO:0006457 | GO:0031072 | GO:0051082	|protein folding |heat shock protein binding |unfolded protein binding	|biological_process |molecular_function |molecular_function
271	1.81622	-0.101981	jgi|Chlre4|184173|estExt_fgenesh2_kg.C_220052	7e-20	96.29		| GO:0006470 | GO:0008138| GO:0016311 | GO:0016791	|protein amino acid dephosphorylation |protein tyrosine/serine/threonine phosphatase activity|dephosphorylation |phosphoric monoester hydrolase activity	|biological_process |molecular_function|biological_process |molecular_function
273	2.06623	0.23687	jgi|Chlre4|111844|e_gwW.7.386.1	7.1e-20	97.06		| GO:0003677	|DNA binding	|molecular_function
276	0.787459	-0.0936653	jgi|Chlre4|135421|estExt_gwp_1W.C_110007	3e-106	382.1	GPS; geranyl diphosphate synthase [EC:2.5.1.1]|Trans-pentaprenyltransferase.	| GO:0008299 | GO:0048045	|isoprenoid biosynthetic process |trans-pentaprenyltranstransferase activity	|biological_process |molecular_function	2.5.1.33	Sterol biosynthesis	K14066
277	2.92486	-0.0629812	jgi|Chlre4|196952|HAL_estExt_GenewiseW_1.C_10190	3e-108	226.5	UDP-glucuronate decarboxylase.	| GO:0003824 | GO:0044237 | GO:0048040| GO:0050662	|catalytic activity |cellular metabolic process |UDP-glucuronate decarboxylase activity|coenzyme binding	|molecular_function |biological_process |molecular_function|molecular_function	4.1.1.35	Nucleotide sugars metabolism|Starch and sucrose metabolism
278	3.12057	0.0116351	jgi|Chlre4|145271|Chlre2_kg.scaffold_13000184	3.4e-37	151.4	RP-L14e, RPL14; large subunit ribosomal protein L14e	| GO:0003735 | GO:0005622 | GO:0005840 | GO:0006412	|structural constituent of ribosome |intracellular |ribosome |translation	|molecular_function |cellular_component |cellular_component |biological_process			K02875
280	1.012	0.532215	jgi|Chlre4|424058|pasa_Sanger_mRNA8102	2.9e-09	57
281	1.78044	-0.29544	jgi|Chlre4|164272|fgenesh2_kg.C_scaffold_38000029	5.5e-26	114.8	NDUFB7; NADH dehydrogenase (ubiquinone) 1 beta subcomplex 7 [EC:1.6.5.3 1.6.99.3]|NADH dehydrogenase (ubiquinone).	| GO:0003954 | GO:0005739 | GO:0006118 | GO:0008137	|NADH dehydrogenase activity |mitochondrion |electron transport |NADH dehydrogenase (ubiquinone) activity	|molecular_function |cellular_component |biological_process |molecular_function	1.6.5.3	Oxidative phosphorylation|Ubiquinone biosynthesis	K03963
282	3.1629	-0.408658	jgi|Chlre4|195585|MAY_RPL10a	5e-89	323.9	RP-L10Ae, RPL10A; large subunit ribosomal protein L10Ae	| GO:0003735 | GO:0005622 | GO:0005840 | GO:0006412	|structural constituent of ribosome |intracellular |ribosome |translation	|molecular_function |cellular_component |cellular_component |biological_process			K02865
285	2.02077	-0.263156	jgi|Chlre4|137778|estExt_gwp_1W.C_230107	0	1146.7	ppa; inorganic pyrophosphatase [EC:3.6.1.1]|Inorganic pyrophosphatase.	| GO:0004427 | GO:0009678 | GO:0015992 | GO:0016020	|inorganic diphosphatase activity |hydrogen-translocating pyrophosphatase activity |proton transport |membrane	|molecular_function |molecular_function |biological_process |cellular_component	3.6.1.1	Oxidative phosphorylation	K01507
287	3.17294	-0.0556411	jgi|Chlre4|292191|au.g10102_t1	1.2e-28	123.6
288	2.57627	-0.16422	jgi|Chlre4|159792|acegs_kg.scaffold_57000010	9.2e-38	153.7	EGD2, NACA; nascent polypeptide-associated complex subunit alpha						K03626
291	0.869988	0.302047	jgi|Chlre4|188222|estExt_fgenesh2_pg.C_90181	1.1e-41	166.8
292	1.74773	0.066327	jgi|Chlre4|126865|estExt_gwp_1H.C_30327	6.5e-83	303.1	leuD; 3-isopropylmalate/(R)-2-methylmalate dehydratase small subunit [EC:4.2.1.33 4.2.1.35]	| GO:0008152	|metabolic process	|biological_process			K01704
296	3.1223	-0.240947	jgi|Chlre4|36709|estExt_fgenesh1_pg.C_560071	3.7e-12	68.55		| GO:0016765	|transferase activity, transferring alkyl or aryl (other than methyl) groups	|molecular_function
300	1.56994	-0.121635	jgi|Chlre4|146607|Chlre2_kg.scaffold_1000431	2e-111	400.6	PGLS, pgl, devB; 6-phosphogluconolactonase [EC:3.1.1.31]|6-phosphogluconolactonase.	| GO:0006098 | GO:0017057	|pentose-phosphate shunt |6-phosphogluconolactonase activity	|biological_process |molecular_function	3.1.1.31	Pentose phosphate pathway	K01057
305	0.825454	1.06616	jgi|Chlre4|184818|estExt_fgenesh2_kg.C_320017	1.4e-82	302.8
309	2.75502	0.195045	jgi|Chlre4|196721|DNE_fgenesh2_pg.C_scaffold_9000240	5e-107	384.8	Acting on paired donors, with incorporation or reduction of	| GO:0004497 | GO:0005506 | GO:0006118 | GO:0018585 | GO:0018586 | GO:0018587 | GO:0018588 | GO:0018589 | GO:0018590 | GO:0018591 | GO:0018592 | GO:0018593 | GO:0018594 | GO:0018595 | GO:0018596 | GO:0018597 | GO:0018598 | GO:0018599 | GO:0018600 | GO:002	|monooxygenase activity |iron ion binding |electron transport |fluorene oxygenase activity |mono-butyltin dioxygenase activity |limonene 8-monooxygenase activity |tri-n-butyltin dioxygenase activity |di-n-butyltin dioxygenase activity |methylsilanetriol h	|molecular_function |molecular_function |biological_process |molecular_function |molecular_function |molecular_function |molecular_function |molecular_function |molecular_function |molecular_function |molecular_function |molecular_function |molecular_func	1.14.-.-	Ascorbate and aldarate metabolism|Flavonoids, stilbene and lignin biosynthesis|Fluorene degradation|gamma-Hexachlorocyclohexane degradation
311	3.26072	0.0931421	jgi|Chlre4|191758|estExt_fgenesh2_pg.C_260218	2.2e-46	182.6	RP-L32e, RPL32; large subunit ribosomal protein L32e	| GO:0003735 | GO:0005622 | GO:0005840 | GO:0006412	|structural constituent of ribosome |intracellular |ribosome |translation	|molecular_function |cellular_component |cellular_component |biological_process			K02912
314	2.71982	-0.00146967	jgi|Chlre4|179706|fgenesh2_pg.C_scaffold_78000017	9.9e-87	316.2	RP-S7e, RPS7; small subunit ribosomal protein S7e	| GO:0003735 | GO:0005622 | GO:0005840 | GO:0006412	|structural constituent of ribosome |intracellular |ribosome |translation	|molecular_function |cellular_component |cellular_component |biological_process			K02993
315	2.84914	-0.0901209	jgi|Chlre4|144745|Chlre2_kg.scaffold_11000290	2e-130	464.5	diox1; all-trans-8'-apo-beta-carotenal 15,15'-oxygenase [EC:1.14.99.41]	| GO:0003834	|beta-carotene 15,15'-monooxygenase activity	|molecular_function			K00464
316	3.41055	0.00274678	jgi|Chlre4|129742|estExt_gwp_1H.C_190228	1.2e-33	139	RP-S21e, RPS21; small subunit ribosomal protein S21e	| GO:0003735 | GO:0005622 | GO:0005840 | GO:0006412	|structural constituent of ribosome |intracellular |ribosome |translation	|molecular_function |cellular_component |cellular_component |biological_process			K02971
318	3.98015	-0.239612	jgi|Chlre4|322197|kg.28_#_14_#_TC40623	1.2e-21	98.21	RP-S29e, RPS29; small subunit ribosomal protein S29e	| GO:0003735 | GO:0005622 | GO:0005840 | GO:0006412	|structural constituent of ribosome |intracellular |ribosome |translation	|molecular_function |cellular_component |cellular_component |biological_process			K02980
321	1.81147	0.631994	jgi|Chlre4|206048|OVA_chlre3.35.6.1.1	6e-132	468.4	E3.4.22.-|Cysteine endopeptidases.	| GO:0004197 | GO:0004623 | GO:0005509 | GO:0006508 | GO:0008234 | GO:0016042 | GO:0030414	|cysteine-type endopeptidase activity |phospholipase A2 activity |calcium ion binding |proteolysis |cysteine-type peptidase activity |lipid catabolic process |protease inhibitor activity	|molecular_function |molecular_function |molecular_function |biological_process |molecular_function |biological_process |molecular_function	3.4.22.-		K01376
322	2.09662	0.0908767	jgi|Chlre4|58579|estExt_GenewiseH_1.C_310194	0	795	nadB; L-aspartate oxidase [EC:1.4.3.16]|L-aspartate oxidase.	| GO:0005737 | GO:0006118 | GO:0008734 | GO:0009435 | GO:0015922| GO:0016491 | GO:0050660	|cytoplasm |electron transport |L-aspartate oxidase activity |NAD biosynthetic process |aspartate oxidase activity|oxidoreductase activity |FAD binding	|cellular_component |biological_process |molecular_function |biological_process |molecular_function|molecular_function |molecular_function	1.4.3.16	Alanine and aspartate metabolism	K00278
323	2.15894	-0.488559	jgi|Chlre4|205991|OVA_Chlre2_kg.scaffold_10000257	5.1e-10	63.54	Glucan 1,4-alpha-glucosidase.	| GO:0004289 | GO:0004339| GO:0006508	|subtilase activity |glucan 1,4-alpha-glucosidase activity|proteolysis	|molecular_function |molecular_function|biological_process	3.2.1.3	Starch and sucrose metabolism
325	2.61716	0.153635	jgi|Chlre4|147004|Chlre2_kg.scaffold_1000828	3.2e-41	164.9	RP-L35e, RPL35; large subunit ribosomal protein L35e	| GO:0003735 | GO:0005622 | GO:0005840 | GO:0006412	|structural constituent of ribosome |intracellular |ribosome |translation	|molecular_function |cellular_component |cellular_component |biological_process			K02918
327	1.49112	-0.430326	jgi|Chlre4|407087|pasa_Sanger_mRNA1415	2e-135	481.9	2-acetyl-1-alkylglycerophosphocholine esterase.	| GO:0003847	|1-alkyl-2-acetylglycerophosphocholine esterase activity	|molecular_function	3.1.1.47	Glycerolipid metabolism
335	2.18265	-0.0597449	jgi|ChlNC64A_1|133235|IGS.gm_1_00371	9.1e-11	65.85		| GO:0003677| GO:0005634 | GO:0006355	|DNA binding|nucleus |regulation of transcription, DNA-dependent	|molecular_function|cellular_component |biological_process
337	2.72985	-0.130319	jgi|Chlre4|56668|estExt_GenewiseH_1.C_180075	3e-166	582	FAD6, desA; omega-6 fatty acid desaturase (delta-12 desaturase) [EC:1.14.19.-]|Miscellaneous (requires further characterization).	| GO:0006629 | GO:0016020 | GO:0016215 | GO:0016491 | GO:0016717 | GO:0018688 | GO:0018689 | GO:0042389	|lipid metabolic process |membrane |CoA desaturase activity |oxidoreductase activity |oxidoreductase activity, acting on paired donors, with oxidation of a pair of donors resulting in the reduction of molecular oxygen to two molecules of water |DDT 2,3-di	|biological_process |cellular_component |molecular_function |molecular_function |molecular_function |molecular_function |molecular_function |molecular_function	1.14.99.-		K10255
338	2.67327	-0.0728639	jgi|Chlre4|150353|Chlre2_kg.scaffold_34000069	1e-17	90.12	Histone acetyltransferase.	| GO:0004402	|histone acetyltransferase activity	|molecular_function	2.3.1.48
340	2.31294	0.18502	jgi|Chlre4|196612|MHS_estExt_GenewiseH_1.C_240017	0	718	E4.1.1.49, pckA; phosphoenolpyruvate carboxykinase (ATP) [EC:4.1.1.49]|Phosphoenolpyruvate carboxykinase (ATP).	| GO:0004611 | GO:0004612 | GO:0005524 | GO:0006094 | GO:0017076	|phosphoenolpyruvate carboxykinase activity |phosphoenolpyruvate carboxykinase (ATP) activity |ATP binding |gluconeogenesis |purine nucleotide binding	|molecular_function |molecular_function |molecular_function |biological_process |molecular_function	4.1.1.49	Carbon fixation|Citrate cycle (TCA cycle)|Pyruvate metabolism	K01610
347	2.08015	-0.41167	jgi|Chlre4|411104|pasa_Sanger_mRNA25562	4.3e-15	80.49
348	2.62313	-0.280919	jgi|Chlre4|187091|estExt_fgenesh2_pg.C_30176	2.1e-12	71.63
350	2.35998	-0.0466199	jgi|Chlre4|188845|estExt_fgenesh2_pg.C_120089	1.8e-11	68.17		| GO:0005529	|sugar binding	|molecular_function
354	1.26591	0.154149	jgi|Chlre4|177225|fgenesh2_pg.C_scaffold_40000011	3.5e-29	128.3		| GO:0005634 | GO:0008152 | GO:0016597| GO:0030528 | GO:0045449	|nucleus |metabolic process |amino acid binding|transcription regulator activity |regulation of transcription	|cellular_component |biological_process |molecular_function|molecular_function |biological_process
355	0.913399	0.523386	jgi|Chlre4|196017|HAN_158919	4.1e-13	73.56	SLC24A6, NCKX6; solute carrier family 24 (sodium/potassium/calcium exchanger), member 6						K13754
357	3.08706	-0.0702594	jgi|Chlre4|195597|MAY_fgenesh1_pm.C_scaffold_88000006	6e-37	150.6	RP-L36e, RPL36; large subunit ribosomal protein L36e	| GO:0003735 | GO:0005622 | GO:0005840 | GO:0006412	|structural constituent of ribosome |intracellular |ribosome |translation	|molecular_function |cellular_component |cellular_component |biological_process			K02920
359	2.977	-1.59831	jgi|Chlre4|184067|estExt_fgenesh2_kg.C_200058	2e-110	184.5		| GO:0009765 | GO:0016020	|photosynthesis, light harvesting |membrane	|biological_process |cellular_component
360	2.02565	-0.0885028	jgi|Chlre4|167673|fgenesh2_pg.C_scaffold_6000118	1.2e-36	152.9
367	3.00919	0.253358	jgi|Chlre4|126163|estExt_gwp_1H.C_80209	2.3e-39	158.3	RP-L37e, RPL37; large subunit ribosomal protein L37e	| GO:0003735 | GO:0005622 | GO:0005840 | GO:0006412	|structural constituent of ribosome |intracellular |ribosome |translation	|molecular_function |cellular_component |cellular_component |biological_process			K02922
371	2.19089	0.0155396	jgi|Chlre4|76570|estExt_GenewiseW_1.C_50164	4.5e-45	178.3	MBF1; putative transcription factor	| GO:0043565	|sequence-specific DNA binding	|molecular_function			K03627
377	1.69574	0.184879	jgi|Chlre4|190458|estExt_fgenesh2_pg.C_190061	1.3e-55	215.3	SIG1, rpoD; RNA polymerase primary sigma factor	| GO:0003677 | GO:0003700 | GO:0006352 | GO:0006355 | GO:0016987	|DNA binding |transcription factor activity |transcription initiation |regulation of transcription, DNA-dependent |sigma factor activity	|molecular_function |molecular_function |biological_process |biological_process |molecular_function			K03086
378	2.69375	-1.05884	jgi|Chlre4|185533|estExt_fgenesh2_kg.C_510040	5.6e-87	268.5	LHCB1; light-harvesting complex II chlorophyll a/b binding protein 1	| GO:0009765 | GO:0016020	|photosynthesis, light harvesting |membrane	|biological_process |cellular_component			K08912
379	1.86019	0.447762	jgi|Chlre4|145011|Chlre2_kg.scaffold_12000205	3.6e-41	165.6
381	1.18894	0.410703	jgi|Chlre4|171050|fgenesh2_pg.C_scaffold_15000160	1.6e-13	75.1	BRD7_9; bromodomain-containing protein 7/9						K11723
389	2.48833	0.125636	jgi|ChlNC64A_1|48682|fgenesh3_pm.C_scaffold_6000006	2.3e-60	228	RP-S15e, RPS15; small subunit ribosomal protein S15e	| GO:0003735| GO:0005622 | GO:0005840 | GO:0006412 | GO:0015935	|structural constituent of ribosome|intracellular |ribosome |protein biosynthesis |small ribosomal subunit	|molecular_function|cellular_component |cellular_component |biological_process |cellular_component			K02958
392	2.28367	-0.611447	jgi|Chlre4|192478|estExt_fgenesh2_pg.C_320104	1.7e-22	102.4	psaK; photosystem I subunit X	| GO:0009522 | GO:0015979 | GO:0016020	|photosystem I |photosynthesis |membrane	|cellular_component |biological_process |cellular_component		photosynthesis	K02698
393	2.51273	0.212586	jgi|Chlre4|184731|estExt_fgenesh2_kg.C_290028	4.2e-20	95.9		| GO:0009765 | GO:0016020	|photosynthesis, light harvesting |membrane	|biological_process |cellular_component
394	1.81673	-0.111579	jgi|Chlre4|205996|MHS_166168	2e-132	469.5
395	1.10684	-0.38947	jgi|Chlre4|95269|fgenesh1_est.C_scaffold_26000051	6.4e-21	100.1
398	2.53803	-0.336222	jgi|ChlNC64A_1|137664|IGS.gm_2_00131	2.7e-09	59.31		| GO:0005509	|calcium ion binding	|molecular_function
399	2.02833	0.119175	jgi|ChlNC64A_1|142380|IGS.gm_4_00521	3.7e-10	48.14
403	1.06424	-0.277026	jgi|Chlre4|400242|pasa_Sanger_mRNA26896	4.2e-14	77.03	Protein kinase.	| GO:0004672 | GO:0004674| GO:0005524 | GO:0006468	|protein kinase activity |protein serine/threonine kinase activity|ATP binding |protein amino acid phosphorylation	|molecular_function |molecular_function|molecular_function |biological_process	2.7.1.37
404	1.76115	0.484062	jgi|Chlre4|503|fgenesh1_pm.C_scaffold_32000005	0	800	WAXY; granule-bound starch synthase [EC:2.4.1.242]|Glycogen (starch) synthase.	| GO:0004373| GO:0005351 | GO:0009058 | GO:0009401	|glycogen (starch) synthase activity|sugar:hydrogen symporter activity |biosynthetic process |phosphoenolpyruvate-dependent sugar phosphotransferase system	|molecular_function|molecular_function |biological_process |biological_process	2.4.1.11	Starch and sucrose metabolism	K13679
405	1.73004	-0.217986	jgi|ChlNC64A_1|55316|fgenesh3_pg.C_scaffold_33000039	1.3e-69	260
406	2.18437	0.190231	jgi|ChlNC64A_1|144977|IGS.gm_8_00305	4.1e-29	125.9
407	3.02732	-0.0371606	jgi|Chlre4|292171|au.g10083_t1	3e-17	85.89
408	2.3486	-0.145055	jgi|Chlre4|194436|estExt_fgenesh2_pg.C_670029	2e-131	313.5	CSNK2A; casein kinase II subunit alpha [EC:2.7.11.1]	| GO:0004672 | GO:0004674 | GO:0004682| GO:0004713 | GO:0005524 | GO:0006468	|protein kinase activity |protein serine/threonine kinase activity |protein kinase CK2 activity|protein-tyrosine kinase activity |ATP binding |protein amino acid phosphorylation	|molecular_function |molecular_function |molecular_function|molecular_function |molecular_function |biological_process			K03097
411	2.77471	-0.0423267	jgi|Chlre4|144646|Chlre2_kg.scaffold_11000191	1.7e-20	95.9	RP-S28e, RPS28; small subunit ribosomal protein S28e	| GO:0003735 | GO:0005622 | GO:0005840 | GO:0006412	|structural constituent of ribosome |intracellular |ribosome |translation	|molecular_function |cellular_component |cellular_component |biological_process			K02979
412	2.18951	-0.628512	jgi|Chlre4|205631|SKA_chlre3.20.50.4.11	7.4e-43	134		| GO:0006950	|response to stress	|biological_process
415	1.58997	0.0469532	jgi|ChlNC64A_1|137967|IGS.gm_2_00434	3e-35	131.7
417	2.23511	-0.0522592	jgi|Chlre4|193614|estExt_fgenesh2_pg.C_470105	9.9e-30	127.1	EGD1, BTF3; nascent polypeptide-associated complex subunit beta						K01527
418	1.96592	0.239871	jgi|ChlNC64A_1|143791|IGS.gm_6_00365	1.7e-31	132.9
422	2.92304	-0.13173	jgi|Chlre4|140982|Chlre2_kg.scaffold_8000153	1.6e-32	137.5
429	2.3209	0.0287374	jgi|ChlNC64A_1|138418|IGS.gm_20_00167	1.8e-11	68.55
430	3.02313	0.254577	jgi|Chlre4|138664|estExt_gwp_1W.C_320164	4e-122	435.3	Naringenin-chalcone synthase.	| GO:0008415 | GO:0009058 | GO:0016210	|acyltransferase activity |biosynthetic process |naringenin-chalcone synthase activity	|molecular_function |biological_process |molecular_function	2.3.1.74	Flavonoids, stilbene and lignin biosynthesis
432	2.46646	-0.0853541	jgi|Chlre4|409238|pasa_Sanger_mRNA16367	6.2e-35	144.8	YTM1, WDR12; ribosome biogenesis protein YTM1|2-acetyl-1-alkylglycerophosphocholine esterase.	| GO:0003847	|1-alkyl-2-acetylglycerophosphocholine esterase activity	|molecular_function	3.1.1.47	Glycerolipid metabolism	K14863
434	1.88299	-0.16267	jgi|Chlre4|101278|e_gwH.16.35.1	6.3e-57	219.9	PDE; 3',5'-cyclic-nucleotide phosphodiesterase [EC:3.1.4.17]	| GO:0004114 | GO:0007165	|3',5'-cyclic-nucleotide phosphodiesterase activity |signal transduction	|molecular_function |biological_process			K01120
435	2.53524	0.12577	jgi|Chlre4|309143|kg.chromosome_7_#_828_#_XP_001692555.1	3e-13	73.56
436	0.957678	0.14867	jgi|ChlNC64A_1|135566|IGS.gm_14_00099	8.1e-09	57.38
437	2.74706	-0.21826	jgi|Chlre4|206680|SKA_estExt_GenewiseW_1.C_200194	7e-61	232.3		| GO:0000166 | GO:0005524 | GO:0016887 | GO:0017111	|nucleotide binding |ATP binding |ATPase activity |nucleoside-triphosphatase activity	|molecular_function |molecular_function |molecular_function |molecular_function
440	1.44447	0.371741	jgi|Chlre4|184506|estExt_fgenesh2_kg.C_260078	0	1585.5		| GO:0003824 | GO:0006118 | GO:0009055 | GO:0016491| GO:0050660 | GO:0051536	|catalytic activity |electron transport |electron carrier activity |oxidoreductase activity|FAD binding |iron-sulfur cluster binding	|molecular_function |biological_process |molecular_function |molecular_function|molecular_function |molecular_function
443	1.88386	0.0162123	jgi|Chlre4|406477|pasa_Sanger_mRNA2009	4.7e-19	92.43
452	1.05469	0.417364	jgi|Chlre4|104855|e_gwH.34.66.1	1.9e-71	267.7	HDAC6_10; histone deacetylase 6/10 [EC:3.5.1.98]						K11407
453	1.05022	0.316516	jgi|Chlre4|424613|pasa_Sanger_mRNA7390	1.4e-28	126.3		| GO:0000166 | GO:0005524 | GO:0016887 | GO:0017111	|nucleotide binding |ATP binding |ATPase activity |nucleoside-triphosphatase activity	|molecular_function |molecular_function |molecular_function |molecular_function
455	2.14806	0.080564	jgi|Chlre4|122624|e_gwW.68.31.1	4.1e-10	61.62
456	2.28912	0.102475	jgi|Chlre4|206659|JUM_168417	1.1e-33	142.1
459	2.19295	-0.255745	jgi|Chlre4|206100|OVA_fgenesh2_pg.C_scaffold_1000590	1.4e-92	338.2		| GO:0006810| GO:0006865 | GO:0015171 | GO:0016020	|transport|amino acid transport |amino acid transmembrane transporter activity |membrane	|biological_process|biological_process |molecular_function |cellular_component
462	2.55806	-0.432814	jgi|Chlre4|325582|pg.chromosome_3_#_337	4.5e-44	177.6	FAR; fatty acyl-CoA reductase [EC:1.2.1.-]|Histone acetyltransferase.	| GO:0004402	|histone acetyltransferase activity	|molecular_function	2.3.1.48		K13356
473	1.51471	-0.0610018	jgi|Chlre4|379472|estExt_fgenesh1_pm.C_chromosome_100102	5.1e-97	352.1	E1.14.11.2; prolyl 4-hydroxylase [EC:1.14.11.2]	| GO:0016706 | GO:0019538	|oxidoreductase activity, acting on paired donors, with incorporation or reduction of molecular oxygen, 2-oxoglutarate as one donor, and incorporation of one atom each of oxygen into both donors |protein metabolic process	|molecular_function |biological_process			K00472
477	2.34321	0.0600784	jgi|Chlre4|83064|estExt_GenewiseW_1.C_830028	0	689.9	ENO, eno; enolase [EC:4.2.1.11]|Phosphopyruvate hydratase.	| GO:0000015 | GO:0004634 | GO:0006096	|phosphopyruvate hydratase complex |phosphopyruvate hydratase activity |glycolysis	|cellular_component |molecular_function |biological_process	4.2.1.11	Glycolysis / Gluconeogenesis|Phenylalanine, tyrosine and tryptophan biosynthesis	K01689
480	3.13544	-0.159911	jgi|Chlre4|78109|estExt_GenewiseW_1.C_110204	1.2e-42	169.9	RP-L31e, RPL31; large subunit ribosomal protein L31e	| GO:0003735 | GO:0005622 | GO:0005840 | GO:0006412	|structural constituent of ribosome |intracellular |ribosome |translation	|molecular_function |cellular_component |cellular_component |biological_process			K02910
481	2.23311	-0.10217	jgi|Chlre4|192550|estExt_fgenesh2_pg.C_310008	3.9e-79	293.9		| GO:0004672 | GO:0004674 | GO:0004675 | GO:0004676 | GO:0004677 | GO:0004679 | GO:0004680 | GO:0004681 | GO:0004690 | GO:0004694 | GO:0004695 | GO:0004696 | GO:0004698 | GO:0004700 | GO:0004702 | GO:0004704 | GO:0004705 | GO:0004706 | GO:0004708 | GO:000	|protein kinase activity |protein serine/threonine kinase activity |transmembrane receptor protein serine/threonine kinase activity|3-phosphoinositide-dependent protein kinase activity|DNA-dependent protein kinase activity|AMP-activated protein kinase act	|molecular_function |molecular_function |molecular_function |molecular_function |molecular_function |molecular_function |molecular_function |molecular_function |molecular_function |molecular_function |molecular_function |molecular_function |molecular_func
482	1.53968	-0.210906	jgi|Chlre4|130996|estExt_gwp_1H.C_290003	7.5e-77	284.6
485	2.32119	-0.0849629	jgi|Chlre4|195408|SAN_chlre3.5.60.3.51	8.9e-16	82.03
489	2.88832	-0.0449053	jgi|Chlre4|174711|fgenesh2_pg.C_scaffold_26000093	3.8e-49	191.4	RP-L23Ae, RPL23A; large subunit ribosomal protein L23Ae	| GO:0003723 | GO:0003735 | GO:0005622 | GO:0005840 | GO:0006412	|RNA binding |structural constituent of ribosome |intracellular |ribosome |translation	|molecular_function |molecular_function |cellular_component |cellular_component |biological_process			K02893
491	2.4012	0.421778	jgi|Chlre4|141540|Chlre2_kg.scaffold_7000367	8.2e-26	116.7		| GO:0005515 | GO:0006118| GO:0006457	|protein binding |electron transport|protein folding	|molecular_function |biological_process|biological_process
495	1.25513	0.225486	jgi|Chlre4|409955|pasa_Sanger_mRNA17148	2.8e-62	236.5
498	1.00445	0.147044	jgi|Chlre4|190292|estExt_fgenesh2_pg.C_180066	0	633.3	Magnesium-ATPase.	| GO:0000287 | GO:0003824 | GO:0004012 | GO:0005524 | GO:0006810 | GO:0006812 | GO:0008152 | GO:0015662 | GO:0015914 | GO:0016020 | GO:0016021	|magnesium ion binding |catalytic activity |phospholipid-translocating ATPase activity |ATP binding |transport |cation transport |metabolic process |ATPase activity, coupled to transmembrane movement of ions, phosphorylative mechanism |phospholipid transp	|molecular_function |molecular_function |molecular_function |molecular_function |biological_process |biological_process |biological_process |molecular_function |biological_process |cellular_component |cellular_component	3.6.3.1
502	2.09573	-1.07825	jgi|Chlre4|184471|estExt_fgenesh2_kg.C_260038	2.5e-64	242.7	LHCA1; light-harvesting complex I chlorophyll a/b binding protein 1	| GO:0009765 | GO:0016020	|photosynthesis, light harvesting |membrane	|biological_process |cellular_component			K08907
503	2.00604	-0.0519187	jgi|Chlre4|143041|Chlre2_kg.scaffold_4000164	1.1e-18	92.82	Serine/threonine specific protein phosphatase.	| GO:0003824 | GO:0004721 | GO:0004723 | GO:0004724 | GO:0005963 | GO:0008420 | GO:0008597 | GO:0017018 | GO:0017020 | GO:0017023	|catalytic activity |phosphoprotein phosphatase activity |calcium-dependent protein serine/threonine phosphatase activity |magnesium-dependent protein serine/threonine phosphatase activity |magnesium-dependent protein serine/threonine phosphatase complex	|molecular_function |molecular_function |molecular_function |molecular_function |cellular_component |molecular_function |molecular_function |molecular_function |molecular_function |cellular_component	3.1.3.16
504	0.693891	0.412947	jgi|Chlre4|297368|au.g14967_t1	8e-76	281.6		| GO:0005509 | GO:0005525 | GO:0005622 | GO:0007264 | GO:0015031	|calcium ion binding |GTP binding |intracellular |small GTPase mediated signal transduction |protein transport	|molecular_function |molecular_function |cellular_component |biological_process |biological_process
510	1.0033	0.283391	jgi|Chlre4|422794|pasa_Sanger_mRNA24479	7e-144	508.1
512	3.55653	-0.120911	jgi|Chlre4|194928|estExt_fgenesh2_pg.C_810007	3.9e-29	125.2	RP-L38e, RPL38; large subunit ribosomal protein L38e	| GO:0003735 | GO:0005622 | GO:0005840 | GO:0006412	|structural constituent of ribosome |intracellular |ribosome |translation	|molecular_function |cellular_component |cellular_component |biological_process			K02923
513	2.22708	-0.327143	jgi|Chlre4|195629|MAY_CACW7214.fwd	4.6e-38	155.2	RP-S16, rpsP; small subunit ribosomal protein S16	| GO:0003735 | GO:0005622 | GO:0005840 | GO:0006412	|structural constituent of ribosome |intracellular |ribosome |translation	|molecular_function |cellular_component |cellular_component |biological_process			K02959
517	1.55778	0.319623	jgi|Chlre4|418706|pasa_Sanger_mRNA23933	6e-89	325.9		| GO:0003824 | GO:0008152	|catalytic activity |metabolic process	|molecular_function |biological_process
519	1.53251	-0.469582	jgi|Chlre4|286834|au.g5112_t1	6.6e-59	224.6
520	3.64612	-0.0327038	jgi|Chlre4|195131|estExt_fgenesh2_pg.C_930029	2.1e-38	154.5	RP-L22e, RPL22; large subunit ribosomal protein L22e	| GO:0003735 | GO:0005622 | GO:0005840 | GO:0006412	|structural constituent of ribosome |intracellular |ribosome |translation	|molecular_function |cellular_component |cellular_component |biological_process			K02891
522	1.43319	1.49021	jgi|Chlre4|134058|estExt_gwp_1W.C_50242	0	1009.2	ABCC1; ATP-binding cassette, subfamily C (CFTR/MRP), member 1	| GO:0000166 | GO:0005524 | GO:0006810 | GO:0016021 | GO:0016887 | GO:0017111| GO:0042626	|nucleotide binding |ATP binding |transport |integral to membrane |ATPase activity |nucleoside-triphosphatase activity|ATPase activity, coupled to transmembrane movement of substances	|molecular_function |molecular_function |biological_process |cellular_component |molecular_function |molecular_function|molecular_function			K05665
523	1.68722	0.217537	jgi|Chlre4|136002|estExt_gwp_1W.C_140137	2.4e-74	276.2	CHMP1, VPS46, DID2; charged multivesicular body protein 1	| GO:0015031	|protein transport	|biological_process			K12197
525	2.20584	-0.278278	jgi|Chlre4|146574|Chlre2_kg.scaffold_1000398	3e-116	416.4	E2.2.1.2, talA, talB; transaldolase [EC:2.2.1.2]|Transaldolase.	| GO:0004801 | GO:0005737 | GO:0005975 | GO:0006098	|transaldolase activity |cytoplasm |carbohydrate metabolic process |pentose-phosphate shunt	|molecular_function |cellular_component |biological_process |biological_process	2.2.1.2	Pentose phosphate pathway	K00616
526	0.615385	-0.161248	jgi|Chlre4|114162|e_gwW.9.297.1	1.2e-13	73.17
527	1.53013	0.130149	jgi|Chlre4|196568|LOH_estExt_fgenesh2_kg.C_710008	0	1107.8	dxs; 1-deoxy-D-xylulose-5-phosphate synthase [EC:2.2.1.7]	| GO:0003824 | GO:0008152 | GO:0008661 | GO:0016114	|catalytic activity |metabolic process |1-deoxy-D-xylulose-5-phosphate synthase activity |terpenoid biosynthetic process	|molecular_function |biological_process |molecular_function |biological_process			K01662
529	2.26301	-0.177325	jgi|Chlre4|82091|estExt_GenewiseW_1.C_480028	2.8e-84	309.3	SAR1; GTP-binding protein SAR1 [EC:3.6.5.-]	| GO:0005525 | GO:0005622 | GO:0006886| GO:0007264	|GTP binding |intracellular |intracellular protein transport|small GTPase mediated signal transduction	|molecular_function |cellular_component |biological_process|biological_process			K07953
532	1.86119	0.0396076	jgi|Chlre4|284238|au.g2677_t1	2.4e-33	140.6
537	1.41643	0.218475	jgi|Chlre4|137868|estExt_gwp_1W.C_280078	2.5e-87	317.8	Acetylspermidine deacetylase.	| GO:0004407 | GO:0005634 | GO:0016575 | GO:0047611	|histone deacetylase activity |nucleus |histone deacetylation |acetylspermidine deacetylase activity	|molecular_function |cellular_component |biological_process |molecular_function	3.5.1.48
540	1.86944	-0.451664	jgi|Chlre4|128726|estExt_gwp_1H.C_150054	9.6e-42	169.1	E4.2.1.1; carbonic anhydrase [EC:4.2.1.1]|Carbonate dehydratase.	| GO:0004089 | GO:0006730 | GO:0008270	|carbonate dehydratase activity |one-carbon compound metabolic process |zinc ion binding	|molecular_function |biological_process |molecular_function	4.2.1.1	Nitrogen metabolism	K01672
544	2.10657	-0.106426	jgi|ChlNC64A_1|138510|IGS.gm_20_00259	7.7e-12	68.55	GLPF; glycerol uptake facilitator protein	| GO:0005215| GO:0006810 | GO:0016020	|transporter activity|transport |membrane	|molecular_function|biological_process |cellular_component			K02440
545	3.11414	-0.0650086	jgi|Chlre4|153674|Chlre2_kg.scaffold_66000003	9.5e-23	102.8		| GO:0003735 | GO:0005622 | GO:0005840 | GO:0006412	|structural constituent of ribosome |intracellular |ribosome |translation	|molecular_function |cellular_component |cellular_component |biological_process
549	2.59303	-0.0415411	jgi|Chlre4|13035|fgenesh1_pg.C_scaffold_1000874	2.4e-15	80.49
551	1.85071	0.173518	jgi|Chlre4|136383|estExt_gwp_1W.C_10078	1.5e-15	80.49		| GO:0006662 | GO:0009055 | GO:0015035 | GO:0045454	|glycerol ether metabolic process |electron carrier activity |protein disulfide oxidoreductase activity |cell redox homeostasis	|biological_process |molecular_function |molecular_function |biological_process
554	2.44009	0.52564	jgi|Chlre4|135614|estExt_gwp_1W.C_110362	2e-110	395.6	rpe, RPE; ribulose-phosphate 3-epimerase [EC:5.1.3.1]|Ribulose-phosphate 3-epimerase.	| GO:0004750 | GO:0005975	|ribulose-phosphate 3-epimerase activity |carbohydrate metabolic process	|molecular_function |biological_process	5.1.3.1	Carbon fixation|Pentose and glucuronate interconversions|Pentose phosphate pathway	K01783
555	0.676553	0.254258	jgi|Chlre4|170034|fgenesh2_pg.C_scaffold_12000093	1.9e-26	113.2		| GO:0003723 | GO:0006396| GO:0006464	|RNA binding |RNA processing|protein modification process	|molecular_function |biological_process|biological_process
556	2.87396	-0.370657	jgi|Chlre4|285921|au.g4250_t1	2.1e-12	70.09	Acylglycerone-phosphate reductase.	| GO:0000140| GO:0008152 | GO:0016491	|acylglycerone-phosphate reductase activity|metabolic process |oxidoreductase activity	|molecular_function|biological_process |molecular_function	1.1.1.101
559	1.51548	-0.0910254	jgi|Chlre4|196318|JOA_estExt_fgenesh2_pg.C_20223	2.2e-49	193.7	FTH1; ferritin heavy chain [EC:1.16.3.1]|Ferroxidase.	| GO:0004322 | GO:0004323| GO:0005488 | GO:0006826 | GO:0006879 | GO:0008199	|ferroxidase activity |multicopper ferroxidase iron transport mediator activity|binding |iron ion transport |cellular iron ion homeostasis |ferric iron binding	|molecular_function |molecular_function|molecular_function |biological_process |biological_process |molecular_function	1.16.3.1	Porphyrin and chlorophyll metabolism	K00522
566	1.52158	-0.25301	jgi|Chlre4|120925|e_gwW.40.2.1	1e-25	115.9		| GO:0004675 | GO:0004676 | GO:0004677 | GO:0004679 | GO:0004680 | GO:0004681 | GO:0004690 | GO:0004694 | GO:0004695 | GO:0004696 | GO:0004698 | GO:0004700 | GO:0004702 | GO:0004704 | GO:0004705 | GO:0004706 | GO:0004708 | GO:0004710 | GO:0004711 | GO:000	|transmembrane receptor protein serine/threonine kinase activity|3-phosphoinositide-dependent protein kinase activity|DNA-dependent protein kinase activity|AMP-activated protein kinase activity|casein kinase activity|casein kinase I activity|cyclic nucleo	|molecular_function |molecular_function |molecular_function |molecular_function |molecular_function |molecular_function |molecular_function |molecular_function |molecular_function |molecular_function |molecular_function |molecular_function |molecular_func
567	1.31824	0.124281	jgi|Chlre4|187688|estExt_fgenesh2_pg.C_40181	5.4e-56	213.4		| GO:0010181 | GO:0016491	|FMN binding |oxidoreductase activity	|molecular_function |molecular_function
570	2.57533	-0.0334509	jgi|Chlre4|405423|pasa_Sanger_mRNA1296	5e-31	134		| GO:0005515| GO:0005525 | GO:0005874 | GO:0007017	|protein binding|GTP binding |microtubule |microtubule-based process	|molecular_function|molecular_function |cellular_component |biological_process
573	2.50661	-0.197822	jgi|Chlre4|377140|estExt_fgenesh1_pm.C_chromosome_20398	5.2e-36	148.7
575	1.96593	-0.035951	jgi|Chlre4|195639|MAY_chlre3.79.1.2.11	1.4e-23	106.3		| GO:0003735 | GO:0005622 | GO:0005840 | GO:0006412	|structural constituent of ribosome |intracellular |ribosome |translation	|molecular_function |cellular_component |cellular_component |biological_process
581	2.23932	0.172239	jgi|ChlNC64A_1|141692|IGS.gm_37_00033	7.7e-08	55.45
583	1.5937	-0.0619104	jgi|Chlre4|182811|estExt_fgenesh2_kg.C_90036	1.1e-08	58.92		| GO:0005515 | GO:0008270	|protein binding |zinc ion binding	|molecular_function |molecular_function
587	1.59586	0.0828512	jgi|Chlre4|106059|e_gwH.39.39.1	2.6e-11	68.94
589	1.24511	0.418978	jgi|Chlre4|376952|estExt_fgenesh1_pm.C_chromosome_20164	2e-100	364.4	E3.1.3.25, IMPA, suhB; myo-inositol-1(or 4)-monophosphatase [EC:3.1.3.25]	| GO:0004437	|inositol or phosphatidylinositol phosphatase activity	|molecular_function			K01092
590	3.18939	-0.176603	jgi|Chlre4|195601|MAY_e_gwH.78.57.1	1e-55	212.2	RP-S17e, RPS17; small subunit ribosomal protein S17e	| GO:0003735 | GO:0005622 | GO:0005840 | GO:0006412	|structural constituent of ribosome |intracellular |ribosome |translation	|molecular_function |cellular_component |cellular_component |biological_process			K02962
593	2.28956	-0.0316996	jgi|Chlre4|186014|estExt_fgenesh2_kg.C_880015	8.8e-27	117.1
594	1.30039	0.239701	jgi|Chlre4|140252|estExt_gwp_1W.C_720013	0	937.9	asnB, ASNS; asparagine synthase (glutamine-hydrolysing) [EC:6.3.5.4]|Asparagine synthase (glutamine-hydrolysing).	| GO:0004066 | GO:0006529| GO:0008152	|asparagine synthase (glutamine-hydrolyzing) activity |asparagine biosynthetic process|metabolic process	|molecular_function |biological_process|biological_process	6.3.5.4	Alanine and aspartate metabolism|Nitrogen metabolism	K01953
597	1.61018	0.201261	jgi|Chlre4|281476|au.g84_t1	0	902.9	TARS, thrS; threonyl-tRNA synthetase [EC:6.1.1.3]|Threonine--tRNA ligase.	| GO:0000166 | GO:0004812 | GO:0004829 | GO:0005524 | GO:0005737 | GO:0006412 | GO:0006418 | GO:0006435	|nucleotide binding |aminoacyl-tRNA ligase activity |threonine-tRNA ligase activity |ATP binding |cytoplasm |translation |tRNA aminoacylation for protein translation |threonyl-tRNA aminoacylation	|molecular_function |molecular_function |molecular_function |molecular_function |cellular_component |biological_process |biological_process |biological_process	6.1.1.3	Aminoacyl-tRNA biosynthesis|Glycine, serine and threonine metabolism	K01868
599	2.16903	-0.281889	jgi|Chlre4|196438|JLM_estExt_GenewiseW_1.C_240191	9e-131	464.5	SLC20A, PIT; solute carrier family 20 (sodium-dependent phosphate transporter)	| GO:0005315 | GO:0006817 | GO:0016020	|inorganic phosphate transmembrane transporter activity |phosphate transport |membrane	|molecular_function |biological_process |cellular_component			K14640
600	2.88316	-0.0748441	jgi|Chlre4|138697|estExt_gwp_1W.C_310009	2.2e-72	268.5	RP-L12e, RPL12; large subunit ribosomal protein L12e	| GO:0003735 | GO:0005622 | GO:0005840 | GO:0006412	|structural constituent of ribosome |intracellular |ribosome |translation	|molecular_function |cellular_component |cellular_component |biological_process			K02870
601	1.00684	0.509403	jgi|Chlre4|146939|Chlre2_kg.scaffold_1000763	3.8e-26	118.2	Histone acetyltransferase.	| GO:0004402	|histone acetyltransferase activity	|molecular_function	2.3.1.48
605	2.31801	-0.133619	jgi|Chlre4|142396|Chlre2_kg.scaffold_3000369	1.4e-13	72.79		| GO:0003824	|catalytic activity	|molecular_function
606	0.506473	0.839221	jgi|Chlre4|377994|estExt_fgenesh1_pm.C_chromosome_40039	2.6e-21	97.83
607	1.27126	0.150692	jgi|Chlre4|144221|Chlre2_kg.scaffold_10000101	5.8e-77	286.6	In phosphorous-containing anhydrides.	| GO:0000810 | GO:0003676 | GO:0004787 | GO:0008413 | GO:0008758 | GO:0008796 | GO:0008828 | GO:0016462 | GO:0019176 | GO:0019177 | GO:0043141	|diacylglycerol pyrophosphate phosphatase activity |nucleic acid binding |thiamin-pyrophosphatase activity |8-oxo-7,8-dihydroguanine triphosphatase activity |UDP-2,3-diacylglucosamine hydrolase activity |bis(5'-nucleosyl)-tetraphosphatase activity |dATP p	|molecular_function |molecular_function |molecular_function |molecular_function |molecular_function |molecular_function |molecular_function |molecular_function |molecular_function |molecular_function |molecular_function	3.6.1.-	Folate biosynthesis|Starch and sucrose metabolism
610	1.59692	0.406837	jgi|Chlre4|94079|fgenesh1_est.C_scaffold_10000004	0	1296.2	glgB; 1,4-alpha-glucan branching enzyme [EC:2.4.1.18]|1,4-alpha-glucan branching enzyme.	| GO:0003824 | GO:0003844| GO:0004553 | GO:0005975 | GO:0043169	|catalytic activity |1,4-alpha-glucan branching enzyme activity|hydrolase activity, hydrolyzing O-glycosyl compounds |carbohydrate metabolic process |cation binding	|molecular_function |molecular_function|molecular_function |biological_process |molecular_function	2.4.1.18	Starch and sucrose metabolism	K00700
616	1.8934	-0.0867708	jgi|Chlre4|295347|au.g13046_t1	7.4e-09	60.85
617	2.57629	0.0539314	jgi|Chlre4|164097|fgenesh2_kg.C_scaffold_31000058	8.9e-92	333.6	RP-LP0, RPLP0; large subunit ribosomal protein LP0	| GO:0003735 | GO:0005622 | GO:0005840 | GO:0006414| GO:0042254	|structural constituent of ribosome |intracellular |ribosome |translational elongation|ribosome biogenesis and assembly	|molecular_function |cellular_component |cellular_component |biological_process|biological_process			K02941
618	2.0926	-0.0313003	jgi|Chlre4|178462|fgenesh2_pg.C_scaffold_54000032	1.2e-52	205.3		| GO:0005515 | GO:0008270	|protein binding |zinc ion binding	|molecular_function |molecular_function
619	1.1778	0.25617	jgi|Chlre4|130768|estExt_gwp_1H.C_250122	1.7e-65	246.9		| GO:0003824| GO:0008152 | GO:0016787	|catalytic activity|metabolic process |hydrolase activity	|molecular_function|biological_process |molecular_function
620	2.0922	-0.667117	jgi|Chlre4|392110|pasa_Sanger_mRNA29449	1.9e-58	224.6	POLH; DNA polymerase eta subunit [EC:2.7.7.7]|DNA-directed DNA polymerase.	| GO:0003887 | GO:0006281 | GO:0034061	|DNA-directed DNA polymerase activity |DNA repair |DNA polymerase activity	|molecular_function |biological_process |molecular_function	2.7.7.7	DNA polymerase|Purine metabolism|Pyrimidine metabolism	K03509
621	2.165	-0.900812	jgi|Chlre4|186299|estExt_fgenesh2_pg.C_80188	2.6e-96	304.7		| GO:0009765 | GO:0016020	|photosynthesis, light harvesting |membrane	|biological_process |cellular_component
623	1.06977	0.0926546	jgi|Chlre4|293732|au.g11533_t1	5.1e-15	80.11
624	1.67551	-0.241657	jgi|ChlNC64A_1|35589|estExt_Genewise1Plus.C_110194	6.9e-07	53.14
626	1.67803	-0.183422	jgi|Chlre4|194337|estExt_fgenesh2_pg.C_630033	3.3e-61	233.8		| GO:0005215 | GO:0006810 | GO:0016020	|transporter activity |transport |membrane	|molecular_function |biological_process |cellular_component
627	1.87453	0.127353	jgi|Chlre4|421170|pasa_Sanger_mRNA4504	2.6e-49	194.9		| GO:0004675 | GO:0004676 | GO:0004677 | GO:0004679 | GO:0004680 | GO:0004681 | GO:0004690 | GO:0004694 | GO:0004695 | GO:0004696 | GO:0004698 | GO:0004700 | GO:0004702 | GO:0004704 | GO:0004705 | GO:0004706 | GO:0004708 | GO:0004710 | GO:0004711 | GO:000	|transmembrane receptor protein serine/threonine kinase activity|3-phosphoinositide-dependent protein kinase activity|DNA-dependent protein kinase activity|AMP-activated protein kinase activity|casein kinase activity|casein kinase I activity|cyclic nucleo	|molecular_function |molecular_function |molecular_function |molecular_function |molecular_function |molecular_function |molecular_function |molecular_function |molecular_function |molecular_function |molecular_function |molecular_function |molecular_func
628	1.35346	0.315813	jgi|Chlre4|5437|fgenesh1_kg.C_scaffold_69000004	8.4e-42	110.5	chlG, bchG; chlorophyll synthase [EC:2.5.1.62]	| GO:0004659 | GO:0016021 | GO:0030494 | GO:0043787	|prenyltransferase activity |integral to membrane |bacteriochlorophyll biosynthetic process |chlorophyll synthase activity	|molecular_function |cellular_component |biological_process |molecular_function			K04040
632	1.00503	0.241143	jgi|Chlre4|169453|fgenesh2_pg.C_scaffold_10000255	6.2e-12	67.4	Adenosine kinase.	| GO:0004001	|adenosine kinase activity	|molecular_function	2.7.1.20	Purine metabolism
633	3.44749	-0.326819	jgi|Chlre4|206640|SKA_estExt_fgenesh2_kg.C_790001	3.8e-38	154.8	rbcS; ribulose-bisphosphate carboxylase small chain [EC:4.1.1.39]|Ribulose-bisphosphate carboxylase.	| GO:0009573 | GO:0015977 | GO:0016984	|chloroplast ribulose bisphosphate carboxylase complex |carbon utilization by fixation of carbon dioxide |ribulose-bisphosphate carboxylase activity	|cellular_component |biological_process |molecular_function	4.1.1.39	Carbon fixation|Glyoxylate and dicarboxylate metabolism	K01602
638	1.05842	0.0330403	jgi|Chlre4|120082|e_gwW.31.195.1	8e-113	404.8	E2.4.1.21, glgA; starch synthase [EC:2.4.1.21]|Glycogen (starch) synthase.	| GO:0004373	|glycogen (starch) synthase activity	|molecular_function	2.4.1.11	Starch and sucrose metabolism	K00703
641	2.26213	-0.155538	jgi|ChlNC64A_1|58775|estExt_fgenesh3_pg.C_200127	2.5e-37	153.3		| GO:0000166 | GO:0005524 | GO:0005975 | GO:0006810 | GO:0016021 | GO:0016887 | GO:0017111 | GO:0042626	|nucleotide binding |ATP binding |carbohydrate metabolism |transport |integral to membrane |ATPase activity |nucleoside-triphosphatase activity |ATPase activity, coupled to transmembrane movement of substances	|molecular_function |molecular_function |biological_process |biological_process |cellular_component |molecular_function |molecular_function |molecular_function
645	1.55394	-0.136482	jgi|Chlre4|147057|Chlre2_kg.scaffold_1000881	3.4e-44	177.2	N-acetyllactosaminide beta-1,3-N-acetylglucosaminyltransferase.	| GO:0008532	|N-acetyllactosaminide beta-1,3-N-acetylglucosaminyltransferase activity	|molecular_function	2.4.1.149	Blood group glycolipid biosynthesis - neolact series
646	1.65793	0.273141	jgi|Chlre4|153736|Chlre2_kg.scaffold_67000012	0	1091.6	Protein kinase.	| GO:0004672 | GO:0004674| GO:0005524 | GO:0006468	|protein kinase activity |protein serine/threonine kinase activity|ATP binding |protein amino acid phosphorylation	|molecular_function |molecular_function|molecular_function |biological_process	2.7.1.37
648	2.4962	0.0578205	jgi|Chlre4|195608|MAY_171150	4.2e-39	157.5	RP-L24e, RPL24; large subunit ribosomal protein L24e	| GO:0003735 | GO:0005622 | GO:0005840 | GO:0006412	|structural constituent of ribosome |intracellular |ribosome |translation	|molecular_function |cellular_component |cellular_component |biological_process			K02896
649	1.95263	-0.140466	jgi|Chlre4|196061|NFW_e_gwH.78.17.1	5e-122	436	AURKX; aurora kinase, other [EC:2.7.11.1]|Protein kinase.	| GO:0004672 | GO:0004674| GO:0004713 | GO:0005524 | GO:0006468	|protein kinase activity |protein serine/threonine kinase activity|protein-tyrosine kinase activity |ATP binding |protein amino acid phosphorylation	|molecular_function |molecular_function|molecular_function |molecular_function |biological_process	2.7.1.37		K08850
652	1.63325	0.210393	jgi|Chlre4|196080|SAN_fgenesh2_pg.C_scaffold_45000013	1.5e-96	351.3		| GO:0005515 | GO:0008270	|protein binding |zinc ion binding	|molecular_function |molecular_function
654	1.21942	0.00883575	jgi|Chlre4|205638|SKA_fgenesh2_pg.C_scaffold_5000132	2e-46	184.1		| GO:0005515 | GO:0005524 | GO:0044267	|protein binding |ATP binding |cellular protein metabolic process	|molecular_function |molecular_function |biological_process
655	1.41022	-0.11853	jgi|Chlre4|205928|SKA_Chlre2_kg.scaffold_20000066	1.1e-21	101.7	Histone acetyltransferase.	| GO:0003676 | GO:0004402| GO:0008270	|nucleic acid binding |histone acetyltransferase activity|zinc ion binding	|molecular_function |molecular_function|molecular_function	2.3.1.48
657	1.80922	0.66926	jgi|Chlre4|184660|estExt_fgenesh2_kg.C_300021	1.9e-07	54.3		| GO:0004182 | GO:0006508 | GO:0008270	|carboxypeptidase A activity |proteolysis |zinc ion binding	|molecular_function |biological_process |molecular_function
659	2.80762	-0.0826819	jgi|Chlre4|139831|estExt_gwp_1W.C_560023	2e-78	288.9	RP-L9e, RPL9; large subunit ribosomal protein L9e	| GO:0003735 | GO:0005622 | GO:0005840 | GO:0006412	|structural constituent of ribosome |intracellular |ribosome |translation	|molecular_function |cellular_component |cellular_component |biological_process			K02940
660	2.59332	0.607649	jgi|Chlre4|126557|estExt_gwp_1H.C_50129	3.4e-70	261.9	EIF5A; translation initiation factor 5A	| GO:0003743 | GO:0006413	|translation initiation factor activity |translational initiation	|molecular_function |biological_process			K03263
661	2.33351	-3.26996	jgi|Chlre4|191690|estExt_fgenesh2_pg.C_260118	1.2e-55	214.9		| GO:0009765 | GO:0016020	|photosynthesis, light harvesting |membrane	|biological_process |cellular_component
662	2.02971	-0.562261	jgi|Chlre4|300708|kg.chromosome_2_#_147_#_XP_001701640.1	2.5e-08	58.15
663	1.82162	-0.270136	jgi|Chlre4|118046|e_gwW.21.159.1	3e-124	443.7	Glutamine-fructose-6-phosphate transaminase (isomerizing).	| GO:0004360 | GO:0005529 | GO:0005737 | GO:0005975 | GO:0008152 | GO:0016051	|glutamine-fructose-6-phosphate transaminase (isomerizing) activity |sugar binding |cytoplasm |carbohydrate metabolic process |metabolic process |carbohydrate biosynthetic process	|molecular_function |molecular_function |cellular_component |biological_process |biological_process |biological_process	2.6.1.16	Aminosugars metabolism|Glutamate metabolism
666	1.32679	-0.2699	jgi|Chlre4|97201|e_gwH.5.93.1	6.2e-85	311.2
673	1.5021	0.216023	jgi|Chlre4|133691|estExt_gwp_1W.C_70063	1.6e-97	354.4	NEK; NIMA (never in mitosis gene a)-related kinase [EC:2.7.11.1]	| GO:0004672 | GO:0004674| GO:0004713 | GO:0005524 | GO:0006468	|protein kinase activity |protein serine/threonine kinase activity|protein-tyrosine kinase activity |ATP binding |protein amino acid phosphorylation	|molecular_function |molecular_function|molecular_function |molecular_function |biological_process			K08857
675	1.32747	0.274375	jgi|Chlre4|94848|fgenesh1_est.C_scaffold_19000021	1.3e-14	79.72
676	1.81757	-0.0592	jgi|Chlre4|144633|Chlre2_kg.scaffold_11000178	6e-110	394.8
677	2.16353	-0.0170618	jgi|Chlre4|169496|fgenesh2_pg.C_scaffold_10000298	4.7e-41	167.5
679	2.40709	-0.0949719	jgi|Chlre4|184815|estExt_fgenesh2_kg.C_320014	6.2e-38	154.5
680	1.04394	-0.558367	jgi|Chlre4|145947|Chlre2_kg.scaffold_16000038	1.2e-16	83.57
682	2.91345	-0.0109275	jgi|Chlre4|143072|Chlre2_kg.scaffold_4000195	3.7e-50	194.1	RP-S24e, RPS24; small subunit ribosomal protein S24e	| GO:0003735 | GO:0005622 | GO:0005840 | GO:0006412	|structural constituent of ribosome |intracellular |ribosome |translation	|molecular_function |cellular_component |cellular_component |biological_process			K02974
683	0.42838	0.0132499	jgi|Chlre4|196295|BTM_chlre3.12.76.1.1	3.3e-49	190.7		| GO:0003824 | GO:0008152	|catalytic activity |metabolic process	|molecular_function |biological_process
685	0.989257	0.199854	jgi|ChlNC64A_1|138086|IGS.gm_2_00553	2.1e-41	166.8
686	0.861415	0.116679	jgi|Chlre4|132988|estExt_gwp_1H.C_770003	3.7e-24	87.43	hprT, hpt, HPRT1; hypoxanthine phosphoribosyltransferase [EC:2.4.2.8]|Hypoxanthine phosphoribosyltransferase.	| GO:0004422 | GO:0005737 | GO:0006166| GO:0009116	|hypoxanthine phosphoribosyltransferase activity |cytoplasm |purine ribonucleoside salvage|nucleoside metabolic process	|molecular_function |cellular_component |biological_process|biological_process	2.4.2.8	Purine metabolism	K00760
688	1.68106	0.497006	jgi|Chlre4|127464|estExt_gwp_1H.C_20095	1e-114	410.6
689	2.22141	-0.522207	jgi|Chlre4|153656|Chlre2_kg.scaffold_64000041	5e-36	149.1		| GO:0005509 | GO:0009654 | GO:0015979 | GO:0019898	|calcium ion binding |oxygen evolving complex |photosynthesis |extrinsic to membrane	|molecular_function |cellular_component |biological_process |cellular_component
692	2.23887	-0.129459	jgi|Chlre4|282467|au.g1011_t1	8.8e-16	82.42		| GO:0016765	|transferase activity, transferring alkyl or aryl (other than methyl) groups	|molecular_function
693	2.40259	0.0704668	jgi|Chlre4|196910|HAL_estExt_fgenesh2_kg.C_190083	0	634.4	E2.7.7.4C, met3; sulfate adenylyltransferase [EC:2.7.7.4]|Sulfate adenylyltransferase.	| GO:0000103 | GO:0004781 | GO:0009336	|sulfate assimilation |sulfate adenylyltransferase (ATP) activity |sulfate adenylyltransferase complex (ATP)	|biological_process |molecular_function |cellular_component	2.7.7.4	Purine metabolism|Selenoamino acid metabolism|Sulfur metabolism	K00958
695	1.12816	0.719614	jgi|Chlre4|134773|estExt_gwp_1W.C_40259	0	643.7	NOG1; nucleolar GTP-binding protein	| GO:0005525	|GTP binding	|molecular_function			K06943
696	1.47294	0.718637	jgi|Chlre4|304827|kg.chromosome_3_#_1757_#_XP_001693169.1	1.8e-25	115.9
698	1.97326	-1.20557	jgi|Chlre4|403080|pasa_Sanger_mRNA27876	2.4e-16	82.8
702	1.2279	0.187564	jgi|Chlre4|188692|estExt_fgenesh2_pg.C_110231	2.1e-07	55.07
703	2.46307	0.282079	jgi|Chlre4|195599|MAY_e_gwH.31.235.1	1e-100	362.8	RP-L7Ae, RPL7A; large subunit ribosomal protein L7Ae	| GO:0003735 | GO:0005622 | GO:0005840 | GO:0006412 | GO:0030529 | GO:0042254	|structural constituent of ribosome |intracellular |ribosome |translation |ribonucleoprotein complex |ribosome biogenesis and assembly	|molecular_function |cellular_component |cellular_component |biological_process |cellular_component |biological_process			K02936
705	1.57135	0.119581	jgi|Chlre4|410161|pasa_Sanger_mRNA17493	1.2e-83	307.4	ARFGAP2_3; ADP-ribosylation factor GTPase-activating protein 2/3	| GO:0008060 | GO:0008270 | GO:0032312	|ARF GTPase activator activity |zinc ion binding |regulation of ARF GTPase activity	|molecular_function |molecular_function |biological_process			K12493
707	1.15642	0.301001	jgi|Chlre4|419568|pasa_Sanger_mRNA22222	5e-109	392.1
708	1.05737	-0.0924282	jgi|Chlre4|196855|OVA_fgenesh1_kg.C_scaffold_16000033	3.8e-55	211.5	GRPE; molecular chaperone GrpE	| GO:0000774 | GO:0006457 | GO:0042803 | GO:0051087	|adenyl-nucleotide exchange factor activity |protein folding |protein homodimerization activity |chaperone binding	|molecular_function |biological_process |molecular_function |molecular_function			K03687
710	2.11928	0.266307	jgi|Chlre4|409935|pasa_Sanger_mRNA16823	1.2e-42	172.6	bcsA; cellulose synthase (UDP-forming) [EC:2.4.1.12]|Cellulase.	| GO:0004553 | GO:0005488 | GO:0005975 | GO:0008810	|hydrolase activity, hydrolyzing O-glycosyl compounds |binding |carbohydrate metabolic process |cellulase activity	|molecular_function |molecular_function |biological_process |molecular_function	3.2.1.4	Starch and sucrose metabolism	K00694
711	1.32315	0.648639	jgi|Chlre4|153794|Chlre2_kg.scaffold_65000008	1.1e-30	131.7
713	1.99691	-0.123612	jgi|ChlNC64A_1|144286|IGS.gm_7_00228	1.5e-19	93.97	Hexosyltransferases.	| GO:0000009 | GO:0000026 | GO:0000030 | GO:0000033 | GO:0003980 | GO:0004197 | GO:0004376 | GO:0004576 | GO:0004583 | GO:0006508 | GO:0008375 | GO:0008376 | GO:0008378 | GO:0008417 | GO:0008921 | GO:0009058 | GO:0016253 | GO:0016758 | GO:0016759 | GO:001	|alpha-1,6-mannosyltransferase activity |alpha-1,2-mannosyltransferase activity |mannosyltransferase activity |alpha-1,3-mannosyltransferase activity |UDP-glucose:glycoprotein glucosyltransferase activity |cysteine-type endopeptidase activity |glycolipid	|molecular_function |molecular_function |molecular_function |molecular_function |molecular_function |molecular_function |molecular_function |molecular_function |molecular_function |biological_process |molecular_function |molecular_function |molecular_func	2.4.1.-	Blood group glycolipid biosynthesis - lact series|Blood group glycolipid biosynthesis - neolact series|Chondroitin / heparan sulfate biosynthesis|Fructose and mannose metabolism|Globoside metabolism|Glycerolipid metabolism|Keratan sulfate biosynthesis|N-G
714	1.7145	0.0709315	jgi|Chlre4|108218|e_gwH.77.8.1	3.1e-21	99.37	Acid--D-amino-acid ligases (peptide synthases).	| GO:0008766 | GO:0018169 | GO:0043773 | GO:0043774	|UDP-N-acetylmuramoylalanyl-D-glutamyl-2,6-diaminopimelate-D-alanyl-D-alanine ligase activity |ribosomal S6-glutamic acid ligase activity |coenzyme F420-0 gamma-glutamyl ligase activity |coenzyme F420-2 alpha-glutamyl ligase activity	|molecular_function |molecular_function |molecular_function |molecular_function	6.3.2.-	Tryptophan metabolism|Ubiquinone biosynthesis
715	1.77084	-0.0779901	jgi|Chlre4|343842|estExt_fgenesh1_pg.C_chromosome_40115	2.3e-23	107.1
717	1.37616	0.307043	jgi|Chlre4|191863|estExt_fgenesh2_pg.C_250118	1.9e-71	265.8	ATPeVD, ATP6M; V-type H+-transporting ATPase subunit D [EC:3.6.3.14]|H(+)-transporting two-sector ATPase.	| GO:0003936 | GO:0016469 | GO:0042626 | GO:0045259 | GO:0046933| GO:0046961	|hydrogen-transporting two-sector ATPase activity |proton-transporting two-sector ATPase complex |ATPase activity, coupled to transmembrane movement of substances |proton-transporting ATP synthase complex |hydrogen ion transporting ATP synthase activity,	|molecular_function |cellular_component |molecular_function |cellular_component |molecular_function|molecular_function	3.6.3.14	Flagellar assembly|Type III secretion system|ATP synthesis	K02149
719	1.81852	-0.218158	jgi|Chlre4|317639|kg.chromosome_14_#_417_#_chlre3.17.161.1.1	8e-130	461.8	Tocopherol O-methyltransferase.	| GO:0008168 | GO:0050342	|methyltransferase activity |tocopherol O-methyltransferase activity	|molecular_function |molecular_function	2.1.1.95
721	1.28706	0.393854	jgi|Chlre4|134824|estExt_gwp_1W.C_20003	2.8e-80	296.6	pspA; phage shock protein A						K03969
723	1.56481	-0.0484351	jgi|Chlre4|149495|Chlre2_kg.scaffold_26000230	6.4e-08	56.61	Histone acetyltransferase.	| GO:0003676 | GO:0004402	|nucleic acid binding |histone acetyltransferase activity	|molecular_function |molecular_function	2.3.1.48
724	2.85547	0.0189545	jgi|Chlre4|195595|MAY_e_gwH.37.79.1	1.3e-27	119.8	RP-L34e, RPL34; large subunit ribosomal protein L34e	| GO:0003735 | GO:0005622 | GO:0005840 | GO:0006412	|structural constituent of ribosome |intracellular |ribosome |translation	|molecular_function |cellular_component |cellular_component |biological_process			K02915
726	2.31391	-0.139108	jgi|Chlre4|189430|estExt_fgenesh2_pg.C_150097	4e-117	419.1	SLC25A20_29, CACT, CACL, CRC1; solute carrier family 25 (mitochondrial carnitine/acylcarnitine transporter), member 20/29	| GO:0005215 | GO:0005488 | GO:0005743| GO:0006810 | GO:0016020	|transporter activity |binding |mitochondrial inner membrane|transport |membrane	|molecular_function |molecular_function |cellular_component|biological_process |cellular_component			K15109
727	1.62818	0.233919	jgi|Chlre4|403088|pasa_Sanger_mRNA27915	3e-14	77.8		| GO:0003824 | GO:0005975	|catalytic activity |carbohydrate metabolic process	|molecular_function |biological_process
729	1.34091	-0.124047	jgi|Chlre4|341856|pm.28_#_4	1.8e-29	127.9		| GO:0005488 | GO:0006810 | GO:0016020	|binding |transport |membrane	|molecular_function |biological_process |cellular_component
730	1.30531	0.13099	jgi|Chlre4|292119|au.g10031_t1	6.7e-44	174.5	Acting on the CH-OH group of donors.	| GO:0004344 | GO:0008152 | GO:0016491 | GO:0018446 | GO:0018447 | GO:0018448 | GO:0018449 | GO:0018450 | GO:0042469 | GO:0045703	|glucose dehydrogenase activity |metabolic process |oxidoreductase activity |pinocarveol dehydrogenase activity |chloral hydrate dehydrogenase activity |hydroxymethylmethylsilanediol oxidase activity |1-phenylethanol dehydrogenase activity |myrtenol dehyd	|molecular_function |biological_process |molecular_function |molecular_function |molecular_function |molecular_function |molecular_function |molecular_function |molecular_function |molecular_function	1.1.-.-	Benzoate degradation via CoA ligation|Ethylbenzene degradation
731	1.26404	0.648357	jgi|Chlre4|191662|estExt_fgenesh2_pg.C_260084	0	697.2	E2.4.1.21, glgA; starch synthase [EC:2.4.1.21]|Glycogen (starch) synthase.	| GO:0004373	|glycogen (starch) synthase activity	|molecular_function	2.4.1.11	Starch and sucrose metabolism	K00703
732	1.31458	0.188337	jgi|Chlre4|182706|estExt_fgenesh2_kg.C_20065	3.8e-22	103.6	CPSF1, CFT1; cleavage and polyadenylation specificity factor subunit 1						K14401
735	1.07116	0.536053	jgi|Chlre4|133334|estExt_gwp_1H.C_920010	0	710.7	ndh; NADH dehydrogenase [EC:1.6.99.3]|NADH dehydrogenase.	| GO:0003954| GO:0005509 | GO:0016491 | GO:0050660	|NADH dehydrogenase activity|calcium ion binding |oxidoreductase activity |FAD binding	|molecular_function|molecular_function |molecular_function |molecular_function	1.6.99.3		K03885
736	1.56147	0.576069	jgi|Chlre4|311725|kg.chromosome_10_#_714_#_chlre3.10.214.2.52	6.3e-11	65.08		| GO:0004675 | GO:0004676 | GO:0004677 | GO:0004679 | GO:0004680 | GO:0004681 | GO:0004690 | GO:0004694 | GO:0004695 | GO:0004696 | GO:0004698 | GO:0004700 | GO:0004702 | GO:0004704 | GO:0004705 | GO:0004706 | GO:0004708 | GO:0004710 | GO:0004711 | GO:000	|transmembrane receptor protein serine/threonine kinase activity|3-phosphoinositide-dependent protein kinase activity|DNA-dependent protein kinase activity|AMP-activated protein kinase activity|casein kinase activity|casein kinase I activity|cyclic nucleo	|molecular_function |molecular_function |molecular_function |molecular_function |molecular_function |molecular_function |molecular_function |molecular_function |molecular_function |molecular_function |molecular_function |molecular_function |molecular_func
737	1.14727	0.370921	jgi|Chlre4|187322|estExt_fgenesh2_pg.C_30527	4e-116	415.2	ATPeVC, ATP6C; V-type H+-transporting ATPase subunit C [EC:3.6.3.14]	| GO:0005524 | GO:0016469 | GO:0016820	|ATP binding |proton-transporting two-sector ATPase complex |hydrolase activity, acting on acid anhydrides, catalyzing transmembrane movement of substances	|molecular_function |cellular_component |molecular_function			K02148
738	1.89052	-0.0458936	jgi|Chlre4|206193|FER_acegs_kg.scaffold_3000124	9.1e-44	174.5
739	3.05529	-0.0637212	jgi|Chlre4|142065|Chlre2_kg.scaffold_3000038	1.7e-37	152.1	RP-S27Ae, RPS27A; small subunit ribosomal protein S27Ae	| GO:0003735 | GO:0005622 | GO:0005840 | GO:0006412| GO:0006464	|structural constituent of ribosome |intracellular |ribosome |translation|protein modification process	|molecular_function |cellular_component |cellular_component |biological_process|biological_process			K02977
742	1.41127	0.839258	jgi|Chlre4|205924|SKA_estExt_fgenesh2_pg.C_190030	9e-78	289.3		| GO:0003824| GO:0004806 | GO:0006629	|catalytic activity|triacylglycerol lipase activity |lipid metabolic process	|molecular_function|molecular_function |biological_process
743	1.26088	0.145083	jgi|Chlre4|312647|kg.chromosome_11_#_150_#_TC48153	1.1e-38	158.3
745	2.54856	0.630288	jgi|Chlre4|191668|estExt_fgenesh2_pg.C_260094	0	689.9	E4.1.3.1, aceA; isocitrate lyase [EC:4.1.3.1]|Isocitrate lyase.	| GO:0003676 | GO:0003824 | GO:0004451 | GO:0008152 | GO:0019752	|nucleic acid binding |catalytic activity |isocitrate lyase activity |metabolic process |carboxylic acid metabolic process	|molecular_function |molecular_function |molecular_function |biological_process |biological_process	4.1.3.1	Glyoxylate and dicarboxylate metabolism	K01637
748	1.99857	-0.239524	jgi|Chlre4|187190|estExt_fgenesh2_pg.C_30331	2.6e-69	261.5		| GO:0006457 | GO:0031072 | GO:0051082	|protein folding |heat shock protein binding |unfolded protein binding	|biological_process |molecular_function |molecular_function
750	1.97232	0.18445	jgi|Chlre4|105806|e_gwH.37.31.1	4.2e-74	277.7		| GO:0003676	|nucleic acid binding	|molecular_function
754	2.66083	0.151401	jgi|Chlre4|195606|MAY_e_gwW.2.213.1	6.4e-59	223.8	RP-S16e, RPS16; small subunit ribosomal protein S16e	| GO:0003735 | GO:0005622 | GO:0005840 | GO:0006412	|structural constituent of ribosome |intracellular |ribosome |translation	|molecular_function |cellular_component |cellular_component |biological_process			K02960
755	1.76239	-0.134114	jgi|Chlre4|142363|Chlre2_kg.scaffold_3000336	3.6e-98	355.1	E1.11.1.15, PRDX, ahpC; peroxiredoxin (alkyl hydroperoxide reductase subunit C) [EC:1.11.1.15]	| GO:0016209 | GO:0016491	|antioxidant activity |oxidoreductase activity	|molecular_function |molecular_function			K03386
758	1.02548	0.657106	jgi|Chlre4|290400|au.g8428_t1	4.8e-12	69.32		| GO:0003723 | GO:0005524 | GO:0006396 | GO:0008173 | GO:0016887	|RNA binding |ATP binding |RNA processing |RNA methyltransferase activity |ATPase activity	|molecular_function |molecular_function |biological_process |molecular_function |molecular_function
760	2.05583	0.0037441	jgi|Chlre4|333568|pg.20_#_1	2e-42	173.3
762	2.72109	-0.378403	jgi|Chlre4|205523|SKA_estExt_fgenesh2_pg.C_90054	6.2e-56	216.1		| GO:0016491 | GO:0050660	|oxidoreductase activity |FAD binding	|molecular_function |molecular_function
768	2.39992	0.00735759	jgi|Chlre4|128451|estExt_gwp_1H.C_130203	7.8e-43	173.3	Phosphotransferases with an alcohol group as acceptor.	| GO:0004672 | GO:0004674 | GO:0004713 | GO:0005509 | GO:0005524 | GO:0006468 | GO:0008443 | GO:0008607 | GO:0008819 | GO:0016307 | GO:0016538 | GO:0018720 | GO:0019914 | GO:0032942 | GO:0035004 | GO:0042556 | GO:0042557 | GO:0043743 | GO:0043771 | GO:004	|protein kinase activity |protein serine/threonine kinase activity |protein-tyrosine kinase activity |calcium ion binding |ATP binding |protein amino acid phosphorylation |phosphofructokinase activity |phosphorylase kinase regulator activity |cobinamide k	|molecular_function |molecular_function |molecular_function |molecular_function |molecular_function |biological_process |molecular_function |molecular_function |molecular_function |molecular_function |molecular_function |molecular_function |molecular_func	2.7.1.-	Benzoate degradation via CoA ligation|Inositol phosphate metabolism|Nicotinate and nicotinamide metabolism|Sphingoglycolipid metabolism|Starch and sucrose metabolism
772	1.65641	-0.317335	jgi|Chlre4|411391|pasa_Sanger_mRNA33888	4.7e-07	53.91	SKP2, FBXL1; F-box and leucine-rich repeat protein 1 (S-phase kinase-associated protein 2)	| GO:0005515	|protein binding	|molecular_function			K03875
774	1.47098	0.174989	jgi|Chlre4|182166|estExt_fgenesh2_kg.C_50069	7.5e-86	316.2		| GO:0006865 | GO:0015171 | GO:0016020	|amino acid transport |amino acid transmembrane transporter activity |membrane	|biological_process |molecular_function |cellular_component
781	2.95348	-0.065902	jgi|ChlNC64A_1|142204|IGS.gm_4_00345	1.2e-07	51.99		| GO:0003735| GO:0005622 | GO:0005840 | GO:0006412	|structural constituent of ribosome|intracellular |ribosome |protein biosynthesis	|molecular_function|cellular_component |cellular_component |biological_process
783	1.44516	9.54143e-05	jgi|Chlre4|289571|au.g7667_t1	1.1e-19	95.9
784	0.677541	0.300719	jgi|ChlNC64A_1|140017|IGS.gm_28_00048	5.2e-13	72.4
794	2.24439	-0.356102	jgi|Chlre4|137528|estExt_gwp_1W.C_210099	8e-158	554.7	Phosphotransferases with an alcohol group as acceptor.	| GO:0004672 | GO:0004674 | GO:0004707 | GO:0004713 | GO:0005524 | GO:0006468 | GO:0008443 | GO:0008607 | GO:0008819 | GO:0016307 | GO:0016538 | GO:0018720 | GO:0019914 | GO:0032942 | GO:0035004 | GO:0042556 | GO:0042557 | GO:0043743 | GO:0043771 | GO:004	|protein kinase activity |protein serine/threonine kinase activity |MAP kinase activity |protein-tyrosine kinase activity |ATP binding |protein amino acid phosphorylation |phosphofructokinase activity |phosphorylase kinase regulator activity |cobinamide k	|molecular_function |molecular_function |molecular_function |molecular_function |molecular_function |biological_process |molecular_function |molecular_function |molecular_function |molecular_function |molecular_function |molecular_function |molecular_func	2.7.1.-	Benzoate degradation via CoA ligation|Inositol phosphate metabolism|Nicotinate and nicotinamide metabolism|Sphingoglycolipid metabolism|Starch and sucrose metabolism
797	1.90311	-0.225467	jgi|Chlre4|190440|estExt_fgenesh2_pg.C_190041	3.8e-61	231.9		| GO:0006118 | GO:0008937	|electron transport |ferredoxin reductase activity	|biological_process |molecular_function
799	0.8285	0.447533	jgi|Chlre4|184701|estExt_fgenesh2_kg.C_300064	0	701.8	CCT2; T-complex protein 1 subunit beta	| GO:0005515 | GO:0005524 | GO:0006457 | GO:0044267 | GO:0051082	|protein binding |ATP binding |protein folding |cellular protein metabolic process |unfolded protein binding	|molecular_function |molecular_function |biological_process |biological_process |molecular_function			K09494
800	1.51414	0.653631	jgi|Chlre4|205622|MHS_e_gwH.40.7.1	4e-161	565.8	E2.4.1.21, glgA; starch synthase [EC:2.4.1.21]|Glycogen (starch) synthase.	| GO:0003676 | GO:0004373| GO:0008168 | GO:0009058 | GO:0032259	|nucleic acid binding |glycogen (starch) synthase activity|methyltransferase activity |biosynthetic process |methylation	|molecular_function |molecular_function|molecular_function |biological_process |biological_process	2.4.1.11	Starch and sucrose metabolism	K00703
801	0.795786	0.279829	jgi|Chlre4|298116|au.g15671_t1	4.4e-19	65.08		| GO:0003824	|catalytic activity	|molecular_function
802	2.31962	-0.626205	jgi|Chlre4|155174|acegs_kg.scaffold_8000016	1.4e-13	74.71
804	0.907377	0.142533	jgi|Chlre4|140992|Chlre2_kg.scaffold_8000163	5e-14	76.26
805	1.2749	0.340788	jgi|Chlre4|413078|pasa_Sanger_mRNA10798	1e-84	313.2	Histone acetyltransferase.	| GO:0000156 | GO:0000160 | GO:0004402| GO:0004672 | GO:0005524 | GO:0006355 | GO:0006468	|two-component response regulator activity |two-component signal transduction system (phosphorelay) |histone acetyltransferase activity|protein kinase activity |ATP binding |regulation of transcription, DNA-dependent |protein amino acid phosphorylation	|molecular_function |biological_process |molecular_function|molecular_function |molecular_function |biological_process |biological_process	2.3.1.48
806	1.49755	0.407529	jgi|Chlre4|403637|pasa_Sanger_mRNA13783	9e-132	466.5
807	2.22339	-1.31452	jgi|Chlre4|132210|estExt_gwp_1H.C_480026	2e-163	572.8	PGK, pgk; phosphoglycerate kinase [EC:2.7.2.3]|Phosphoglycerate kinase.	| GO:0004618 | GO:0006096	|phosphoglycerate kinase activity |glycolysis	|molecular_function |biological_process	2.7.2.3	Carbon fixation|Glycolysis / Gluconeogenesis	K00927
809	1.88893	-0.0277057	jgi|Chlre4|380042|estExt_fgenesh1_pm.C_chromosome_120183	4.9e-98	356.3	CTSZ; cathepsin X [EC:3.4.18.1]	| GO:0004197| GO:0006508 | GO:0008234	|cysteine-type endopeptidase activity|proteolysis |cysteine-type peptidase activity	|molecular_function|biological_process |molecular_function			K08568
810	0.997564	0.00130559	jgi|Chlre4|193859|estExt_fgenesh2_pg.C_490004	4.9e-49	193.4	Peptidylprolyl isomerase.	| GO:0003755 | GO:0004600 | GO:0006457 | GO:0030051 | GO:0042027	|peptidyl-prolyl cis-trans isomerase activity |cyclophilin |protein folding |FK506-sensitive peptidyl-prolyl cis-trans isomerase |cyclophilin-type peptidyl-prolyl cis-trans isomerase activity	|molecular_function |molecular_function |biological_process |molecular_function |molecular_function	5.2.1.8
812	0.471868	0.295021	jgi|Chlre4|156256|acegs_kg.scaffold_2000178	1e-106	383.3	pcyA; phycocyanobilin:ferredoxin oxidoreductase [EC:1.3.7.5]	| GO:0010024 | GO:0016491 | GO:0016636 | GO:0050897	|phytochromobilin biosynthetic process |oxidoreductase activity |oxidoreductase activity, acting on the CH-CH group of donors, iron-sulfur protein as acceptor |cobalt ion binding	|biological_process |molecular_function |molecular_function |molecular_function			K05371
813	1.64303	-0.0872516	jgi|Chlre4|196325|MHS_fgenesh1_pg.C_scaffold_19000179	1.2e-25	115.5	HXT; MFS transporter, SP family, sugar:H+ symporter	| GO:0005215 | GO:0005351 | GO:0006810 | GO:0008643 | GO:0016020 | GO:0016021	|transporter activity |sugar:hydrogen symporter activity |transport |carbohydrate transport |membrane |integral to membrane	|molecular_function |molecular_function |biological_process |biological_process |cellular_component |cellular_component			K08139
816	1.06966	0.372199	jgi|ChlNC64A_1|141508|IGS.gm_35_00020	4.5e-26	116.3
817	1.66063	-0.150283	jgi|Chlre4|291213|au.g9177_t1	5e-63	239.6		| GO:0009058	|biosynthetic process	|biological_process
819	1.58335	-1.16784	jgi|Chlre4|206694|SKA_estExt_gwp_1W.C_80175	0	1214.5	ppdK; pyruvate,orthophosphate dikinase [EC:2.7.9.1]|Pyruvate,phosphate dikinase.	| GO:0005524 | GO:0016301 | GO:0016310 | GO:0016772 | GO:0050242	|ATP binding |kinase activity |phosphorylation |transferase activity, transferring phosphorus-containing groups |pyruvate, phosphate dikinase activity	|molecular_function |molecular_function |biological_process |molecular_function |molecular_function	2.7.9.1	Carbon fixation|Pyruvate metabolism	K01006
820	1.78076	0.429309	jgi|Chlre4|126203|estExt_gwp_1H.C_80267	2.6e-22	103.6
822	1.32574	0.221879	jgi|Chlre4|288748|au.g6892_t1	1.6e-07	56.61	ACP; acid phosphatase [EC:3.1.3.2]|Exo-alpha-sialidase.	| GO:0003993 | GO:0004308| GO:0005198 | GO:0005525 | GO:0005874 | GO:0007018	|acid phosphatase activity |exo-alpha-sialidase activity|structural molecule activity |GTP binding |microtubule |microtubule-based movement	|molecular_function |molecular_function|molecular_function |molecular_function |cellular_component |biological_process	3.2.1.18	N-Glycan degradation|Sphingoglycolipid metabolism	K14410
824	1.97422	0.0481735	jgi|Chlre4|184125|estExt_fgenesh2_kg.C_220002	1e-109	394.4
825	1.6615	0.0553257	jgi|Chlre4|148810|Chlre2_kg.scaffold_24000209	2e-143	506.5	asd; aspartate-semialdehyde dehydrogenase [EC:1.2.1.11]|Aspartate-semialdehyde dehydrogenase.	| GO:0004073 | GO:0005737 | GO:0006520 | GO:0009086 | GO:0009088| GO:0016620 | GO:0051287	|aspartate-semialdehyde dehydrogenase activity |cytoplasm |amino acid metabolic process |methionine biosynthetic process |threonine biosynthetic process|oxidoreductase activity, acting on the aldehyde or oxo group of donors, NAD or NADP as acceptor |NAD b	|molecular_function |cellular_component |biological_process |biological_process |biological_process|molecular_function |molecular_function	1.2.1.11	Glycine, serine and threonine metabolism|Lysine biosynthesis	K00133
826	1.80483	0.0698158	jgi|Chlre4|205986|OVA_acegs_kg.scaffold_14000095	6e-136	481.1	cysK; cysteine synthase A [EC:2.5.1.47]	| GO:0003824 | GO:0004124| GO:0006535 | GO:0008152 | GO:0030170	|catalytic activity |cysteine synthase activity|cysteine biosynthetic process from serine |metabolic process |pyridoxal phosphate binding	|molecular_function |molecular_function|biological_process |biological_process |molecular_function			K01738
828	2.40696	0.426287	jgi|Chlre4|338214|pm.chromosome_9_#_225	4.9e-22	102.8
833	0.998233	0.175367	jgi|Chlre4|134599|estExt_gwp_1W.C_60245	2e-156	549.7		| GO:0000166 | GO:0003777 | GO:0003824| GO:0004197 | GO:0006508 | GO:0007018 | GO:0017111 | GO:0030286	|nucleotide binding |microtubule motor activity |catalytic activity|cysteine-type endopeptidase activity |proteolysis |microtubule-based movement |nucleoside-triphosphatase activity |dynein complex	|molecular_function |molecular_function |molecular_function|molecular_function |biological_process |biological_process |molecular_function |cellular_component
834	2.07927	-0.120583	jgi|Chlre4|311591|kg.chromosome_10_#_580_#_TC49675	1.3e-42	170.2
835	1.38968	0.222406	jgi|Chlre4|147576|Chlre2_kg.scaffold_19000250	4e-67	253.4	DBH; dopamine beta-monooxygenase [EC:1.14.17.1]	| GO:0004497 | GO:0005507	|monooxygenase activity |copper ion binding	|molecular_function |molecular_function			K00503
836	0.266209	0.350285	jgi|Chlre4|328927|pg.chromosome_9_#_427	7.3e-08	52.37
837	2.1563	-0.295329	jgi|ChlNC64A_1|138128|IGS.gm_2_00595	1.7e-39	159.1
838	1.99547	-0.141346	jgi|ChlNC64A_1|144570|IGS.gm_7_00512	5.4e-07	51.6
839	1.76229	-0.106953	jgi|Chlre4|380052|estExt_fgenesh1_pm.C_chromosome_120195	7.8e-08	54.3
840	0.938559	0.661947	jgi|Chlre4|342331|estExt_fgenesh1_pg.C_chromosome_10564	2.8e-34	145.2
843	2.4632	-0.0815399	jgi|Chlre4|180130|fgenesh2_pg.C_scaffold_83000034	8.6e-59	223.8	RP-S11e, RPS11; small subunit ribosomal protein S11e	| GO:0003735 | GO:0005622 | GO:0005840 | GO:0006412	|structural constituent of ribosome |intracellular |ribosome |translation	|molecular_function |cellular_component |cellular_component |biological_process			K02949
845	1.69157	-0.197702	jgi|Chlre4|182361|estExt_fgenesh2_kg.C_30122	3.6e-32	136.7
847	2.32599	-0.440404	jgi|Chlre4|408759|pasa_Sanger_mRNA17947	8.2e-13	72.79		| GO:0003777 | GO:0005524 | GO:0005875 | GO:0007018	|microtubule motor activity |ATP binding |microtubule associated complex |microtubule-based movement	|molecular_function |molecular_function |cellular_component |biological_process
850	1.32569	0.0258499	jgi|Chlre4|381429|estExt_fgenesh1_pm.C_chromosome_160306	5.5e-42	167.5		| GO:0016021	|integral to membrane	|cellular_component
857	1.14481	0.215743	jgi|Chlre4|184666|estExt_fgenesh2_kg.C_300027	1.1e-13	70.86
861	1.51191	-0.0267904	jgi|Chlre4|141763|Chlre2_kg.scaffold_5000173	5e-42	167.2	OST2, DAD1; oligosaccharyltransferase complex subunit epsilon|Dolichyl-diphosphooligosaccharide--protein glycosyltransferase.	| GO:0004579	|dolichyl-diphosphooligosaccharide-protein glycotransferase activity	|molecular_function	2.4.1.119	N-Glycans biosynthesis	K12668
862	1.85076	0.0200112	jgi|Chlre4|40158|gwH.1.129.1	2.7e-38	156.8		| GO:0016831 | GO:0019752 | GO:0030170	|carboxy-lyase activity |carboxylic acid metabolic process |pyridoxal phosphate binding	|molecular_function |biological_process |molecular_function
863	1.4521	0.38119	jgi|Chlre4|132213|estExt_gwp_1H.C_480029	0	698.7	ABCF2; ATP-binding cassette, subfamily F, member 2	| GO:0000166 | GO:0005524 | GO:0016887 | GO:0017111	|nucleotide binding |ATP binding |ATPase activity |nucleoside-triphosphatase activity	|molecular_function |molecular_function |molecular_function |molecular_function			K06185
867	0.958392	0.840413	jgi|Chlre4|288647|au.g6801_t1	0	672.9		| GO:0006813	|potassium ion transport	|biological_process
868	1.27765	0.0241291	jgi|Chlre4|134508|estExt_gwp_1W.C_60086	3.7e-11	67.01
876	1.56714	-0.243635	jgi|Chlre4|186959|estExt_fgenesh2_pg.C_50411	0	635.6	ASP5; aspartate aminotransferase, chloroplastic [EC:2.6.1.1]|Aspartate aminotransferase.	| GO:0003824 | GO:0004069| GO:0006520 | GO:0008483 | GO:0009058 | GO:0016769 | GO:0030170	|catalytic activity |aspartate transaminase activity|amino acid metabolic process |transaminase activity |biosynthetic process |transferase activity, transferring nitrogenous groups |pyridoxal phosphate binding	|molecular_function |molecular_function|biological_process |molecular_function |biological_process |molecular_function |molecular_function	2.6.1.1	Alanine and aspartate metabolism|Alkaloid biosynthesis I|Arginine and proline metabolism|Carbon fixation|Cysteine metabolism|Glutamate metabolism|Phenylalanine metabolism|Phenylalanine, tyrosine and tryptophan biosynthesis|Tyrosine metabolism	K00811
878	2.2555	-0.167273	jgi|Chlre4|206545|SKA_acegs_kg.scaffold_1000168	2.4e-08	56.61
879	0.681305	0.0132499	jgi|Chlre4|332058|pg.chromosome_16_#_8	1.9e-07	50.06
882	1.76249	-0.1298	jgi|Chlre4|35439|estExt_fgenesh1_pg.C_330065	2.8e-47	185.7	FKBP2; FK506-binding protein 2 [EC:5.2.1.8]|Peptidylprolyl isomerase.	| GO:0003755 | GO:0004600 | GO:0006457 | GO:0030051 | GO:0042027	|peptidyl-prolyl cis-trans isomerase activity |cyclophilin |protein folding |FK506-sensitive peptidyl-prolyl cis-trans isomerase |cyclophilin-type peptidyl-prolyl cis-trans isomerase activity	|molecular_function |molecular_function |biological_process |molecular_function |molecular_function	5.2.1.8		K09569
884	1.66542	0.384468	jgi|Chlre4|419232|pasa_Sanger_mRNA23263.1	1.2e-77	288.9	spoT, HDDC3; guanosine-3',5'-bis(diphosphate) 3'-pyrophosphohydrolase [EC:3.1.7.2]	| GO:0015969	|guanosine tetraphosphate metabolic process	|biological_process			K01139
885	2.09226	0.0795593	jgi|Chlre4|185040|estExt_fgenesh2_kg.C_330024	3.4e-66	248.4	RP-L4, rplD; large subunit ribosomal protein L4	| GO:0003735 | GO:0005622 | GO:0005840 | GO:0006412	|structural constituent of ribosome |intracellular |ribosome |translation	|molecular_function |cellular_component |cellular_component |biological_process			K02926
889	2.05606	-0.167348	jgi|Chlre4|134846|estExt_gwp_1W.C_20032	2e-128	457.6	E1.3.1.2, DPYD; dihydropyrimidine dehydrogenase (NADP+) [EC:1.3.1.2]	| GO:0004152 | GO:0006207	|dihydroorotate dehydrogenase activity |'de novo' pyrimidine base biosynthetic process	|molecular_function |biological_process			K00207
890	1.74835	0.185203	jgi|Chlre4|402780|pasa_Sanger_mRNA26573	2.7e-24	112.5	CCA1; circadian clock associated 1	| GO:0003677	|DNA binding	|molecular_function			K12134
896	1.98782	-0.0487007	jgi|Chlre4|135101|estExt_gwp_1W.C_90038	8e-144	506.9	dTDP-glucose 4,6-dehydratase.	| GO:0003824 | GO:0008460| GO:0044237 | GO:0050662	|catalytic activity |dTDP-glucose 4,6-dehydratase activity|cellular metabolic process |coenzyme binding	|molecular_function |molecular_function|biological_process |molecular_function	4.2.1.46	Erythromycin biosynthesis|Nucleotide sugars metabolism
899	1.95937	-0.019917	jgi|Chlre4|182385|estExt_fgenesh2_kg.C_30152	1.4e-50	196.8	K06890						K06890
900	1.32788	0.101004	jgi|Chlre4|146196|Chlre2_kg.scaffold_1000020	3.9e-72	270.8		| GO:0005515 | GO:0008270	|protein binding |zinc ion binding	|molecular_function |molecular_function
901	0.90254	0.0803641	jgi|Chlre4|294819|au.g12559_t1	1.5e-25	114.4	Histone acetyltransferase.	| GO:0004402	|histone acetyltransferase activity	|molecular_function	2.3.1.48
902	1.122	-0.197696	jgi|Chlre4|189217|estExt_fgenesh2_pg.C_140077	3.1e-72	269.2
903	0.879687	0.128531	jgi|Chlre4|290696|au.g8698_t1	1.2e-19	60.85	Hexosyltransferases.	| GO:0000009 | GO:0000026 | GO:0000030 | GO:0000033 | GO:0001962 | GO:0003980 | GO:0004376 | GO:0004576 | GO:0004583 | GO:0008375 | GO:0008376 | GO:0008378 | GO:0008417 | GO:0008755 | GO:0008921 | GO:0016253 | GO:0016759 | GO:0018715 | GO:0018716 | GO:001	|alpha-1,6-mannosyltransferase activity |alpha-1,2-mannosyltransferase activity |mannosyltransferase activity |alpha-1,3-mannosyltransferase activity |alpha-1,3-galactosyltransferase activity |UDP-glucose:glycoprotein glucosyltransferase activity |gly	|molecular_function |molecular_function |molecular_function |molecular_function |molecular_function |molecular_function |molecular_function |molecular_function |molecular_function |molecular_function |molecular_function |molecular_function |molecula	2.4.1.-	Blood group glycolipid biosynthesis - lact series|Blood group glycolipid biosynthesis - neolact series|Chondroitin / heparan sulfate biosynthesis|Fructose and mannose metabolism|Globoside metabolism|Glycerolipid metabolism|Keratan sulfate biosynthesis|N-G
904	0.779412	0.387158	jgi|ChlNC64A_1|145277|IGS.gm_9_00084	2.9e-27	118.2		| GO:0006950	|response to stress	|biological_process
906	1.91978	0.25462	jgi|Chlre4|135713|estExt_gwp_1W.C_120115	1.3e-98	357.5
910	1.1065	0.187138	jgi|Chlre4|149366|Chlre2_kg.scaffold_26000101	1.8e-76	284.3		| GO:0003824 | GO:0008152	|catalytic activity |metabolic process	|molecular_function |biological_process
912	0.785587	0.442323	jgi|Chlre4|188352|estExt_fgenesh2_pg.C_100077	1.9e-30	129.8
914	1.43271	-0.0243061	jgi|Chlre4|297279|au.g14879_t1	1.8e-63	238.4	UBE2M, UBC12; ubiquitin-conjugating enzyme E2 M [EC:6.3.2.19]|Ubiquitin--protein ligase.	| GO:0004842 | GO:0019787 | GO:0043687 | GO:0051246 | GO:0051438 | GO:0051440 | GO:0051443 | GO:0051444	|ubiquitin-protein ligase activity |small conjugating protein ligase activity |post-translational protein modification |regulation of protein metabolic process |regulation of ubiquitin-protein ligase activity |regulation of ubiquitin-protein ligase activi	|molecular_function |molecular_function |biological_process |biological_process |biological_process |biological_process |biological_process |biological_process	6.3.2.19		K10579
920	2.05889	0.108016	jgi|Chlre4|112590|e_gwW.3.612.1	2.6e-38	155.6	PABPN1, PABP2; polyadenylate-binding protein 2	| GO:0003676	|nucleic acid binding	|molecular_function			K14396
921	0.616462	0.644863	jgi|Chlre4|134605|estExt_gwp_1W.C_60257	3.8e-29	124.4	DNAJC17; DnaJ homolog subfamily C member 17	| GO:0006457 | GO:0031072 | GO:0051082	|protein folding |heat shock protein binding |unfolded protein binding	|biological_process |molecular_function |molecular_function			K09537
922	0.799205	0.279765	jgi|Chlre4|145516|Chlre2_kg.scaffold_14000149	5e-172	600.9	secY; preprotein translocase subunit SecY	| GO:0009306 | GO:0015450 | GO:0016020	|protein secretion |P-P-bond-hydrolysis-driven protein transmembrane transporter activity |membrane	|biological_process |molecular_function |cellular_component			K03076
929	2.54739	-0.0394861	jgi|Chlre4|151009|Chlre2_kg.scaffold_35000005	5.2e-45	179.9
932	0.922014	-0.940208	jgi|Chlre4|149752|Chlre2_kg.scaffold_27000021	3.4e-45	179.5
933	1.83073	-0.106904	jgi|Chlre4|30639|estExt_fgenesh1_pg.C_20512	6.9e-56	215.7	Peptidylprolyl isomerase.	| GO:0003755 | GO:0004600 | GO:0006457 | GO:0030051 | GO:0042027	|peptidyl-prolyl cis-trans isomerase activity |cyclophilin |protein folding |FK506-sensitive peptidyl-prolyl cis-trans isomerase |cyclophilin-type peptidyl-prolyl cis-trans isomerase activity	|molecular_function |molecular_function |biological_process |molecular_function |molecular_function	5.2.1.8
936	0.84878	0.198912	jgi|Chlre4|174839|fgenesh2_pg.C_scaffold_26000221	2.7e-68	256.9	Histone acetyltransferase.	| GO:0004402	|histone acetyltransferase activity	|molecular_function	2.3.1.48
942	1.56409	-0.00246651	jgi|Chlre4|9658|fgenesh1_pg.C_scaffold_9000192	1e-129	460.7	Histone acetyltransferase.	| GO:0004197 | GO:0004402| GO:0006508	|cysteine-type endopeptidase activity |histone acetyltransferase activity|proteolysis	|molecular_function |molecular_function|biological_process	2.3.1.48
943	1.70153	-0.222663	jgi|Chlre4|143648|Chlre2_kg.scaffold_2000376	1.6e-08	57.77
946	0.907113	0.251965	jgi|Chlre4|79571|estExt_GenewiseW_1.C_190107	5e-133	471.1	EIF3I; translation initiation factor 3 subunit I						K03246
949	0.678871	0.77267	jgi|Chlre4|154479|Chlre2_kg.scaffold_80000036	9.2e-82	300.4	DNAJC8; DnaJ homolog subfamily C member 8	| GO:0006457 | GO:0031072 | GO:0051082	|protein folding |heat shock protein binding |unfolded protein binding	|biological_process |molecular_function |molecular_function			K09528
950	0.847323	0.185361	jgi|Chlre4|345081|estExt_fgenesh1_pg.C_chromosome_80303	5e-118	422.2	E5.4.2.3; phosphoacetylglucosamine mutase [EC:5.4.2.3]	| GO:0005975 | GO:0016868	|carbohydrate metabolic process |intramolecular transferase activity, phosphotransferases	|biological_process |molecular_function			K01836
953	1.93201	-0.161797	jgi|Chlre4|132151|estExt_gwp_1H.C_450123	9.2e-31	81.65		| GO:0000036 | GO:0006633 | GO:0031177 | GO:0048037	|acyl carrier activity |fatty acid biosynthetic process |phosphopantetheine binding |cofactor binding	|molecular_function |biological_process |molecular_function |molecular_function
957	1.77192	0.523445	jgi|Chlre4|377743|estExt_fgenesh1_pm.C_chromosome_30366	5.3e-17	86.27		| GO:0003824 | GO:0005975	|catalytic activity |carbohydrate metabolic process	|molecular_function |biological_process
958	2.37744	-0.331695	jgi|Chlre4|416163|pasa_Sanger_mRNA19935	7.9e-43	172.2
966	1.11811	0.551983	jgi|Chlre4|104719|e_gwH.29.130.1	1e-15	82.42
967	1.21794	-0.148521	jgi|Chlre4|190406|estExt_fgenesh2_pg.C_180244	4e-133	474.9	E3.5.2.5, allB; allantoinase [EC:3.5.2.5]|Dihydroorotase.	| GO:0004151| GO:0016787 | GO:0016812	|dihydroorotase activity|hydrolase activity |hydrolase activity, acting on carbon-nitrogen (but not peptide) bonds, in cyclic amides	|molecular_function|molecular_function |molecular_function	3.5.2.3	Pyrimidine metabolism	K01466
974	2.44703	0.10743	jgi|Chlre4|185673|estExt_fgenesh2_kg.C_640006	0	751.5	HSPA1_8; heat shock 70kDa protein 1/8	| GO:0005524	|ATP binding	|molecular_function			K03283
980	1.78245	-0.126687	jgi|Chlre4|60490|estExt_GenewiseH_1.C_870017	1e-101	366.7	RAB1A; Ras-related protein Rab-1A	| GO:0003924 | GO:0005515 | GO:0005524 | GO:0005525 | GO:0005622 | GO:0006355 | GO:0006886 | GO:0006913 | GO:0007165 | GO:0007264 | GO:0008134 | GO:0015031	|GTPase activity |protein binding |ATP binding |GTP binding |intracellular |regulation of transcription, DNA-dependent |intracellular protein transport |nucleocytoplasmic transport |signal transduction |small GTPase mediated signal transduction |transcrip	|molecular_function |molecular_function |molecular_function |molecular_function |cellular_component |biological_process |biological_process |biological_process |biological_process |biological_process |molecular_function |biological_process			K07874
983	1.08796	0.15177	jgi|Chlre4|311312|kg.chromosome_10_#_301_#_XP_001702734.1	3.1e-08	57.77		| GO:0005515 | GO:0006629	|protein binding |lipid metabolic process	|molecular_function |biological_process
984	2.32531	0.0908844	jgi|Chlre4|150104|Chlre2_kg.scaffold_30000162	0	823.5	katE, CAT, catB, srpA; catalase [EC:1.11.1.6]|Catalase.	| GO:0004096 | GO:0006118 | GO:0006979	|catalase activity |electron transport |response to oxidative stress	|molecular_function |biological_process |biological_process	1.11.1.6	Methane metabolism|Tryptophan metabolism	K03781
986	0.613676	0.084333	jgi|Chlre4|346618|estExt_fgenesh1_pg.C_chromosome_130054	4e-76	281.2
987	1.91232	-0.288334	jgi|Chlre4|148452|Chlre2_kg.scaffold_21000065	1.9e-10	64.7
988	1.8785	-0.171779	jgi|Chlre4|338957|pm.chromosome_11_#_112	1.2e-17	88.97		| GO:0004806 | GO:0006629	|triacylglycerol lipase activity |lipid metabolic process	|molecular_function |biological_process
990	0.975702	-0.646607	jgi|Chlre4|348333|estExt_fgenesh1_pg.C_820002	2.2e-20	98.21		| GO:0005515	|protein binding	|molecular_function
999	0.998117	-0.102084	jgi|Chlre4|155136|Chlre2_kg.scaffold_70a000005	0	3525.3		| GO:0000166 | GO:0003700 | GO:0003777 | GO:0004197 | GO:0005622 | GO:0006355 | GO:0006508 | GO:0007018 | GO:0017111 | GO:0030286| GO:0043565	|nucleotide binding |transcription factor activity |microtubule motor activity |cysteine-type endopeptidase activity |intracellular |regulation of transcription, DNA-dependent |proteolysis |microtubule-based movement |nucleoside-triphosphatase activity |d	|molecular_function |molecular_function |molecular_function |molecular_function |cellular_component |biological_process |biological_process |biological_process |molecular_function |cellular_component|molecular_function
1000	3.14129	-0.261343	jgi|Chlre4|126853|estExt_gwp_1H.C_30304	5e-42	167.2	RP-L37Ae, RPL37A; large subunit ribosomal protein L37Ae	| GO:0003735 | GO:0005622 | GO:0005840 | GO:0006412	|structural constituent of ribosome |intracellular |ribosome |translation	|molecular_function |cellular_component |cellular_component |biological_process			K02921
1011	1.64594	0.00369108	jgi|Chlre4|159905|acegs_kg.scaffold_64000010	1.8e-73	272.3		| GO:0005515 | GO:0006461 | GO:0006886 | GO:0016192 | GO:0030117	|protein binding |protein complex assembly |intracellular protein transport |vesicle-mediated transport |membrane coat	|molecular_function |biological_process |biological_process |biological_process |cellular_component
1013	2.93112	-0.165953	jgi|Chlre4|159282|acegs_kg.scaffold_40000025	2e-61	231.9	RP-L23e, RPL23; large subunit ribosomal protein L23e	| GO:0003735 | GO:0005622 | GO:0005840 | GO:0006412	|structural constituent of ribosome |intracellular |ribosome |translation	|molecular_function |cellular_component |cellular_component |biological_process			K02894
1015	1.67143	0.143584	jgi|Chlre4|182630|estExt_fgenesh2_kg.C_40118	2.8e-43	174.1
1020	1.3647	0.0775307	jgi|Chlre4|187796|estExt_fgenesh2_pg.C_40343	4.4e-22	74.71	Protein-methionine-S-oxide reductase. Peptide methionine sulfoxide reductase. Peptide Met(O) reductase.	| GO:0016671 | GO:0019538	|oxidoreductase activity, acting on sulfur group of donors, disulfide as acceptor |protein metabolic process	|molecular_function |biological_process	1.8.4.6
1023	1.6139	0.157841	jgi|Chlre4|132166|estExt_gwp_1H.C_460017	7.8e-07	52.76	Formamidase.	| GO:0004328| GO:0008152 | GO:0016811	|formamidase activity|metabolic process |hydrolase activity, acting on carbon-nitrogen (but not peptide) bonds, in linear amides	|molecular_function|biological_process |molecular_function	3.5.1.49	Glyoxylate and dicarboxylate metabolism|Nitrogen metabolism|Tryptophan metabolism
1026	1.76187	-0.00599165	jgi|Chlre4|142797|Chlre2_kg.scaffold_6000287	7e-58	222.2
1028	2.25843	0.243477	jgi|Chlre4|138637|estExt_gwp_1W.C_320117	2e-168	589.7	ACAA1; acetyl-CoA acyltransferase 1 [EC:2.3.1.16]|Acetyl-CoA C-acyltransferase.	| GO:0003988	|acetyl-CoA C-acyltransferase activity	|molecular_function	2.3.1.16	Benzoate degradation via hydroxylation|Bile acid biosynthesis|Fatty acid biosynthesis (path 2)|Fatty acid metabolism|Valine, leucine and isoleucine degradation	K07513
1031	1.90073	0.130786	jgi|Chlre4|156801|acegs_kg.scaffold_13000065	2.2e-10	62.77
1033	2.0239	-0.0147429	jgi|ChlNC64A_1|136306|IGS.gm_16_00029	5e-10	62		| GO:0001584| GO:0005199 | GO:0007186 | GO:0016021	|rhodopsin-like receptor activity|structural constituent of cell wall |G-protein coupled receptor protein signaling pathway |integral to membrane	|molecular_function|molecular_function |biological_process |cellular_component
1039	2.26943	1.10038	jgi|Chlre4|196479|SKA_e_gwH.77.26.1	0	719.9		| GO:0005215 | GO:0006810 | GO:0016020	|transporter activity |transport |membrane	|molecular_function |biological_process |cellular_component
1040	2.36526	-0.145402	jgi|Chlre4|131648|estExt_gwp_1H.C_380099	5.6e-24	109.4		| GO:0003735 | GO:0005622 | GO:0005840 | GO:0006412	|structural constituent of ribosome |intracellular |ribosome |translation	|molecular_function |cellular_component |cellular_component |biological_process
1045	1.85851	0.219451	jgi|Chlre4|187185|estExt_fgenesh2_pg.C_30325	8e-137	485	pbuG; putative MFS transporter, AGZA family, xanthine/uracil permease						K06901
1046	2.24259	0.309521	jgi|ChlNC64A_1|141829|IGS.gm_39_00009	1.6e-16	84.34
1047	1.04823	0.142379	jgi|Chlre4|155546|acegs_kg.scaffold_5000113	1.2e-30	131.3	Acetylornithine deacetylase.	| GO:0006508 | GO:0008237 | GO:0008777	|proteolysis |metallopeptidase activity |acetylornithine deacetylase activity	|biological_process |molecular_function |molecular_function	3.5.1.16	Urea cycle and metabolism of amino groups
1051	1.43626	0.113901	jgi|Chlre4|119334|e_gwW.30.40.1	7.9e-73	272.3	chaA; Ca2+:H+ antiporter	| GO:0016021	|integral to membrane	|cellular_component			K07300
1052	2.1036	-0.0330096	jgi|Chlre4|72868|gwW.1.690.1	8.3e-22	102.1	E2.7.6.2, THI80; thiamine pyrophosphokinase [EC:2.7.6.2]|Thiamine pyrophosphokinase.	| GO:0004788 | GO:0005524 | GO:0009229	|thiamin diphosphokinase activity |ATP binding |thiamin diphosphate biosynthetic process	|molecular_function |molecular_function |biological_process	2.7.6.2	Thiamine metabolism	K00949
1054	1.67811	-0.0242998	jgi|ChlNC64A_1|135480|IGS.gm_14_00013	2e-20	96.67
1056	1.54352	0.183495	jgi|Chlre4|187899|estExt_fgenesh2_pg.C_20127	4.4e-61	232.3	iscU, nifU; nitrogen fixation protein NifU and related proteins	| GO:0005506 | GO:0005515| GO:0016226 | GO:0051536	|iron ion binding |protein binding|iron-sulfur cluster assembly |iron-sulfur cluster binding	|molecular_function |molecular_function|biological_process |molecular_function			K04488
1065	1.39023	0.0289315	jgi|ChlNC64A_1|133796|IGS.gm_10_00087	3.1e-07	50.45
1067	1.55682	0.206656	jgi|Chlre4|376270|estExt_fgenesh1_pm.C_chromosome_10052	0	1018.1	GLG1, ESL1; golgi apparatus protein 1	| GO:0016020 | GO:0017134	|membrane |fibroblast growth factor binding	|cellular_component |molecular_function			K06816
1068	2.40129	-0.397786	jgi|Chlre4|136413|estExt_gwp_1W.C_10120	1.1e-45	180.3	trxA; thioredoxin 1	| GO:0006662 | GO:0009055 | GO:0015035 | GO:0045454	|glycerol ether metabolic process |electron carrier activity |protein disulfide oxidoreductase activity |cell redox homeostasis	|biological_process |molecular_function |molecular_function |biological_process			K03671
1074	1.77011	-0.491153	jgi|Chlre4|128099|estExt_gwp_1H.C_110176	0	1068.9	ATP2B; Ca2+ transporting ATPase, plasma membrane [EC:3.6.3.8]|Calcium-transporting ATPase.	| GO:0003824 | GO:0005388 | GO:0005509 | GO:0005524 | GO:0006810 | GO:0006812 | GO:0006816 | GO:0008152 | GO:0015085 | GO:0015662 | GO:0015992 | GO:0016020 | GO:0016820	|catalytic activity |calcium-transporting ATPase activity |calcium ion binding |ATP binding |transport |cation transport |calcium ion transport |metabolic process |calcium ion transmembrane transporter activity |ATPase activity, coupled to transmembrane m	|molecular_function |molecular_function |molecular_function |molecular_function |biological_process |biological_process |biological_process |biological_process |molecular_function |molecular_function |biological_process |cellular_component |molecular_func	3.6.3.8		K05850
1076	2.47071	0.151874	jgi|Chlre4|196671|DNE_Chlre2_kg.scaffold_41000082	8.3e-36	149.1	Acting on paired donors, with incorporation or reduction of	| GO:0004497 | GO:0005506 | GO:0006118 | GO:0018585 | GO:0018586 | GO:0018587 | GO:0018588 | GO:0018589 | GO:0018590 | GO:0018591 | GO:0018592 | GO:0018593 | GO:0018594 | GO:0018595 | GO:0018596 | GO:0018597 | GO:0018598 | GO:0018599 | GO:0018600 | GO:002	|monooxygenase activity |iron ion binding |electron transport |fluorene oxygenase activity |mono-butyltin dioxygenase activity |limonene 8-monooxygenase activity |tri-n-butyltin dioxygenase activity |di-n-butyltin dioxygenase activity |methylsilanetriol h	|molecular_function |molecular_function |biological_process |molecular_function |molecular_function |molecular_function |molecular_function |molecular_function |molecular_function |molecular_function |molecular_function |molecular_function |molecular_func	1.14.-.-	Ascorbate and aldarate metabolism|Flavonoids, stilbene and lignin biosynthesis|Fluorene degradation|gamma-Hexachlorocyclohexane degradation
1079	0.454193	0.716857	jgi|Chlre4|126671|estExt_gwp_1H.C_50298	4.8e-37	149.8	Serine-type carboxypeptidases.	| GO:0004185 | GO:0006508	|serine carboxypeptidase activity |proteolysis	|molecular_function |biological_process	3.4.16.-
1080	0.767393	0.739075	jgi|Chlre4|406035|pasa_Sanger_mRNA2604	9.4e-14	56.22	Cysteine endopeptidases.	| GO:0004197	|cysteine-type endopeptidase activity	|molecular_function	3.4.22.-
1084	2.3481	0.345655	jgi|Chlre4|292362|au.g10260_t1	2.4e-31	134		| GO:0004197 | GO:0004420 | GO:0006508 | GO:0015936 | GO:0050662	|cysteine-type endopeptidase activity |hydroxymethylglutaryl-CoA reductase (NADPH) activity |proteolysis |coenzyme A metabolic process |coenzyme binding	|molecular_function |molecular_function |biological_process |biological_process |molecular_function
1085	1.87612	0.0489974	jgi|Chlre4|195632|MAY_chlre3.31.189.3.11	5.1e-27	118.2		| GO:0003735 | GO:0005622 | GO:0005840 | GO:0006412	|structural constituent of ribosome |intracellular |ribosome |translation	|molecular_function |cellular_component |cellular_component |biological_process
1086	1.17011	-0.0176938	jgi|ChlNC64A_1|136648|IGS.gm_17_00052	4.6e-08	54.3
1087	0.753458	0.0439467	jgi|Chlre4|194011|estExt_fgenesh2_pg.C_510023	4.1e-17	84.34	Cysteine endopeptidases.	| GO:0004197| GO:0006508 | GO:0008234	|cysteine-type endopeptidase activity|proteolysis |cysteine-type peptidase activity	|molecular_function|biological_process |molecular_function	3.4.22.-
1088	1.93906	-0.426793	jgi|Chlre4|288094|au.g6290_t1	7.5e-10	63.16
1089	2.01467	-0.458697	jgi|Chlre4|58944|estExt_GenewiseH_1.C_390052	4.8e-67	250	E2.7.4.6, ndk; nucleoside-diphosphate kinase [EC:2.7.4.6]|Nucleoside-diphosphate kinase.	| GO:0004550 | GO:0005524 | GO:0006183 | GO:0006228 | GO:0006241	|nucleoside diphosphate kinase activity |ATP binding |GTP biosynthetic process |UTP biosynthetic process |CTP biosynthetic process	|molecular_function |molecular_function |biological_process |biological_process |biological_process	2.7.4.6	Purine metabolism|Pyrimidine metabolism	K00940
1096	1.69531	-0.0476819	jgi|Chlre4|143915|Chlre2_kg.scaffold_9000146	1e-40	164.5
1106	2.40569	-0.251099	jgi|Chlre4|195626|MAY_CACW5694.fwd	7.3e-40	160.2	RP-L33, rpmG; large subunit ribosomal protein L33	| GO:0003735 | GO:0005622 | GO:0005840 | GO:0006412	|structural constituent of ribosome |intracellular |ribosome |translation	|molecular_function |cellular_component |cellular_component |biological_process			K02913
1108	1.2162	0.0708374	jgi|Chlre4|309383|kg.chromosome_7_#_1068_#_XP_001702048.1	5e-177	617.8
1109	1.33985	0.424433	jgi|Chlre4|377074|estExt_fgenesh1_pm.C_chromosome_20317	3e-128	456.4	UBE3A, E6AP; ubiquitin-protein ligase E3 A [EC:6.3.2.19]	| GO:0004842 | GO:0005622 | GO:0006464 | GO:0006512	|ubiquitin-protein ligase activity |intracellular |protein modification process |ubiquitin cycle	|molecular_function |cellular_component |biological_process |biological_process			K10587
1110	1.78298	-0.0694338	jgi|Chlre4|144736|Chlre2_kg.scaffold_11000281	4.8e-15	77.8	NOTCH; Notch	| GO:0001584 | GO:0007186 | GO:0016021	|rhodopsin-like receptor activity |G-protein coupled receptor protein signaling pathway |integral to membrane	|molecular_function |biological_process |cellular_component			K02599
1111	1.64823	0.193065	jgi|Chlre4|147234|Chlre2_kg.scaffold_18000159	1.2e-07	54.68		| GO:0006629	|lipid metabolic process	|biological_process
1112	1.22943	-0.261945	jgi|Chlre4|190576|estExt_fgenesh2_pg.C_190238	1.3e-27	120.9
1115	2.09707	0.118305	jgi|Chlre4|206116|OVA_e_gwH.93.23.1	4.5e-52	201.4		| GO:0006808 | GO:0030234	|regulation of nitrogen utilization |enzyme regulator activity	|biological_process |molecular_function
1116	1.71584	0.224435	jgi|Chlre4|195633|MAY_chlre3.7.7.2.11	7.5e-45	177.6		| GO:0003735 | GO:0005622 | GO:0005840 | GO:0006412 | GO:0009536	|structural constituent of ribosome |intracellular |ribosome |translation |plastid	|molecular_function |cellular_component |cellular_component |biological_process |cellular_component
1118	-0.124702	0.691322	jgi|Chlre4|196832|MHS_e_gwW.17.15.1	4.7e-09	55.45	Malate dehydrogenase (oxaloacetate decarboxylating) (NADP+).	| GO:0004470 | GO:0004473| GO:0006108	|malic enzyme activity |malate dehydrogenase (oxaloacetate-decarboxylating) (NADP+) activity|malate metabolic process	|molecular_function |molecular_function|biological_process	1.1.1.40	Carbon fixation|Pyruvate metabolism
1119	2.93121	0.0972452	jgi|Chlre4|191776|estExt_fgenesh2_pg.C_260242	6.3e-94	340.1	RP-S5e, RPS5; small subunit ribosomal protein S5e	| GO:0003735 | GO:0005622 | GO:0005840 | GO:0006412 | GO:0015935	|structural constituent of ribosome |intracellular |ribosome |translation |small ribosomal subunit	|molecular_function |cellular_component |cellular_component |biological_process |cellular_component			K02989
1121	1.08548	0.353709	jgi|Chlre4|128744|estExt_gwp_1H.C_150084	7.5e-85	311.2	E3.4.23.40; phytepsin [EC:3.4.23.40]|Cathepsin D.	| GO:0004190 | GO:0004192| GO:0004194 | GO:0006508	|aspartic-type endopeptidase activity |cathepsin D activity|pepsin A activity |proteolysis	|molecular_function |molecular_function|molecular_function |biological_process	3.4.23.5		K08245
1122	1.4353	-0.0399041	jgi|Chlre4|126346|estExt_gwp_1H.C_70177	1.9e-92	339	barA; two-component system, NarL family, sensor histidine kinase BarA [EC:2.7.13.3]	| GO:0000155 | GO:0000156 | GO:0000160 | GO:0004673 | GO:0005216 | GO:0005524 | GO:0006355 | GO:0006811 | GO:0007165 | GO:0007242 | GO:0009190 | GO:0016020 | GO:0016310 | GO:0016772 | GO:0016849 | GO:0018106	|two-component sensor activity |two-component response regulator activity |two-component signal transduction system (phosphorelay) |protein histidine kinase activity |ion channel activity |ATP binding |regulation of transcription, DNA-dependent |ion trans	|molecular_function |molecular_function |biological_process |molecular_function |molecular_function |molecular_function |biological_process |biological_process |biological_process |biological_process |biological_process |cellular_component |biological_pro			K07678
1128	1.57074	0.483501	jgi|Chlre4|309860|kg.chromosome_8_#_373_#_chlre3.21.151.1.91	1.9e-12	71.25
1131	-0.0029684	1.36939	jgi|ChlNC64A_1|136041|IGS.gm_15_00137	5.3e-17	83.96		| GO:0004672| GO:0004674 | GO:0004713 | GO:0005524 | GO:0006468	|protein kinase activity|protein serine/threonine kinase activity |protein-tyrosine kinase activity |ATP binding |protein amino acid phosphorylation	|molecular_function|molecular_function |molecular_function |molecular_function |biological_process
1132	2.39881	-0.265989	jgi|Chlre4|195485|OVA_e_gwH.25.97.1	2.1e-33	140.6		| GO:0003677| GO:0008270	|DNA binding|zinc ion binding	|molecular_function|molecular_function
1133	2.02474	-0.167046	jgi|Chlre4|136180|estExt_gwp_1W.C_150116	1.3e-51	202.2		| GO:0005215 | GO:0006810 | GO:0006857 | GO:0016020 | GO:0016021	|transporter activity |transport |oligopeptide transport |membrane |integral to membrane	|molecular_function |biological_process |biological_process |cellular_component |cellular_component
1134	0.692513	0.0132499	jgi|Chlre4|379551|estExt_fgenesh1_pm.C_chromosome_100206	3.8e-14	73.17		| GO:0005743 | GO:0008565 | GO:0015031	|mitochondrial inner membrane |protein transporter activity |protein transport	|cellular_component |molecular_function |biological_process
1135	1.30063	0.262719	jgi|Chlre4|321959|kg.24_#_50_#_XP_001700680.1	6.9e-19	92.05		| GO:0006118 | GO:0016020 | GO:0016491	|electron transport |membrane |oxidoreductase activity	|biological_process |cellular_component |molecular_function
1137	1.71412	-0.266909	jgi|Chlre4|311108|kg.chromosome_10_#_97_#_853991:1	6.4e-11	65.47
1139	1.59741	-0.0553999	jgi|Chlre4|195887|STE_estExt_gwp_1H.C_220018	1.4e-25	113.6	trxA; thioredoxin 1	| GO:0004791| GO:0006662 | GO:0009055 | GO:0015035 | GO:0045454	|thioredoxin-disulfide reductase activity|glycerol ether metabolic process |electron carrier activity |protein disulfide oxidoreductase activity |cell redox homeostasis	|molecular_function|biological_process |molecular_function |molecular_function |biological_process			K03671
1140	1.66669	-0.100453	jgi|ChlNC64A_1|134240|IGS.gm_11_00086	3.9e-27	118.6
1141	1.6055	0.272127	jgi|Chlre4|424659|pasa_Sanger_mRNA9665	2e-26	118.2	OGT; polypeptide N-acetylglucosaminyltransferase [EC:2.4.1.-]|Hexosyltransferases.	| GO:0000009 | GO:0000026 | GO:0000030 | GO:0000033 | GO:0001962 | GO:0003980 | GO:0004376 | GO:0004576 | GO:0004583 | GO:0008375 | GO:0008376 | GO:0008378 | GO:0008417 | GO:0008755 | GO:0008921 | GO:0016253 | GO:0016759 | GO:0018715 | GO:0018716 | GO:001	|alpha-1,6-mannosyltransferase activity |alpha-1,2-mannosyltransferase activity |mannosyltransferase activity |alpha-1,3-mannosyltransferase activity |alpha-1,3-galactosyltransferase activity |UDP-glucose:glycoprotein glucosyltransferase activity |gly	|molecular_function |molecular_function |molecular_function |molecular_function |molecular_function |molecular_function |molecular_function |molecular_function |molecular_function |molecular_function |molecular_function |molecular_function |molecula	2.4.1.-	Blood group glycolipid biosynthesis - lact series|Blood group glycolipid biosynthesis - neolact series|Chondroitin / heparan sulfate biosynthesis|Fructose and mannose metabolism|Globoside metabolism|Glycerolipid metabolism|Keratan sulfate biosynthesis|N-G	K09667
1142	1.73077	0.141113	jgi|Chlre4|182394|estExt_fgenesh2_kg.C_30162	4.6e-26	117.1
1144	1.53569	0.0177938	jgi|Chlre4|187379|estExt_fgenesh2_pg.C_60073	2.2e-19	95.13
1145	3.0256	-1.19351	jgi|Chlre4|184479|estExt_fgenesh2_kg.C_260046	8.2e-38	151		| GO:0009765 | GO:0016020	|photosynthesis, light harvesting |membrane	|biological_process |cellular_component
1147	1.41747	-0.170547	jgi|Chlre4|195890|STE_chlre3.24.44.1.1	2.7e-24	109		| GO:0045454	|cell redox homeostasis	|biological_process
1148	0.976697	0.320286	jgi|Chlre4|102889|e_gwH.20.42.1	0	693.3	E1.2.1.9, gapN; glyceraldehyde-3-phosphate dehydrogenase (NADP) [EC:1.2.1.9]|Glyceraldehyde-3-phosphate dehydrogenase (NADP+).	| GO:0008886 | GO:0008943	|glyceraldehyde-3-phosphate dehydrogenase (NADP+) activity |glyceraldehyde-3-phosphate dehydrogenase activity	|molecular_function |molecular_function	1.2.1.9		K00131
1149	1.54845	0.516061	jgi|Chlre4|129025|estExt_gwp_1H.C_10164	0	1290.4	ACO, acnA; aconitate hydratase 1 [EC:4.2.1.3]|Aconitate hydratase.	| GO:0003676 | GO:0003994 | GO:0006099 | GO:0008152 | GO:0051539	|nucleic acid binding |aconitate hydratase activity |tricarboxylic acid cycle |metabolic process |4 iron, 4 sulfur cluster binding	|molecular_function |molecular_function |biological_process |biological_process |molecular_function	4.2.1.3	Citrate cycle (TCA cycle)|Glyoxylate and dicarboxylate metabolism|Reductive carboxylate cycle (CO2 fixation)	K01681
1152	2.08991	-0.235983	jgi|Chlre4|132979|estExt_gwp_1H.C_740025	2e-110	396.4	NEK; NIMA (never in mitosis gene a)-related kinase [EC:2.7.11.1]|Protein kinase.	| GO:0004672 | GO:0004674| GO:0004713 | GO:0005524 | GO:0006468	|protein kinase activity |protein serine/threonine kinase activity|protein-tyrosine kinase activity |ATP binding |protein amino acid phosphorylation	|molecular_function |molecular_function|molecular_function |molecular_function |biological_process	2.7.1.37		K08857
1154	1.22762	0.0720476	jgi|Chlre4|116503|e_gwW.1.720.1	2e-64	243	HIP2, UBC1; ubiquitin-conjugating enzyme (huntingtin interacting protein 2) [EC:6.3.2.19]|Ubiquitin--protein ligase.	| GO:0003700 | GO:0004842 | GO:0006355 | GO:0019787 | GO:0043687 | GO:0051246 | GO:0051438 | GO:0051440 | GO:0051443 | GO:0051444	|transcription factor activity |ubiquitin-protein ligase activity |regulation of transcription, DNA-dependent |small conjugating protein ligase activity |post-translational protein modification |regulation of protein metabolic process |regulation of ubiqu	|molecular_function |molecular_function |biological_process |molecular_function |biological_process |biological_process |biological_process |biological_process |biological_process |biological_process	6.3.2.19		K04649
1155	1.91807	0.0664344	jgi|Chlre4|185995|estExt_fgenesh2_kg.C_890005	4.4e-54	208.8		| GO:0016021	|integral to membrane	|cellular_component
1156	1.11681	0.609036	jgi|Chlre4|316236|kg.chromosome_13_#_381_#_862300:1	1.8e-93	340.5	Phosphotransferases with an alcohol group as acceptor.	| GO:0004672 | GO:0004674 | GO:0004713 | GO:0005509 | GO:0005524 | GO:0006468 | GO:0008443 | GO:0008607 | GO:0008819 | GO:0016307 | GO:0016538 | GO:0018720 | GO:0019914 | GO:0032942 | GO:0035004 | GO:0042556 | GO:0042557 | GO:0043743 | GO:0043771 | GO:004	|protein kinase activity |protein serine/threonine kinase activity |protein-tyrosine kinase activity |calcium ion binding |ATP binding |protein amino acid phosphorylation |phosphofructokinase activity |phosphorylase kinase regulator activity |cobinamide k	|molecular_function |molecular_function |molecular_function |molecular_function |molecular_function |biological_process |molecular_function |molecular_function |molecular_function |molecular_function |molecular_function |molecular_function |molecular_func	2.7.1.-	Benzoate degradation via CoA ligation|Inositol phosphate metabolism|Nicotinate and nicotinamide metabolism|Sphingoglycolipid metabolism|Starch and sucrose metabolism
1164	1.89851	0.265427	jgi|Chlre4|196123|STE_estExt_fgenesh2_pg.C_30134	4.4e-27	120.9
1165	1.57945	-0.153867	jgi|Chlre4|144677|Chlre2_kg.scaffold_11000222	8e-104	343.6	LOX1_5; linoleate 9S-lipoxygenase [EC:1.13.11.58]|Lipoxygenase.	| GO:0005506 | GO:0006118 | GO:0016165 | GO:0046872	|iron ion binding |electron transport |lipoxygenase activity |metal ion binding	|molecular_function |biological_process |molecular_function |molecular_function	1.13.11.12		K15718
1167	1.95034	0.0688907	jgi|Chlre4|394387|pasa_Sanger_mRNA5990	0	657.5	Acyl-CoA oxidase.	| GO:0003995 | GO:0003997| GO:0006118 | GO:0016627	|acyl-CoA dehydrogenase activity |acyl-CoA oxidase activity|electron transport |oxidoreductase activity, acting on the CH-CH group of donors	|molecular_function |molecular_function|biological_process |molecular_function	1.3.3.6	Fatty acid metabolism
1168	2.63547	-0.00703259	jgi|Chlre4|195605|MAY_chlre3.3.122.1.1	2e-85	312	RP-S8e, RPS8; small subunit ribosomal protein S8e	| GO:0005622	|intracellular	|cellular_component			K02995
1169	1.6381	-0.616865	jgi|Chlre4|138462|estExt_gwp_1W.C_290129	1.3e-99	362.5	E1.14.11.2; prolyl 4-hydroxylase [EC:1.14.11.2]|Procollagen-proline,2-oxoglutarate-4-dioxygenase.	| GO:0004656 | GO:0016222 | GO:0016706 | GO:0019538 | GO:0019798	|procollagen-proline 4-dioxygenase activity |procollagen-proline, 2-oxoglutarate-4-dioxygenase complex |oxidoreductase activity, acting on paired donors, with incorporation or reduction of molecular oxygen, 2-oxoglutarate as one donor, and incorporation o	|molecular_function |cellular_component |molecular_function |biological_process |molecular_function	1.14.11.2	Arginine and proline metabolism	K00472
1175	2.35588	-0.536997	jgi|ChlNC64A_1|137606|IGS.gm_2_00073	8.6e-08	55.07		| GO:0005737| GO:0006817	|cytoplasm|phosphate transport	|cellular_component|biological_process
1176	0.594566	0.672506	jgi|Chlre4|298659|kg.chromosome_1_#_384_#_XP_001689439.1	5.2e-47	187.2		| GO:0004842 | GO:0005737 | GO:0006512 | GO:0051028	|ubiquitin-protein ligase activity |cytoplasm |ubiquitin cycle |mRNA transport	|molecular_function |cellular_component |biological_process |biological_process
1177	1.54306	0.00878198	jgi|Chlre4|186873|estExt_fgenesh2_pg.C_50277	0	512.3	Protein disulfide isomerase.	| GO:0003756| GO:0045454	|protein disulfide isomerase activity|cell redox homeostasis	|molecular_function|biological_process	5.3.4.1
1183	1.59089	0.377206	jgi|Chlre4|205870|SKA_Chlre2_kg.scaffold_6000249	6e-127	453		| GO:0050521	|alpha-glucan, water dikinase activity	|molecular_function
1184	1.14739	0.20825	jgi|Chlre4|379060|estExt_fgenesh1_pm.C_chromosome_80066	0	1088.6	AARS, alaS; alanyl-tRNA synthetase [EC:6.1.1.7]	| GO:0003676| GO:0004813 | GO:0005524 | GO:0005737 | GO:0006412 | GO:0006419	|nucleic acid binding|alanine-tRNA ligase activity |ATP binding |cytoplasm |translation |alanyl-tRNA aminoacylation	|molecular_function|molecular_function |molecular_function |cellular_component |biological_process |biological_process			K01872
1186	0.837872	0.613502	jgi|Chlre4|343824|estExt_fgenesh1_pg.C_chromosome_40073	7e-58	221.1	fabH; 3-oxoacyl-[acyl-carrier-protein] synthase III [EC:2.3.1.180]	| GO:0004315 | GO:0006633	|3-oxoacyl-[acyl-carrier-protein] synthase activity |fatty acid biosynthetic process	|molecular_function |biological_process			K00648
1187	0.910221	0.145548	jgi|Chlre4|175485|fgenesh2_pg.C_scaffold_30000163	1.3e-08	59.31		| GO:0006457 | GO:0031072 | GO:0051082	|protein folding |heat shock protein binding |unfolded protein binding	|biological_process |molecular_function |molecular_function
1189	1.29461	0.174899	jgi|Chlre4|379467|estExt_fgenesh1_pm.C_chromosome_100097	3.5e-20	95.9
1191	1.22014	0.257442	jgi|Chlre4|59715|estExt_GenewiseH_1.C_620008	2e-138	490.3	crtB; phytoene synthase [EC:2.5.1.32]	| GO:0004659 | GO:0004661 | GO:0008318 | GO:0008412 | GO:0008495 | GO:0009058 | GO:0016740 | GO:0043766 | GO:0043888 | GO:0046428	|prenyltransferase activity |protein geranylgeranyltransferase activity |protein prenyltransferase activity |4-hydroxybenzoate octaprenyltransferase activity |protoheme IX farnesyltransferase activity |biosynthetic process |transferase activity |Sep-tRNA:	|molecular_function |molecular_function |molecular_function |molecular_function |molecular_function |biological_process |molecular_function |molecular_function |molecular_function |molecular_function			K02291
1192	1.00741	0.60875	jgi|Chlre4|166073|fgenesh2_pg.C_scaffold_8000350	2.3e-79	293.9	Histone acetyltransferase.	| GO:0004402| GO:0006629	|histone acetyltransferase activity|lipid metabolic process	|molecular_function|biological_process	2.3.1.48
1193	2.00714	-0.0722419	jgi|Chlre4|185334|estExt_fgenesh2_kg.C_450002	1.9e-17	88.2
1195	2.09824	-0.0367028	jgi|Chlre4|136589|estExt_gwp_1W.C_10376	1e-118	424.5	E1.3.1.33, por; protochlorophyllide reductase [EC:1.3.1.33]|Protochlorophyllide reductase.	| GO:0008152 | GO:0009507 | GO:0015995 | GO:0016491 | GO:0016630 | GO:0019685	|metabolic process |chloroplast |chlorophyll biosynthetic process |oxidoreductase activity |protochlorophyllide reductase activity |photosynthesis, dark reaction	|biological_process |cellular_component |biological_process |molecular_function |molecular_function |biological_process	1.3.1.33	Porphyrin and chlorophyll metabolism	K00218
1198	1.46319	0.105565	jgi|ChlNC64A_1|144844|IGS.gm_8_00172	5.5e-27	118.2
1201	2.36838	-0.329098	jgi|Chlre4|408564|pasa_Sanger_mRNA16787	4e-15	80.88	Histone acetyltransferase.	| GO:0004402	|histone acetyltransferase activity	|molecular_function	2.3.1.48
1203	1.15502	0.418199	jgi|Chlre4|122809|e_gwW.78.4.1	5.5e-95	345.9	CNDP2; cytosolic nonspecific dipeptidase [EC:3.4.13.18]|Beta-Ala-His dipeptidase.	| GO:0006508 | GO:0008237	|proteolysis |metallopeptidase activity	|biological_process |molecular_function	3.4.13.20	beta-Alanine metabolism|Histidine metabolism	K08660
1205	1.15223	-0.529543	jgi|Chlre4|132451|estExt_gwp_1H.C_560011	7.2e-36	147.5
1206	1.7731	0.559218	jgi|ChlNC64A_1|58041|estExt_fgenesh3_pg.C_120037	3.4e-10	62		| GO:0005554| GO:0005783	|molecular function unknown|endoplasmic reticulum	|molecular_function|cellular_component
1207	3.25558	0.162619	jgi|ChlNC64A_1|144034|IGS.gm_664_00001	3e-08	53.53
1208	3.02356	-0.320108	jgi|Chlre4|148487|Chlre2_kg.scaffold_21000100	1.5e-20	96.29
1209	1.94958	-0.246871	jgi|Chlre4|189393|estExt_fgenesh2_pg.C_150033	5.2e-38	157.1
1210	1.99753	-0.0854755	jgi|ChlNC64A_1|141583|IGS.gm_36_00003	5.1e-10	63.16		| GO:0008152 | GO:0016491	|metabolism |oxidoreductase activity	|biological_process |molecular_function
1211	0.381089	-0.48925	jgi|Chlre4|397904|pasa_Sanger_mRNA15756	6.6e-07	50.06
1214	1.91875	0.0216018	jgi|Chlre4|423949|pasa_Sanger_mRNA8396	1e-08	59.69		| GO:0003824 | GO:0004672 | GO:0005524 | GO:0005975| GO:0006468	|catalytic activity |protein kinase activity |ATP binding |carbohydrate metabolic process|protein amino acid phosphorylation	|molecular_function |molecular_function |molecular_function |biological_process|biological_process
1217	0.425248	0.6734	jgi|Chlre4|419804|pasa_Sanger_mRNA23527	1.1e-12	70.86
1219	1.01922	0.607611	jgi|Chlre4|177591|fgenesh2_pg.C_scaffold_43000045	1.2e-10	66.24		| GO:0005515	|protein binding	|molecular_function
1220	1.35902	0.285994	jgi|Chlre4|150789|Chlre2_kg.scaffold_31000155	3.6e-08	57.77	cobB-cbiA; cobyrinic acid a,c-diamide synthase [EC:6.3.5.9 6.3.5.11]						K02224
1221	1.31104	0.448109	jgi|Chlre4|390982|pasa_Sanger_mRNA31260	2e-155	547.4	treZ, glgZ; maltooligosyltrehalose trehalohydrolase [EC:3.2.1.141]	| GO:0003824 | GO:0004553 | GO:0005975 | GO:0043169	|catalytic activity |hydrolase activity, hydrolyzing O-glycosyl compounds |carbohydrate metabolic process |cation binding	|molecular_function |molecular_function |biological_process |molecular_function			K01236
1223	1.20157	0.60452	jgi|Chlre4|93901|fgenesh1_est.C_scaffold_2000026	2.7e-35	148.3	ETR, ERS; ethylene receptor [EC:2.7.13.-]|Phosphotransferases with a nitrogenous group as acceptor.	| GO:0000155 | GO:0000156 | GO:0000160 | GO:0006355 | GO:0018110	|two-component sensor activity |two-component response regulator activity |two-component signal transduction system (phosphorelay) |regulation of transcription, DNA-dependent |histone arginine kinase activity	|molecular_function |molecular_function |biological_process |biological_process |molecular_function	2.7.3.-	Type II secretion system	K14509
1224	2.23355	-0.169648	jgi|Chlre4|178662|fgenesh2_pg.C_scaffold_53000008	2e-162	570.5	E1.4.3.21, AOC2, AOC3, tynA; primary-amine oxidase [EC:1.4.3.21]|Amine oxidase (copper-containing).	| GO:0005507 | GO:0005515 | GO:0005524 | GO:0008131 | GO:0009308 | GO:0044267| GO:0048038	|copper ion binding |protein binding |ATP binding |amine oxidase activity |amine metabolic process |cellular protein metabolic process|quinone binding	|molecular_function |molecular_function |molecular_function |molecular_function |biological_process |biological_process|molecular_function	1.4.3.6	Alkaloid biosynthesis II|Arginine and proline metabolism|beta-Alanine metabolism|Glycine, serine and threonine metabolism|Histidine metabolism|Phenylalanine metabolism|Tryptophan metabolism|Tyrosine metabolism	K00276
1228	1.43714	0.172013	jgi|Chlre4|188173|estExt_fgenesh2_pg.C_90102	1.1e-92	338.6
1231	1.47648	0.382934	jgi|Chlre4|206154|SKA_estExt_gwp_1H.C_460014	0	837.4	sir; sulfite reductase (ferredoxin) [EC:1.8.7.1]|Sulfite reductase (ferredoxin).	| GO:0006118 | GO:0016491 | GO:0020037 | GO:0050311| GO:0051536	|electron transport |oxidoreductase activity |heme binding |sulfite reductase (ferredoxin) activity|iron-sulfur cluster binding	|biological_process |molecular_function |molecular_function |molecular_function|molecular_function	1.8.7.1	Selenoamino acid metabolism|Sulfur metabolism	K00392
1232	1.54967	-0.241744	jgi|Chlre4|95290|fgenesh1_est.C_scaffold_25000005	1e-26	119.4
1234	0.892844	0.501441	jgi|Chlre4|426624|pasa_Sanger_mRNA6832	1.9e-12	71.63		| GO:0003700 | GO:0005634 | GO:0006355 | GO:0043565 | GO:0046983	|transcription factor activity |nucleus |regulation of transcription, DNA-dependent |sequence-specific DNA binding |protein dimerization activity	|molecular_function |cellular_component |biological_process |molecular_function |molecular_function
1235	1.73728	-0.040544	jgi|Chlre4|399634|pasa_Sanger_mRNA33584	2e-122	435.6		| GO:0016020	|membrane	|cellular_component
1237	2.26059	0.160721	jgi|Chlre4|194731|estExt_fgenesh2_pg.C_740028	5.6e-48	188.7
1238	1.86292	-0.174849	jgi|Chlre4|391538|pasa_Sanger_mRNA34826	2.6e-24	110.5
1240	1.27632	-0.111125	jgi|Chlre4|149206|Chlre2_kg.scaffold_28000154	1.4e-14	79.34	Dihydrolipoamide S-acetyltransferase.	| GO:0004742 | GO:0009351 | GO:0030523| GO:0031177	|dihydrolipoyllysine-residue acetyltransferase activity |dihydrolipoamide S-acyltransferase complex |dihydrolipoamide S-acyltransferase activity|phosphopantetheine binding	|molecular_function |cellular_component |molecular_function|molecular_function	2.3.1.12	Glycolysis / Gluconeogenesis|Pyruvate metabolism
1242	1.77252	0.169507	jgi|Chlre4|195666|SAN_estExt_GenewiseW_1.C_560046	4e-158	555.1		| GO:0008152 | GO:0016021| GO:0016740	|metabolic process |integral to membrane|transferase activity	|biological_process |cellular_component|molecular_function
1244	2.4942	-0.329048	jgi|ChlNC64A_1|59646|estExt_fgenesh3_kg.C_70001	3.5e-35	146		| GO:0003824	|catalytic activity	|molecular_function
1251	1.92592	-0.303972	jgi|Chlre4|391513|pasa_Sanger_mRNA34882	1.2e-63	241.5		| GO:0008152 | GO:0016597	|metabolic process |amino acid binding	|biological_process |molecular_function
1255	1.1027	0.499271	jgi|Chlre4|152591|Chlre2_kg.scaffold_48000015	3e-22	102.4	HMOX, hmuO, ho; heme oxygenase [EC:1.14.99.3]|Heme oxygenase (decyclizing).	| GO:0004392 | GO:0006788	|heme oxygenase (decyclizing) activity |heme oxidation	|molecular_function |biological_process	1.14.99.3	Porphyrin and chlorophyll metabolism	K00510
1256	1.07879	0.205671	jgi|Chlre4|191037|estExt_fgenesh2_pg.C_220159	9.6e-37	152.1	SLC10A7, P7; solute carrier family 10 (sodium/bile acid cotransporter), member 7						K14347
1257	1.69803	0.375966	jgi|Chlre4|58334|estExt_GenewiseH_1.C_320024	3e-163	571.6	ftsH, hflB; cell division protease FtsH [EC:3.4.24.-]|Metalloendopeptidases.	| GO:0000166 | GO:0004176 | GO:0004222 | GO:0004249 | GO:0004252 | GO:0005524 | GO:0006508 | GO:0008133 | GO:0008237 | GO:0008270 | GO:0008319 | GO:0016020 | GO:0016021 | GO:0017111 | GO:0030163 | GO:0030402	|nucleotide binding |ATP-dependent peptidase activity |metalloendopeptidase activity |stromelysin 3 activity |serine-type endopeptidase activity |ATP binding |proteolysis |collagenase activity |metallopeptidase activity |zinc ion binding |prenyl protein s	|molecular_function |molecular_function |molecular_function |molecular_function |molecular_function |molecular_function |biological_process |molecular_function |molecular_function |molecular_function |molecular_function |cellular_component |cellular_compo	3.4.24.-		K03798
1263	0.856286	-0.35022	jgi|Chlre4|169548|fgenesh2_pg.C_scaffold_10000350	3.6e-38	155.6		| GO:0005515 | GO:0007154 | GO:0035091	|protein binding |cell communication |phosphoinositide binding	|molecular_function |biological_process |molecular_function
1264	1.26469	-0.00339036	jgi|Chlre4|188638|estExt_fgenesh2_pg.C_110163	1.3e-66	250.8	Glutathione transferase.	| GO:0004364	|glutathione transferase activity	|molecular_function	2.5.1.18	Glutathione metabolism
1269	1.10802	0.369943	jgi|Chlre4|123116|e_gwW.82.9.1	1.4e-34	143.3	trpE; anthranilate synthase component I [EC:4.1.3.27]	| GO:0003824 | GO:0004049 | GO:0006541 | GO:0008152 | GO:0009058 | GO:0009396 | GO:0016833 | GO:0046820	|catalytic activity |anthranilate synthase activity |glutamine metabolic process |metabolic process |biosynthetic process |folic acid and derivative biosynthetic process |oxo-acid-lyase activity |4-amino-4-deoxychorismate synthase activity	|molecular_function |molecular_function |biological_process |biological_process |biological_process |biological_process |molecular_function |molecular_function			K01657
1270	1.42827	0.313168	jgi|Chlre4|116415|e_gwW.1.372.1	3.6e-52	204.5	MIOX; inositol oxygenase [EC:1.13.99.1]|Myo-inositol oxygenase.	| GO:0050113	|inositol oxygenase activity	|molecular_function	1.13.99.1	Inositol phosphate metabolism	K00469
1271	2.93067	-0.0629378	jgi|Chlre4|260|fgenesh1_pm.C_scaffold_13000019	2.5e-54	208.4	RP-L27e, RPL27; large subunit ribosomal protein L27e	| GO:0003735 | GO:0005622 | GO:0005840 | GO:0006412	|structural constituent of ribosome |intracellular |ribosome |translation	|molecular_function |cellular_component |cellular_component |biological_process			K02901
1273	1.27533	0.322906	jgi|Chlre4|136984|estExt_gwp_1W.C_180238	0	1102	GLDC, gcvP; glycine dehydrogenase [EC:1.4.4.2]|Glycine dehydrogenase (decarboxylating).	| GO:0004374| GO:0004375 | GO:0006544	|glycine cleavage system|glycine dehydrogenase (decarboxylating) activity |glycine metabolic process	|molecular_function|molecular_function |biological_process	1.4.4.2	Glycine, serine and threonine metabolism	K00281
1278	1.94288	0.100547	jgi|ChlNC64A_1|141918|IGS.gm_4_00059	8e-20	93.2		| GO:0003723 | GO:0003735 | GO:0005622 | GO:0005840 | GO:0006412 | GO:0019843	|RNA binding |structural constituent of ribosome |intracellular |ribosome |protein biosynthesis |rRNA binding	|molecular_function |molecular_function |cellular_component |cellular_component |biological_process |molecular_function
1283	1.99837	-0.107416	jgi|Chlre4|191516|estExt_fgenesh2_pg.C_280059	4e-117	418.3	SLC25A11, OGC; solute carrier family 25 (mitochondrial oxoglutarate transporter), member 11	| GO:0005215| GO:0005488 | GO:0005743 | GO:0006810 | GO:0016020	|transporter activity|binding |mitochondrial inner membrane |transport |membrane	|molecular_function|molecular_function |cellular_component |biological_process |cellular_component			K15104
1284	2.03955	0.616295	jgi|Chlre4|188942|estExt_fgenesh2_pg.C_120244	0	661.8	EIF4A; translation initiation factor 4A|Adenosinetriphosphatase.	| GO:0003676 | GO:0004003 | GO:0004004 | GO:0004386 | GO:0005524 | GO:0008026 | GO:0008094 | GO:0008186 | GO:0015462 | GO:0016887 | GO:0017116 | GO:0042623 | GO:0042624 | GO:0042625 | GO:0042626	|nucleic acid binding |ATP-dependent DNA helicase activity |ATP-dependent RNA helicase activity |helicase activity |ATP binding |ATP-dependent helicase activity |DNA-dependent ATPase activity |RNA-dependent ATPase activity |protein-transmembrane transport	|molecular_function |molecular_function |molecular_function |molecular_function |molecular_function |molecular_function |molecular_function |molecular_function |molecular_function |molecular_function |molecular_function |molecular_function |molecular_func	3.6.1.3	Purine metabolism	K03257
1285	2.46022	0.0977059	jgi|Chlre4|104348|e_gwH.25.63.1	1.9e-94	343.6	RP-S6e, RPS6; small subunit ribosomal protein S6e	| GO:0003735 | GO:0005622 | GO:0005840 | GO:0006412	|structural constituent of ribosome |intracellular |ribosome |translation	|molecular_function |cellular_component |cellular_component |biological_process			K02991
1289	1.42842	-0.22274	jgi|Chlre4|145398|Chlre2_kg.scaffold_14000031	2.2e-21	101.3		| GO:0000151 | GO:0004842 | GO:0016567	|ubiquitin ligase complex |ubiquitin-protein ligase activity |protein ubiquitination	|cellular_component |molecular_function |biological_process
1290	1.90871	-0.0830376	jgi|Chlre4|192884|estExt_fgenesh2_pg.C_330069	5e-49	193		| GO:0007154 | GO:0016021	|cell communication |integral to membrane	|biological_process |cellular_component
1291	1.3209	0.205048	jgi|Chlre4|406247|pasa_Sanger_mRNA255	1.2e-48	191.8	STX7; syntaxin 7	| GO:0016020	|membrane	|cellular_component			K08488
1294	0.462759	0.537912	jgi|Chlre4|99736|e_gwH.10.226.1	5e-171	562		| GO:0000166 | GO:0005524 | GO:0006810 | GO:0016021 | GO:0016887 | GO:0017111| GO:0042626	|nucleotide binding |ATP binding |transport |integral to membrane |ATPase activity |nucleoside-triphosphatase activity|ATPase activity, coupled to transmembrane movement of substances	|molecular_function |molecular_function |biological_process |cellular_component |molecular_function |molecular_function|molecular_function
1298	1.48867	0.270223	jgi|Chlre4|126382|estExt_gwp_1H.C_70227	0	884.8	ATPeVB, ATP6B1; V-type H+-transporting ATPase subunit B [EC:3.6.3.14]	| GO:0005737 | GO:0008553 | GO:0015078 | GO:0015986 | GO:0015988| GO:0016469 | GO:0046933 | GO:0046961	|cytoplasm |hydrogen-exporting ATPase activity, phosphorylative mechanism |hydrogen ion transmembrane transporter activity |ATP synthesis coupled proton transport |energy coupled proton transport, against electrochemical gradient|proton-transporting two-s	|cellular_component |molecular_function |molecular_function |biological_process |biological_process|cellular_component |molecular_function |molecular_function			K02147
1300	0.44432	0.780273	jgi|Chlre4|139676|estExt_gwp_1W.C_520017	2.1e-43	172.2	Phosphatidylinositol N-acetylglucosaminyltransferase.	| GO:0009058 | GO:0017176	|biosynthetic process |phosphatidylinositol N-acetylglucosaminyltransferase activity	|biological_process |molecular_function	2.4.1.198	Glycosylphosphatidylinositol(GPI)-anchor biosynthesis
1302	0.316207	0.915953	jgi|ChlNC64A_1|133496|IGS.gm_1_00632	9.1e-07	48.14		| GO:0008152 | GO:0016491	|metabolism |oxidoreductase activity	|biological_process |molecular_function
1304	0.944777	0.415261	jgi|Chlre4|169428|fgenesh2_pg.C_scaffold_10000230	1.1e-63	241.1		| GO:0004197| GO:0006508 | GO:0008234	|cysteine-type endopeptidase activity|proteolysis |cysteine-type peptidase activity	|molecular_function|biological_process |molecular_function
1307	1.7957	0.161418	jgi|Chlre4|154994|Chlre2_kg.scaffold_118000003	1.7e-45	181.8		| GO:0003677 | GO:0006310 | GO:0015074	|DNA binding |DNA recombination |DNA integration	|molecular_function |biological_process |biological_process
1310	0.285584	0.51575	jgi|Chlre4|35571|estExt_fgenesh1_pg.C_380165	7.6e-50	193.4		| GO:0016020	|membrane	|cellular_component
1316	2.30889	-0.384761	jgi|Chlre4|134235|estExt_gwp_1W.C_30183	8e-139	490.3	ATPF1G, atpG; F-type H+-transporting ATPase subunit gamma [EC:3.6.3.14]	| GO:0015986 | GO:0016020 | GO:0016469 | GO:0046933 | GO:0046961	|ATP synthesis coupled proton transport |membrane |proton-transporting two-sector ATPase complex |hydrogen ion transporting ATP synthase activity, rotational mechanism |hydrogen ion transporting ATPase activity, rotational mechanism	|biological_process |cellular_component |cellular_component |molecular_function |molecular_function		photosynthesis	K02115
1318	2.25281	0.371024	jgi|Chlre4|290003|au.g8064_t1	9.7e-29	124.8
1319	1.95084	-0.0124367	jgi|Chlre4|193010|estExt_fgenesh2_pg.C_380151	6.8e-35	142.9		| GO:0016020	|membrane	|cellular_component
1321	0.913464	0.0486552	jgi|Chlre4|343070|estExt_fgenesh1_pg.C_chromosome_20730	1e-26	119.4
1324	1.20456	0.360283	jgi|Chlre4|121861|e_gwW.54.119.1	1.5e-96	350.1		| GO:0016021	|integral to membrane	|cellular_component
1327	1.33105	0.182614	jgi|Chlre4|424881|pasa_Sanger_mRNA8625	0	775.8		| GO:0016020 | GO:0017134	|membrane |fibroblast growth factor binding	|cellular_component |molecular_function
1329	1.87972	-0.152374	jgi|Chlre4|422057|pasa_Sanger_mRNA3444	4e-159	559.7	Acylaminoacyl-peptidase.	| GO:0004254	|acylaminoacyl-peptidase activity	|molecular_function	3.4.19.1
1331	1.40939	0.0393513	jgi|Chlre4|196557|OVA_e_gwW.31.240.1	1.2e-71	268.1	clpP, CLPP; ATP-dependent Clp protease, protease subunit [EC:3.4.21.92]|Endopeptidase Clp.	| GO:0006508 | GO:0008462	|proteolysis |endopeptidase Clp activity	|biological_process |molecular_function	3.4.21.92		K01358
1332	2.4133	0.283257	jgi|Chlre4|195589|MAY_Chlre2_kg.scaffold_11000229	1e-80	296.2	RP-L18e, RPL18; large subunit ribosomal protein L18e	| GO:0003735 | GO:0005622 | GO:0005840 | GO:0006412	|structural constituent of ribosome |intracellular |ribosome |translation	|molecular_function |cellular_component |cellular_component |biological_process			K02883
1335	2.25593	0.0155996	jgi|ChlNC64A_1|33710|estExt_Genewise1Plus.C_10710	5.3e-41	165.2
1337	1.52905	-0.6784	jgi|Chlre4|196465|JLM_estExt_fgenesh2_pg.C_810014	2e-150	531.6	SLC20A, PIT; solute carrier family 20 (sodium-dependent phosphate transporter)	| GO:0005315 | GO:0006817 | GO:0016020	|inorganic phosphate transmembrane transporter activity |phosphate transport |membrane	|molecular_function |biological_process |cellular_component			K14640
1338	1.12331	0.441783	jgi|Chlre4|381745|estExt_fgenesh1_pm.C_chromosome_170318	6.2e-62	235	PRKCSH; protein kinase C substrate 80K-H	| GO:0005783	|endoplasmic reticulum	|cellular_component			K08288
1343	1.85198	0.0247608	jgi|Chlre4|397679|pasa_Sanger_mRNA14272	2.2e-15	77.41
1344	1.90003	-0.126854	jgi|Chlre4|134242|estExt_gwp_1W.C_30203	2.6e-44	178.3	SLC50A, SWEET; solute carrier family 50 (sugar transporter)						K15382
1345	1.54091	-0.0411017	jgi|Chlre4|135762|estExt_gwp_1W.C_120189	2e-161	565.8	chlI, bchI; magnesium chelatase subunit I [EC:6.6.1.1]	| GO:0000166 | GO:0015979 | GO:0015995 | GO:0016851 | GO:0017111	|nucleotide binding |photosynthesis |chlorophyll biosynthetic process |magnesium chelatase activity |nucleoside-triphosphatase activity	|molecular_function |biological_process |biological_process |molecular_function |molecular_function			K03405
1347	1.05745	-0.0492634	jgi|Chlre4|392870|pasa_Sanger_mRNA30276	1.7e-17	88.97
1348	0.48	0.949435	jgi|Chlre4|188357|estExt_fgenesh2_pg.C_100084	9e-176	612.8	NOP58; nucleolar protein 58						K14565
1352	2.44574	0.167385	jgi|Chlre4|151565|Chlre2_kg.scaffold_39000003	2.7e-19	93.97
1353	1.87134	0.0648631	jgi|Chlre4|420894|pasa_Sanger_mRNA4916	9e-22	102.4		| GO:0004675 | GO:0004676 | GO:0004677 | GO:0004679 | GO:0004680 | GO:0004681 | GO:0004690 | GO:0004694 | GO:0004695 | GO:0004696 | GO:0004698 | GO:0004700 | GO:0004702 | GO:0004704 | GO:0004705 | GO:0004706 | GO:0004708 | GO:0004710 | GO:0004711 | GO:000	|transmembrane receptor protein serine/threonine kinase activity|3-phosphoinositide-dependent protein kinase activity|DNA-dependent protein kinase activity|AMP-activated protein kinase activity|casein kinase activity|casein kinase I activity|cyclic nucleo	|molecular_function |molecular_function |molecular_function |molecular_function |molecular_function |molecular_function |molecular_function |molecular_function |molecular_function |molecular_function |molecular_function |molecular_function |molecular_func
1356	2.48865	0.338796	jgi|Chlre4|183782|estExt_fgenesh2_kg.C_10290	2e-108	388.7	RP-L5e, RPL5; large subunit ribosomal protein L5e	| GO:0003735 | GO:0005622 | GO:0005840 | GO:0006412 | GO:0008097	|structural constituent of ribosome |intracellular |ribosome |translation |5S rRNA binding	|molecular_function |cellular_component |cellular_component |biological_process |molecular_function			K02932
1358	2.16419	-0.190344	jgi|Chlre4|182023|estExt_fgenesh2_kg.C_70093	7.6e-19	90.51
1359	1.8209	0.231192	jgi|Chlre4|205633|SKA_Chlre2_kg.scaffold_1000642	3e-129	459.1	SLC35E1; solute carrier family 35, member E1						K15283
1361	1.13571	0.635298	jgi|Chlre4|152680|Chlre2_kg.scaffold_50000014	1.5e-67	255.8		| GO:0003676	|nucleic acid binding	|molecular_function
1363	1.7587	0.209676	jgi|Chlre4|296271|au.g13927_t1	6e-102	368.6	ldhA; D-lactate dehydrogenase [EC:1.1.1.28]|With NAD(+) or NADP(+) as acceptor.	| GO:0000252 | GO:0000253 | GO:0004033 | GO:0004448 | GO:0004495 | GO:0008152 | GO:0008875 | GO:0016229 | GO:0016616 | GO:0018451 | GO:0018452 | GO:0018453 | GO:0032442 | GO:0033764 | GO:0033765 | GO:0043713 | GO:0048037 | GO:0048258 | GO:0051287 | GO:005	|C-3 sterol dehydrogenase (C-4 sterol decarboxylase) activity |3-keto sterol reductase activity |aldo-keto reductase activity |isocitrate dehydrogenase activity |mevaldate reductase activity |metabolic process |gluconate dehydrogenase activity |steroid de	|molecular_function |molecular_function |molecular_function |molecular_function |molecular_function |biological_process |molecular_function |molecular_function |molecular_function |molecular_function |molecular_function |molecular_function |molecular_func	1.1.1.-	Ascorbate and aldarate metabolism|Benzoate degradation via CoA ligation|Bile acid biosynthesis|Butanoate metabolism|Fructose and mannose metabolism|Galactose metabolism|Glycerolipid metabolism|Glycine, serine and threonine metabolism|Lysine degradation|Nu	K03778
1364	1.62089	-0.154732	jgi|Chlre4|196779|OVA_fgenesh1_pg.C_scaffold_6000376	5e-150	528.9	ppnK, NADK; NAD+ kinase [EC:2.7.1.23]|NAD(+) kinase.	| GO:0003951 | GO:0008152	|NAD+ kinase activity |metabolic process	|molecular_function |biological_process	2.7.1.23	Nicotinate and nicotinamide metabolism	K00858
1366	1.4137	0.290331	jgi|Chlre4|188583|estExt_fgenesh2_pg.C_110055	2.4e-14	78.95
1368	1.83042	0.00626179	jgi|Chlre4|185488|estExt_fgenesh2_kg.C_540020	0	722.6		| GO:0005215 | GO:0006814 | GO:0016020	|transporter activity |sodium ion transport |membrane	|molecular_function |biological_process |cellular_component
1369	2.34536	-0.0442153	jgi|ChlNC64A_1|135435|IGS.gm_13_00363	5.4e-09	57.77
1370	0.719474	0.25941	jgi|Chlre4|193121|estExt_fgenesh2_pg.C_390008	8.4e-38	154.5	TRM13, CCDC76; tRNA guanosine-2'-O-methyltransferase TRM13 [EC:2.1.1.-]|Histone acetyltransferase.	| GO:0004402| GO:0005044 | GO:0005509 | GO:0016020	|histone acetyltransferase activity|scavenger receptor activity |calcium ion binding |membrane	|molecular_function|molecular_function |molecular_function |cellular_component	2.3.1.48		K15446
1371	1.2459	0.654929	jgi|Chlre4|298906|kg.chromosome_1_#_631_#_853864:1	1.6e-17	87.04
1374	1.69473	0.0359462	jgi|Chlre4|101876|e_gwH.1.772.1	1.6e-26	115.9	RP-L20, rplT; large subunit ribosomal protein L20	| GO:0003723 | GO:0003735 | GO:0005622 | GO:0005840 | GO:0006412	|RNA binding |structural constituent of ribosome |intracellular |ribosome |translation	|molecular_function |molecular_function |cellular_component |cellular_component |biological_process			K02887
1382	1.04415	-0.125764	jgi|Chlre4|406272|pasa_Sanger_mRNA2054	1.2e-51	201.8	ITPK1; inositol-1,3,4-trisphosphate 5/6-kinase / inositol-tetrakisphosphate 1-kinase [EC:2.7.1.159 2.7.1.134]|Phosphotransferases with an alcohol group as acceptor.	| GO:0000287 | GO:0005524 | GO:0005622 | GO:0008443 | GO:0008607 | GO:0008819 | GO:0016307 | GO:0016538 | GO:0018720 | GO:0019914 | GO:0032942 | GO:0032957 | GO:0035004 | GO:0035300 | GO:0042556 | GO:0042557 | GO:0043743 | GO:0043771 | GO:0043798 | GO:004	|magnesium ion binding |ATP binding |intracellular |phosphofructokinase activity |phosphorylase kinase regulator activity |cobinamide kinase activity |phosphatidylinositol phosphate kinase activity |cyclin-dependent protein kinase regulator activity |phen	|molecular_function |molecular_function |cellular_component |molecular_function |molecular_function |molecular_function |molecular_function |molecular_function |molecular_function |molecular_function |molecular_function |biological_process |molecular_func	2.7.1.-	Benzoate degradation via CoA ligation|Inositol phosphate metabolism|Nicotinate and nicotinamide metabolism|Sphingoglycolipid metabolism|Starch and sucrose metabolism	K00913
1383	1.86561	0.153528	jgi|Chlre4|292744|au.g10607_t1	8.3e-23	106.7	TTP; tristetraprolin|Histone acetyltransferase.	| GO:0003676 | GO:0004402| GO:0008270	|nucleic acid binding |histone acetyltransferase activity|zinc ion binding	|molecular_function |molecular_function|molecular_function	2.3.1.48		K15308
1384	2.53679	0.0108868	jgi|Chlre4|186023|estExt_fgenesh2_kg.C_860004	1.9e-39	156.4		| GO:0003924| GO:0005198 | GO:0005525 | GO:0005874 | GO:0007017 | GO:0007018 | GO:0043234 | GO:0051258	|GTPase activity|structural molecule activity |GTP binding |microtubule |microtubule-based process |microtubule-based movement |protein complex |protein polymerization	|molecular_function|molecular_function |molecular_function |cellular_component |biological_process |biological_process |cellular_component |biological_process
1390	2.60404	0.697869	jgi|Chlre4|151515|Chlre2_kg.scaffold_37000101	1e-10	64.7
1391	1.07936	-0.0121727	jgi|Chlre4|291416|au.g9366_t1	2.6e-14	77.8	EZH; enhancer of zeste [EC:2.1.1.43]|Histone-lysine N-methyltransferase.	| GO:0005634 | GO:0018024	|nucleus |histone-lysine N-methyltransferase activity	|cellular_component |molecular_function	2.1.1.43	Lysine degradation	K11430
1393	1.53511	0.131272	jgi|Chlre4|418159|pasa_Sanger_mRNA22066	6.1e-17	83.96
1394	1.58455	0.592327	jgi|Chlre4|152708|Chlre2_kg.scaffold_50000042	0	975.3	Phosphorylase.	| GO:0004645 | GO:0005975 | GO:0008184	|phosphorylase activity |carbohydrate metabolic process |glycogen phosphorylase activity	|molecular_function |biological_process |molecular_function	2.4.1.1	Starch and sucrose metabolism
1396	0.65793	0.496333	jgi|Chlre4|145635|Chlre2_kg.scaffold_14000268	3.8e-68	254.2	SLC25A26; solute carrier family 25 (mitochondrial S-adenosylmethionine transporter), member 26	| GO:0005488 | GO:0006810 | GO:0016020	|binding |transport |membrane	|molecular_function |biological_process |cellular_component			K15111
1408	1.76661	0.274987	jgi|Chlre4|149381|Chlre2_kg.scaffold_26000116	4.2e-80	297.4	SLC42A, RHAG, RHBG, RHCG; ammonium transporter Rh	| GO:0016020	|membrane	|cellular_component			K06580
1413	0.750372	0.627745	jgi|Chlre4|194382|estExt_fgenesh2_pg.C_640056	0	855.9	SF3B3, SAP130, RSE1; splicing factor 3B subunit 3	| GO:0003676 | GO:0005634	|nucleic acid binding |nucleus	|molecular_function |cellular_component			K12830
1415	1.19893	0.320767	jgi|Chlre4|298240|au.g15786_t1	1e-133	474.6		| GO:0005215 | GO:0006810 | GO:0016021	|transporter activity |transport |integral to membrane	|molecular_function |biological_process |cellular_component
1418	0.474084	0.701306	jgi|ChlNC64A_1|142175|IGS.gm_4_00316	4.8e-11	63.54
1420	0.851964	-0.733366	jgi|Chlre4|188925|estExt_fgenesh2_pg.C_120219	2.6e-16	83.19	Long-chain-fatty-acid--CoA ligase.	| GO:0003824 | GO:0004467 | GO:0008152 | GO:0015645 | GO:0031955 | GO:0031956 | GO:0031957	|catalytic activity |long-chain-fatty-acid-CoA ligase activity |metabolic process |fatty-acid ligase activity |short-chain-fatty-acid-CoA ligase activity |medium-chain-fatty-acid-CoA ligase activity |very-long-chain-fatty-acid-CoA ligase activity	|molecular_function |molecular_function |biological_process |molecular_function |molecular_function |molecular_function |molecular_function	6.2.1.3	Fatty acid metabolism
1423	1.8959	-0.00999431	jgi|Chlre4|129128|estExt_gwp_1H.C_10311	3e-73	272.3	UQCRFS1, RIP1, petA; ubiquinol-cytochrome c reductase iron-sulfur subunit [EC:1.10.2.2]|Ubiquinol--cytochrome c reductase.	| GO:0006118 | GO:0008121 | GO:0016020 | GO:0016491	|electron transport |ubiquinol-cytochrome-c reductase activity |membrane |oxidoreductase activity	|biological_process |molecular_function |cellular_component |molecular_function	1.10.2.2	Oxidative phosphorylation	K00411
1424	2.38829	-0.506872	jgi|Chlre4|130316|estExt_gwp_1H.C_230040	2.1e-96	349.4	psbO; photosystem II oxygen-evolving enhancer protein 1	| GO:0005509 | GO:0009654 | GO:0015979 | GO:0019898 | GO:0042549	|calcium ion binding |oxygen evolving complex |photosynthesis |extrinsic to membrane |photosystem II stabilization	|molecular_function |cellular_component |biological_process |cellular_component |biological_process		photosynthesis	K02716
1426	1.20907	0.430635	jgi|Chlre4|381234|estExt_fgenesh1_pm.C_chromosome_160083	9.7e-35	145.2		| GO:0003735 | GO:0004672 | GO:0004674| GO:0004713 | GO:0005524 | GO:0005622 | GO:0005840 | GO:0006412 | GO:0006468	|structural constituent of ribosome |protein kinase activity |protein serine/threonine kinase activity|protein-tyrosine kinase activity |ATP binding |intracellular |ribosome |translation |protein amino acid phosphorylation	|molecular_function |molecular_function |molecular_function|molecular_function |molecular_function |cellular_component |cellular_component |biological_process |biological_process
1428	1.22038	-0.208942	jgi|Chlre4|129639|estExt_gwp_1H.C_190078	0	884.4	ilvD; dihydroxy-acid dehydratase [EC:4.2.1.9]|Dihydroxy-acid dehydratase.	| GO:0003824 | GO:0004160 | GO:0008152 | GO:0009082	|catalytic activity |dihydroxy-acid dehydratase activity |metabolic process |branched chain family amino acid biosynthetic process	|molecular_function |molecular_function |biological_process |biological_process	4.2.1.9	Pantothenate and CoA biosynthesis|Valine, leucine and isoleucine biosynthesis	K01687
1429	1.54963	0.535332	jgi|Chlre4|205917|SKA_estExt_fgenesh2_pg.C_240246	3.8e-84	309.3		| GO:0003824	|catalytic activity	|molecular_function
1432	1.70214	0.029053	jgi|Chlre4|205673|OVA_Chlre2_kg.scaffold_34000062	1.8e-49	195.7	Exo-alpha-sialidase.	| GO:0003824 | GO:0004308| GO:0005975	|catalytic activity |exo-alpha-sialidase activity|carbohydrate metabolic process	|molecular_function |molecular_function|biological_process	3.2.1.18	N-Glycan degradation|Sphingoglycolipid metabolism
1433	1.45079	0.266675	jgi|Chlre4|128712|estExt_gwp_1H.C_150031	3.2e-93	340.1		| GO:0006865 | GO:0015171 | GO:0016020 | GO:0016021	|amino acid transport |amino acid transmembrane transporter activity |membrane |integral to membrane	|biological_process |molecular_function |cellular_component |cellular_component
1442	1.11417	0.476817	jgi|Chlre4|94576|fgenesh1_est.C_scaffold_1000012	4.7e-18	89.35
1443	1.69112	0.130464	jgi|Chlre4|183312|estExt_fgenesh2_kg.C_140044	2e-70	263.5	DCI; 3,2-trans-enoyl-CoA isomerase, mitochondrial [EC:5.3.3.8]|Dodecenoyl-CoA delta-isomerase.	| GO:0003824 | GO:0004165| GO:0008152	|catalytic activity |dodecenoyl-CoA delta-isomerase activity|metabolic process	|molecular_function |molecular_function|biological_process	5.3.3.8	Fatty acid metabolism	K13238
1444	1.82832	0.328262	jgi|Chlre4|205763|SKA_Chlre2_kg.scaffold_1000106	6e-132	466.8	DLD, lpd, pdhD; dihydrolipoamide dehydrogenase [EC:1.8.1.4]	| GO:0005737 | GO:0006118 | GO:0016491 | GO:0045454| GO:0050660	|cytoplasm |electron transport |oxidoreductase activity |cell redox homeostasis|FAD binding	|cellular_component |biological_process |molecular_function |biological_process|molecular_function			K00382
1446	1.80756	-0.217565	jgi|ChlNC64A_1|19140|e_gw1.2.626.1	2.9e-16	83.57	SLC35A1_2_3; solute carrier family 35 (UDP-sugar transporter), member A1/2/3	| GO:0000139| GO:0005338 | GO:0005351 | GO:0008643 | GO:0015780 | GO:0016021	|Golgi membrane|nucleotide-sugar transporter activity |sugar porter activity |carbohydrate transport |nucleotide-sugar transport |integral to membrane	|cellular_component|molecular_function |molecular_function |biological_process |biological_process |cellular_component			K15272
1447	1.49021	0.73276	jgi|Chlre4|205746|MHS_estExt_gwp_1W.C_180086	0	2210.6	GLT1; glutamate synthase (NADPH/NADH) [EC:1.4.1.13 1.4.1.14]|Glutamate synthase (NADPH).	| GO:0004355 | GO:0006118 | GO:0006537 | GO:0006807 | GO:0008152 | GO:0009342 | GO:0015930 | GO:0016491 | GO:0016639 | GO:0045181| GO:0050660	|glutamate synthase (NADPH) activity |electron transport |glutamate biosynthetic process |nitrogen compound metabolic process |metabolic process |glutamate synthase complex (NADPH) |glutamate synthase activity |oxidoreductase activity |oxidoreductase acti	|molecular_function |biological_process |biological_process |biological_process |biological_process |cellular_component |molecular_function |molecular_function |molecular_function |molecular_function|molecular_function	1.4.1.13	Glutamate metabolism|Nitrogen metabolism	K00264
1448	1.23921	0.145008	jgi|Chlre4|334632|pm.chromosome_1_#_544	6.2e-68	255	K08884; serine/threonine protein kinase, bacterial [EC:2.7.11.1]	| GO:0004672 | GO:0004674 | GO:0004675 | GO:0004676 | GO:0004677 | GO:0004679 | GO:0004680 | GO:0004681 | GO:0004690 | GO:0004694 | GO:0004695 | GO:0004696 | GO:0004698 | GO:0004700 | GO:0004702 | GO:0004704 | GO:0004705 | GO:0004706 | GO:0004708 | GO:000	|protein kinase activity |protein serine/threonine kinase activity |transmembrane receptor protein serine/threonine kinase activity|3-phosphoinositide-dependent protein kinase activity|DNA-dependent protein kinase activity|AMP-activated protein kinase act	|molecular_function |molecular_function |molecular_function |molecular_function |molecular_function |molecular_function |molecular_function |molecular_function |molecular_function |molecular_function |molecular_function |molecular_function |molecular_func			K08884
1450	1.66739	0.249002	jgi|Chlre4|194359|estExt_fgenesh2_pg.C_640007	5.3e-46	183.3
1451	2.13692	0.135492	jgi|Chlre4|133008|estExt_gwp_1H.C_790003	1.6e-18	89.35	DBI, ACBP; diazepam-binding inhibitor (GABA receptor modulator, acyl-CoA-binding protein)	| GO:0000062	|acyl-CoA binding	|molecular_function			K08762
1453	1.63547	0.0349171	jgi|Chlre4|194687|estExt_fgenesh2_pg.C_780069	4.1e-19	93.2		| GO:0045454	|cell redox homeostasis	|biological_process
1454	1.13215	0.479479	jgi|Chlre4|176209|fgenesh2_pg.C_scaffold_31000122	6.4e-83	306.6	E2.4.1.14; sucrose-phosphate synthase [EC:2.4.1.14]|Sucrose-phosphate synthase.	| GO:0046524	|sucrose-phosphate synthase activity	|molecular_function	2.4.1.14	Starch and sucrose metabolism	K00696
1457	0.735502	0.451371	jgi|Chlre4|195530|SAN_estExt_fgenesh2_pg.C_470040	1.4e-44	175.6	ARFRP1; ADP-ribosylation factor related protein 1	| GO:0003700 | GO:0005525 | GO:0005622 | GO:0006355 | GO:0006886| GO:0007264 | GO:0015031	|transcription factor activity |GTP binding |intracellular |regulation of transcription, DNA-dependent |intracellular protein transport|small GTPase mediated signal transduction |protein transport	|molecular_function |molecular_function |cellular_component |biological_process |biological_process|biological_process |biological_process			K07952
1461	0.65319	0.200877	jgi|Chlre4|145396|Chlre2_kg.scaffold_14000029	2.1e-09	56.61
1463	1.0613	0.151129	jgi|Chlre4|175651|fgenesh2_pg.C_scaffold_29000124	5.6e-57	218		| GO:0003824 | GO:0004124| GO:0006535 | GO:0008152 | GO:0030170	|catalytic activity |cysteine synthase activity|cysteine biosynthetic process from serine |metabolic process |pyridoxal phosphate binding	|molecular_function |molecular_function|biological_process |biological_process |molecular_function
1467	1.76373	0.200736	jgi|Chlre4|134189|estExt_gwp_1W.C_30103	2.2e-60	229.6	ATPeVPL, ATP6L; V-type H+-transporting ATPase 16kDa proteolipid subunit [EC:3.6.3.14]	| GO:0005524 | GO:0015986 | GO:0016020 | GO:0016021 | GO:0016469 | GO:0042626 | GO:0046933| GO:0046961	|ATP binding |ATP synthesis coupled proton transport |membrane |integral to membrane |proton-transporting two-sector ATPase complex |ATPase activity, coupled to transmembrane movement of substances |hydrogen ion transporting ATP synthase activity, rotatio	|molecular_function |biological_process |cellular_component |cellular_component |cellular_component |molecular_function |molecular_function|molecular_function			K02155
1468	1.89833	0.0162407	jgi|Chlre4|196282|FER_estExt_fgenesh2_pg.C_30513	6.6e-61	231.9
1471	1.80021	0.395432	jgi|Chlre4|24524|estExt_fgenesh1_pm.C_890003	0	1440.2	EEF2; elongation factor 2	| GO:0003924 | GO:0005525 | GO:0006412 | GO:0008547	|GTPase activity |GTP binding |translation |protein-synthesizing GTPase activity	|molecular_function |molecular_function |biological_process |molecular_function			K03234
1473	2.09255	-0.235843	jgi|Chlre4|188000|estExt_fgenesh2_pg.C_20293	6.2e-64	243		| GO:0006457	|protein folding	|biological_process
1475	1.53924	0.302167	jgi|Chlre4|206450|OVA_e_gwH.105.3.1	3e-13	73.17	PRDX6; peroxiredoxin 6, 1-Cys peroxiredoxin [EC:1.11.1.7 1.11.1.15 3.1.1.-]	| GO:0016209 | GO:0016491 | GO:0045454	|antioxidant activity |oxidoreductase activity |cell redox homeostasis	|molecular_function |molecular_function |biological_process			K11188
1476	0.912574	0.229094	jgi|Chlre4|206510|SKA_Chlre2_kg.scaffold_19000272	3.3e-53	206.1
1480	0.858554	0.339995	jgi|Chlre4|118974|e_gwW.26.24.1	1e-178	622.5	ERF3, GSPT; peptide chain release factor subunit 3	| GO:0003924 | GO:0005525 | GO:0006412 | GO:0008547	|GTPase activity |GTP binding |translation |protein-synthesizing GTPase activity	|molecular_function |molecular_function |biological_process |molecular_function			K03267
1482	1.2084	0.397186	jgi|ChlNC64A_1|137141|IGS.gm_18_00247	1.8e-16	84.73
1483	1.10953	0.0100332	jgi|ChlNC64A_1|59329|estExt_fgenesh3_pg.C_340016	1.6e-09	60.85	E3.4.21.-	| GO:0004289| GO:0005199 | GO:0006508	|subtilase activity|structural constituent of cell wall |proteolysis and peptidolysis	|molecular_function|molecular_function |biological_process			K01362
1489	2.56805	0.135002	jgi|Chlre4|141319|Chlre2_kg.scaffold_7000146	0	1046.2	E2.2.1.1, tktA, tktB; transketolase [EC:2.2.1.1]	| GO:0003824 | GO:0004802| GO:0008152	|catalytic activity |transketolase activity|metabolic process	|molecular_function |molecular_function|biological_process		Carbon fixation	K00615
1491	1.34215	0.157985	jgi|Chlre4|154148|Chlre2_kg.scaffold_74000030	9.9e-15	76.64	COX17; cytochrome c oxidase assembly protein subunit 17	| GO:0005507 | GO:0005758 | GO:0006825 | GO:0016531	|copper ion binding |mitochondrial intermembrane space |copper ion transport |copper chaperone activity	|molecular_function |cellular_component |biological_process |molecular_function			K02260
1493	0.527956	0.377406	jgi|Chlre4|336403|pm.chromosome_4_#_8	8.6e-26	114.4
1495	1.99781	-0.198291	jgi|Chlre4|405812|pasa_Sanger_mRNA2023	1.2e-35	146.4
1497	2.05934	-0.149282	jgi|Chlre4|381461|estExt_fgenesh1_pm.C_chromosome_160343	0	689.1	E1.3.3.6, ACOX1, ACOX3; acyl-CoA oxidase [EC:1.3.3.6]	| GO:0003995| GO:0006118 | GO:0016627	|acyl-CoA dehydrogenase activity|electron transport |oxidoreductase activity, acting on the CH-CH group of donors	|molecular_function|biological_process |molecular_function			K00232
1501	2.4132	-0.319721	jgi|Chlre4|135322|estExt_gwp_1W.C_100141	2e-132	469.2
1503	1.30619	-0.099469	jgi|Chlre4|412013|pasa_Sanger_mRNA10097	4.6e-53	204.5		| GO:0005783 | GO:0016020	|endoplasmic reticulum |membrane	|cellular_component |cellular_component
1504	2.53562	-0.0142688	jgi|Chlre4|141798|Chlre2_kg.scaffold_5000208	9e-37	150.2	RP-S19e, RPS19; small subunit ribosomal protein S19e	| GO:0003735 | GO:0005622 | GO:0005840 | GO:0006412	|structural constituent of ribosome |intracellular |ribosome |translation	|molecular_function |cellular_component |cellular_component |biological_process			K02966
1505	1.64783	-0.134252	jgi|Chlre4|154307|Chlre2_kg.scaffold_82000007	0	659.1	E2.1.1.14, metE; 5-methyltetrahydropteroyltriglutamate--homocysteine methyltransferase [EC:2.1.1.14]|5-methyltetrahydropteroyltriglutamate--homocysteine S-methyltransferase.	| GO:0003871 | GO:0009086	|5-methyltetrahydropteroyltriglutamate-homocysteine S-methyltransferase activity |methionine biosynthetic process	|molecular_function |biological_process	2.1.1.14	Methionine metabolism	K00549
1506	2.29674	-0.0274982	jgi|Chlre4|164197|fgenesh2_kg.C_scaffold_35000030	5.4e-27	119
1507	1.11216	0.161349	jgi|Chlre4|184772|estExt_fgenesh2_kg.C_340028	3e-70	262.7	CNOT7_8, CAF1, POP2; CCR4-NOT transcription complex subunit 7/8	| GO:0005634	|nucleus	|cellular_component			K12581
1508	1.89821	0.410673	jgi|Chlre4|132067|estExt_gwp_1H.C_470047	3e-110	397.5	treX, glgX; glycogen operon protein [EC:3.2.1.-]|Glycosidases, i.e. enzymes hydrolyzing O- and S-glycosyl	| GO:0003824 | GO:0004553 | GO:0005975 | GO:0008933 | GO:0015923 | GO:0015924 | GO:0015925 | GO:0015926 | GO:0015927 | GO:0015928 | GO:0015929 | GO:0016160| GO:0043169	|catalytic activity |hydrolase activity, hydrolyzing O-glycosyl compounds |carbohydrate metabolic process |lytic transglycosylase activity |mannosidase activity |mannosyl-oligosaccharide mannosidase activity |galactosidase activity |glucosidase activity |	|molecular_function |molecular_function |biological_process |molecular_function |molecular_function |molecular_function |molecular_function |molecular_function |molecular_function |molecular_function |molecular_function |molecular_function|molecular_funct	3.2.1.-	Aminosugars metabolism|Glycosaminoglycan degradation|N-Glycans biosynthesis|Nucleotide sugars metabolism	K02438
1509	2.096	-0.351141	jgi|Chlre4|329004|pg.chromosome_10_#_48	6.7e-16	81.65	Histone acetyltransferase.	| GO:0004402	|histone acetyltransferase activity	|molecular_function	2.3.1.48
1513	2.2496	0.156779	jgi|Chlre4|54949|estExt_GenewiseH_1.C_90025	0	1018.8	E3.6.3.6; H+-transporting ATPase [EC:3.6.3.6]|Proton-exporting ATPase.	| GO:0003824 | GO:0005524 | GO:0006810 | GO:0006812 | GO:0008152 | GO:0008553| GO:0015662 | GO:0015992 | GO:0016020 | GO:0016021 | GO:0016820 | GO:0016887	|catalytic activity |ATP binding |transport |cation transport |metabolic process |hydrogen-exporting ATPase activity, phosphorylative mechanism|ATPase activity, coupled to transmembrane movement of ions, phosphorylative mechanism |proton transport |membra	|molecular_function |molecular_function |biological_process |biological_process |biological_process |molecular_function|molecular_function |biological_process |cellular_component |cellular_component |molecular_function |molecular_function	3.6.3.6	Oxidative phosphorylation	K01535
1514	0.370331	0.991224	jgi|ChlNC64A_1|144800|IGS.gm_8_00128	5.7e-08	52.76	Histone acetyltransferase.	| GO:0004402	|histone acetyltransferase activity	|molecular_function	2.3.1.48
1515	1.39315	0.427861	jgi|ChlNC64A_1|140939|IGS.gm_3_00678	9.4e-54	208.4
1516	2.2564	-0.290684	jgi|Chlre4|129868|estExt_gwp_1H.C_200090	3.5e-96	346.3	TUBB; tubulin beta	| GO:0003924| GO:0005198 | GO:0005525 | GO:0005874 | GO:0007017 | GO:0007018 | GO:0043234 | GO:0051258	|GTPase activity|structural molecule activity |GTP binding |microtubule |microtubule-based process |microtubule-based movement |protein complex |protein polymerization	|molecular_function|molecular_function |molecular_function |cellular_component |biological_process |biological_process |cellular_component |biological_process			K07375
1521	1.56801	0.0295386	jgi|Chlre4|59366|estExt_GenewiseH_1.C_480034	6e-15	78.57	H(+)-transporting two-sector ATPase.	| GO:0003936 | GO:0045259 | GO:0046933 | GO:0046961	|hydrogen-transporting two-sector ATPase activity |proton-transporting ATP synthase complex |hydrogen ion transporting ATP synthase activity, rotational mechanism |hydrogen ion transporting ATPase activity, rotational mechanism	|molecular_function |cellular_component |molecular_function |molecular_function	3.6.3.14	Flagellar assembly|Type III secretion system|ATP synthesis
1524	0.905929	0.205201	jgi|Chlre4|122741|e_gwW.71.50.1	4.9e-22	102.1		| GO:0003743 | GO:0006413	|translation initiation factor activity |translational initiation	|molecular_function |biological_process
1526	1.18339	0.265726	jgi|Chlre4|177137|fgenesh2_pg.C_scaffold_39000087	4.6e-15	79.72		| GO:0006626 | GO:0042719 | GO:0045039	|protein targeting to mitochondrion |mitochondrial intermembrane space protein transporter complex |protein import into mitochondrial inner membrane	|biological_process |cellular_component |biological_process
1531	1.21326	-0.537985	jgi|Chlre4|290057|au.g8117_t1	3.4e-25	114.8		| GO:0005515 | GO:0005524 | GO:0044267	|protein binding |ATP binding |cellular protein metabolic process	|molecular_function |molecular_function |biological_process
1535	2.21686	-0.843824	jgi|Chlre4|165416|fgenesh2_kg.C_scaffold_87000009	8.2e-24	107.1	psaG; photosystem I subunit V	| GO:0009522 | GO:0015979 | GO:0016020	|photosystem I |photosynthesis |membrane	|cellular_component |biological_process |cellular_component		photosynthesis	K08905
1537	1.75754	0.139468	jgi|Chlre4|53522|estExt_GenewiseH_1.C_70037	0	699.1	ZEP, ABA1; zeaxanthin epoxidase [EC:1.14.13.90]	| GO:0008152 | GO:0016491	|metabolic process |oxidoreductase activity	|biological_process |molecular_function			K09838
1539	1.51942	-0.10379	jgi|Chlre4|342455|estExt_fgenesh1_pg.C_chromosome_10763	2.3e-09	57
1543	2.07125	-0.0229384	jgi|Chlre4|141065|Chlre2_kg.scaffold_8000236	4.5e-56	215.7
1544	1.37971	-0.454887	jgi|Chlre4|142120|Chlre2_kg.scaffold_3000093	1.3e-72	271.6	Cellulase.	| GO:0004553 | GO:0005488 | GO:0005975 | GO:0008810	|hydrolase activity, hydrolyzing O-glycosyl compounds |binding |carbohydrate metabolic process |cellulase activity	|molecular_function |molecular_function |biological_process |molecular_function	3.2.1.4	Starch and sucrose metabolism
1545	2.3907	0.236252	jgi|Chlre4|146567|Chlre2_kg.scaffold_1000391	8.3e-12	68.55		| GO:0003676	|nucleic acid binding	|molecular_function
1550	0.492524	0.818234	jgi|Chlre4|155230|acegs_kg.scaffold_8000072	5.2e-46	181.4	PPCDC, coaC; phosphopantothenoylcysteine decarboxylase [EC:4.1.1.36]|Phosphopantothenoylcysteine decarboxylase.	| GO:0003824 | GO:0004633	|catalytic activity |phosphopantothenoylcysteine decarboxylase activity	|molecular_function |molecular_function	4.1.1.36	Pantothenate and CoA biosynthesis	K01598
1552	1.64328	0.249636	jgi|Chlre4|195457|SAN_estExt_gwp_1H.C_100130	1.4e-66	249.2	AP4S1; AP-4 complex subunit sigma-1	| GO:0005515 | GO:0006461 | GO:0006886 | GO:0016192 | GO:0030117	|protein binding |protein complex assembly |intracellular protein transport |vesicle-mediated transport |membrane coat	|molecular_function |biological_process |biological_process |biological_process |cellular_component			K12403
1553	1.68145	0.303706	jgi|Chlre4|133000|estExt_gwp_1H.C_770032	0	1436.8	DUR1; urea carboxylase / allophanate hydrolase [EC:6.3.4.6 3.5.1.54]	| GO:0003824 | GO:0005524 | GO:0008152 | GO:0009374 | GO:0016874	|catalytic activity |ATP binding |metabolic process |biotin binding |ligase activity	|molecular_function |molecular_function |biological_process |molecular_function |molecular_function			K14541
1557	1.88699	0.632234	jgi|Chlre4|196837|OVA_OVA_estExt_fgenesh2_pg.C_60043	2e-08	57	Glyceraldehyde 3-phosphate dehydrogenase (phosphorylating).	| GO:0004365 | GO:0008943	|glyceraldehyde-3-phosphate dehydrogenase (phosphorylating) activity |glyceraldehyde-3-phosphate dehydrogenase activity	|molecular_function |molecular_function	1.2.1.12	D-Arginine and D-ornithine metabolism|Glycolysis / Gluconeogenesis
1564	1.79985	0.320083	jgi|Chlre4|421068|pasa_Sanger_mRNA4710	0	633.6	DDX3X, bel; ATP-dependent RNA helicase [EC:3.6.4.13]	| GO:0003676 | GO:0004386 | GO:0005524 | GO:0008026	|nucleic acid binding |helicase activity |ATP binding |ATP-dependent helicase activity	|molecular_function |molecular_function |molecular_function |molecular_function			K11594
1565	1.47614	-0.0241901	jgi|Chlre4|206534|OVA_OVA_Chlre2_kg.scaffold_12000233	1.2e-08	57.77
1566	1.65858	0.139698	jgi|Chlre4|376375|estExt_fgenesh1_pm.C_chromosome_10194	5.5e-22	103.2		| GO:0005515	|protein binding	|molecular_function
1570	1.38811	-0.059026	jgi|Chlre4|190072|estExt_fgenesh2_pg.C_10660	4.1e-24	110.9		| GO:0005576	|extracellular region	|cellular_component
1573	2.24849	0.00681238	jgi|Chlre4|195553|OVA_estExt_fgenesh2_kg.C_330003	3e-155	544.7	petH; ferredoxin--NADP+ reductase [EC:1.18.1.2]|Ferredoxin--NADP(+) reductase.	| GO:0004324 | GO:0006118 | GO:0015039| GO:0016491	|ferredoxin-NADP+ reductase activity |electron transport |NADPH-adrenodoxin reductase activity|oxidoreductase activity	|molecular_function |biological_process |molecular_function|molecular_function	1.18.1.2	Photosynthesis|Porphyrin and chlorophyll metabolism	K02641
1576	0.796475	0.509676	jgi|Chlre4|206075|OVA_OVA_Chlre2_kg.scaffold_1000589	2e-101	365.2	DIM1; 18S rRNA (adenine1779-N6/adenine1780-N6)-dimethyltransferase [EC:2.1.1.183]|Methyltransferases.	| GO:0000154 | GO:0000179 | GO:0003880 | GO:0006364 | GO:0008169 | GO:0008170 | GO:0008171 | GO:0008172 | GO:0008173 | GO:0008174 | GO:0008175 | GO:0008276 | GO:0008326 | GO:0008425 | GO:0008649 | GO:0008650 | GO:0009008 | GO:0009383 | GO:0016205 | GO:001	|rRNA modification |rRNA (adenine-N6,N6-)-dimethyltransferase activity |protein C-terminal carboxyl O-methyltransferase activity |rRNA processing |C-methyltransferase activity |N-methyltransferase activity |O-methyltransferase activity |S-methyltransfera	|biological_process |molecular_function |molecular_function |biological_process |molecular_function |molecular_function |molecular_function |molecular_function |molecular_function |molecular_function |molecular_function |molecular_function |molecular_func	2.1.1.-	Aminophosphonate metabolism|Androgen and estrogen metabolism|Histidine metabolism|Porphyrin and chlorophyll metabolism|Selenoamino acid metabolism|Tryptophan metabolism|Tyrosine metabolism|Ubiquinone biosynthesis	K14191
1580	1.57918	-0.114091	jgi|Chlre4|206184|FER_estExt_gwp_1H.C_40110	5e-172	601.7	GPT, ALT; alanine transaminase [EC:2.6.1.2]|Alanine aminotransferase.	| GO:0004021| GO:0009058 | GO:0016769 | GO:0016847 | GO:0030170	|alanine transaminase activity|biosynthetic process |transferase activity, transferring nitrogenous groups |1-aminocyclopropane-1-carboxylate synthase activity |pyridoxal phosphate binding	|molecular_function|biological_process |molecular_function |molecular_function |molecular_function	2.6.1.2	Alanine and aspartate metabolism|Carbon fixation|Glutamate metabolism	K00814
1581	1.04722	0.22596	jgi|Chlre4|129048|estExt_gwp_1H.C_10195	1e-141	500	ATPeV54kD; V-type H+-transporting ATPase 54 kD subunit [EC:3.6.3.14]|H(+)-transporting two-sector ATPase.	| GO:0000221 | GO:0000300 | GO:0003936 | GO:0005524 | GO:0045259 | GO:0046933| GO:0046961	|vacuolar proton-transporting V-type ATPase, V1 domain |peripheral to membrane of membrane fraction |hydrogen-transporting two-sector ATPase activity |ATP binding |proton-transporting ATP synthase complex |hydrogen ion transporting ATP synthase activity,	|cellular_component |cellular_component |molecular_function |molecular_function |cellular_component |molecular_function|molecular_function	3.6.3.14	Flagellar assembly|Type III secretion system|ATP synthesis	K02144
1582	1.5584	-0.221919	jgi|Chlre4|147671|Chlre2_kg.scaffold_17000043	2.7e-18	90.89
1583	2.24961	0.00627214	jgi|Chlre4|140618|estExt_gwp_1W.C_880024	2.7e-56	216.5	GAPDH, gapA; glyceraldehyde 3-phosphate dehydrogenase [EC:1.2.1.12]|Glyceraldehyde 3-phosphate dehydrogenase (phosphorylating).	| GO:0004365 | GO:0005737| GO:0006006 | GO:0006096 | GO:0008943 | GO:0051287	|glyceraldehyde-3-phosphate dehydrogenase (phosphorylating) activity |cytoplasm|glucose metabolic process |glycolysis |glyceraldehyde-3-phosphate dehydrogenase activity |NAD binding	|molecular_function |cellular_component|biological_process |biological_process |molecular_function |molecular_function	1.2.1.12	D-Arginine and D-ornithine metabolism|Glycolysis / Gluconeogenesis	K00134
1588	2.10542	0.0725941	jgi|ChlNC64A_1|139420|IGS.gm_24_00200	5.7e-25	97.44
1590	1.5103	0.23422	jgi|Chlre4|145473|Chlre2_kg.scaffold_14000106	2e-73	275.4		| GO:0004289 | GO:0006508	|subtilase activity |proteolysis	|molecular_function |biological_process
1591	1.80493	-0.170449	jgi|Chlre4|406022|pasa_Sanger_mRNA1746	9.2e-16	82.42		| GO:0003824| GO:0004806 | GO:0006629	|catalytic activity|triacylglycerol lipase activity |lipid metabolic process	|molecular_function|molecular_function |biological_process
1593	2.09207	-0.182545	jgi|ChlNC64A_1|134142|IGS.gm_100_00001	3.9e-10	62.39		| GO:0003676	|nucleic acid binding	|molecular_function
1594	0.891693	-0.177372	jgi|Chlre4|326003|pg.chromosome_3_#_758	1.7e-30	131.3	DNA-directed DNA polymerase.	| GO:0003887 | GO:0005199 | GO:0006508 | GO:0008237 | GO:0008270 | GO:0034061	|DNA-directed DNA polymerase activity |structural constituent of cell wall |proteolysis |metallopeptidase activity |zinc ion binding |DNA polymerase activity	|molecular_function |molecular_function |biological_process |molecular_function |molecular_function |molecular_function	2.7.7.7	DNA polymerase|Purine metabolism|Pyrimidine metabolism
1597	2.73468	-0.0994036	jgi|Chlre4|189186|estExt_fgenesh2_pg.C_140031	2e-153	538.5	E3.1.3.37; sedoheptulose-bisphosphatase [EC:3.1.3.37]|Sedoheptulose-bisphosphatase.	| GO:0005975 | GO:0042578 | GO:0050278	|carbohydrate metabolic process |phosphoric ester hydrolase activity |sedoheptulose-bisphosphatase activity	|biological_process |molecular_function |molecular_function	3.1.3.37	Carbon fixation	K01100
1598	1.96363	0.201027	jgi|Chlre4|188120|estExt_fgenesh2_pg.C_90007	0	834.7	E5.5.1.4, INO1; myo-inositol-1-phosphate synthase [EC:5.5.1.4]|Myo-inositol-1-phosphate synthase.	| GO:0004512 | GO:0006021 | GO:0008654	|inositol-3-phosphate synthase activity |inositol biosynthetic process |phospholipid biosynthetic process	|molecular_function |biological_process |biological_process	5.5.1.4	Inositol phosphate metabolism|Streptomycin biosynthesis	K01858
1599	1.45162	0.36553	jgi|Chlre4|183897|estExt_fgenesh2_kg.C_190034	2e-33	140.2		| GO:0005198	|structural molecule activity	|molecular_function
1601	0.485608	-1.52732	jgi|Chlre4|185392|estExt_fgenesh2_kg.C_480002	9.3e-35	141.7
1607	2.15006	-0.0801779	jgi|Chlre4|206391|FER_Chlre2_kg.scaffold_3000438	5.1e-15	78.95		| GO:0003743 | GO:0006413 | GO:0006446	|translation initiation factor activity |translational initiation |regulation of translational initiation	|molecular_function |biological_process |biological_process
1609	1.20721	-0.348806	jgi|Chlre4|196570|MHS_estExt_GenewiseH_1.C_190100	3e-116	415.6	sucD; succinyl-CoA synthetase alpha subunit [EC:6.2.1.5]|Succinate--CoA ligase (GDP-forming).	| GO:0003824 | GO:0004776 | GO:0008152 | GO:0042709 | GO:0045244	|catalytic activity |succinate-CoA ligase (GDP-forming) activity |metabolic process |succinate-CoA ligase complex |succinate-CoA ligase complex (GDP-forming)	|molecular_function |molecular_function |biological_process |cellular_component |cellular_component	6.2.1.4	Citrate cycle (TCA cycle)|Propanoate metabolism	K01902
1610	1.05129	0.706181	jgi|Chlre4|34401|estExt_fgenesh1_pg.C_250080	5e-31	131.7
1611	2.31487	0.0575051	jgi|Chlre4|190916|estExt_fgenesh2_pg.C_200288	3.2e-13	71.25
1614	2.58355	0.106334	jgi|Chlre4|188837|estExt_fgenesh2_pg.C_120076	7e-122	433.3	RP-S4e, RPS4; small subunit ribosomal protein S4e	| GO:0003723| GO:0003735 | GO:0005622 | GO:0005840 | GO:0006412	|RNA binding|structural constituent of ribosome |intracellular |ribosome |translation	|molecular_function|molecular_function |cellular_component |cellular_component |biological_process			K02987
1615	1.38958	0.23051	jgi|Chlre4|405744|pasa_Sanger_mRNA167	4.3e-69	258.8		| GO:0000166 | GO:0005524 | GO:0016887 | GO:0017111	|nucleotide binding |ATP binding |ATPase activity |nucleoside-triphosphatase activity	|molecular_function |molecular_function |molecular_function |molecular_function
1617	1.44754	-0.59656	jgi|Chlre4|194105|estExt_fgenesh2_pg.C_550027	1.2e-63	240.4
1618	1.28431	0.169667	jgi|ChlNC64A_1|145220|IGS.gm_9_00027	3.6e-16	81.65	PCF11; pre-mRNA cleavage complex 2 protein Pcf11						K14400
1623	1.27762	0.267133	jgi|Chlre4|55268|estExt_GenewiseH_1.C_110006	0	997.3	E1.17.7.1, gcpE, ispG; (E)-4-hydroxy-3-methylbut-2-enyl-diphosphate synthase [EC:1.17.7.1]	| GO:0016114 | GO:0046429	|terpenoid biosynthetic process |4-hydroxy-3-methylbut-2-en-1-yl diphosphate synthase activity	|biological_process |molecular_function			K03526
1624	1.48426	0.344242	jgi|Chlre4|24101|estExt_fgenesh1_pm.C_130018	9e-167	583.6	LSC2; succinyl-CoA synthetase beta subunit [EC:6.2.1.4 6.2.1.5]|Succinate--CoA ligase (GDP-forming).	| GO:0003824 | GO:0004776 | GO:0008152 | GO:0042709 | GO:0045244	|catalytic activity |succinate-CoA ligase (GDP-forming) activity |metabolic process |succinate-CoA ligase complex |succinate-CoA ligase complex (GDP-forming)	|molecular_function |molecular_function |biological_process |cellular_component |cellular_component	6.2.1.4	Citrate cycle (TCA cycle)|Propanoate metabolism	K01900
1628	1.42732	0.0270746	jgi|Chlre4|131464|estExt_gwp_1H.C_360011	2.7e-15	79.34
1632	1.35208	0.286738	jgi|Chlre4|103798|e_gwH.23.125.1	2e-22	104.8		| GO:0003677	|DNA binding	|molecular_function
1635	1.52091	-0.108245	jgi|Chlre4|195801|NFW_163435	1.7e-24	112.5	SSH; slingshot|Serine/threonine specific protein phosphatase.	| GO:0004721 | GO:0004723 | GO:0004724 | GO:0005963 | GO:0006470 | GO:0008138 | GO:0008420 | GO:0008597 | GO:0016311 | GO:0016791 | GO:0017018 | GO:0017020 | GO:0017023	|phosphoprotein phosphatase activity |calcium-dependent protein serine/threonine phosphatase activity |magnesium-dependent protein serine/threonine phosphatase activity |magnesium-dependent protein serine/threonine phosphatase complex |protein amino acid	|molecular_function |molecular_function |molecular_function |cellular_component |biological_process |molecular_function |molecular_function |molecular_function |biological_process |molecular_function |molecular_function |molecular_function |cellular_compo	3.1.3.16		K05766
1638	1.11394	0.415604	jgi|Chlre4|17930|fgenesh1_pg.C_scaffold_33000131	7.8e-21	98.21	DGCR14; protein DGCR14|NAD(+) ADP-ribosyltransferase.	| GO:0003950	|NAD+ ADP-ribosyltransferase activity	|molecular_function	2.4.2.30		K13118
1640	2.85365	-0.07587	jgi|ChlNC64A_1|29444|estExt_Genewise1.C_20094	5.7e-07	51.99		| GO:0006457 | GO:0031072 | GO:0051082	|protein folding |heat shock protein binding |unfolded protein binding	|biological_process |molecular_function |molecular_function
1644	2.1763	-0.744121	jgi|Chlre4|187025|estExt_fgenesh2_pg.C_30070	6.8e-74	274.2	LHCA4; light-harvesting complex I chlorophyll a/b binding protein 4	| GO:0009765 | GO:0016020	|photosynthesis, light harvesting |membrane	|biological_process |cellular_component			K08910
1647	0.582983	0.124611	jgi|Chlre4|186732|estExt_fgenesh2_pg.C_50050	9e-27	118.2
1648	2.91382	0.056415	jgi|Chlre4|155649|acegs_kg.scaffold_3000024	2.8e-64	241.9	RP-S18e, RPS18; small subunit ribosomal protein S18e	| GO:0003723 | GO:0003735 | GO:0005622 | GO:0005840 | GO:0006412	|RNA binding |structural constituent of ribosome |intracellular |ribosome |translation	|molecular_function |molecular_function |cellular_component |cellular_component |biological_process			K02964
1654	1.36269	-0.271465	jgi|Chlre4|399938|pasa_Sanger_mRNA33265	1.1e-10	65.85		| GO:0004672 | GO:0004674 | GO:0004709| GO:0004713 | GO:0005524 | GO:0005525 | GO:0005874 | GO:0006468 | GO:0007017	|protein kinase activity |protein serine/threonine kinase activity |MAP kinase kinase kinase activity|protein-tyrosine kinase activity |ATP binding |GTP binding |microtubule |protein amino acid phosphorylation |microtubule-based process	|molecular_function |molecular_function |molecular_function|molecular_function |molecular_function |molecular_function |cellular_component |biological_process |biological_process
1664	1.70448	-0.103141	jgi|Chlre4|377530|estExt_fgenesh1_pm.C_chromosome_30092	5.4e-43	173.3
1668	1.15939	0.195172	jgi|Chlre4|345074|estExt_fgenesh1_pg.C_chromosome_80291	2.6e-17	87.81		| GO:0003700 | GO:0005634 | GO:0006355 | GO:0008270 | GO:0043565	|transcription factor activity |nucleus |regulation of transcription, DNA-dependent |zinc ion binding |sequence-specific DNA binding	|molecular_function |cellular_component |biological_process |molecular_function |molecular_function
1673	1.12164	0.660265	jgi|Chlre4|112765|e_gwW.3.550.1	2.2e-20	98.21		| GO:0004672 | GO:0004674| GO:0004713 | GO:0005524 | GO:0006468	|protein kinase activity |protein serine/threonine kinase activity|protein-tyrosine kinase activity |ATP binding |protein amino acid phosphorylation	|molecular_function |molecular_function|molecular_function |molecular_function |biological_process
1674	1.35126	0.0812073	jgi|Chlre4|154571|Chlre2_kg.scaffold_88000007	3.6e-07	52.37
1675	1.77069	0.115317	jgi|Chlre4|121320|e_gwW.47.61.1	2.1e-29	127.9	Serine/threonine specific protein phosphatase.	| GO:0003824 | GO:0004721 | GO:0004722 | GO:0004723 | GO:0004724 | GO:0005963 | GO:0006470 | GO:0008287 | GO:0008420 | GO:0008597 | GO:0017018 | GO:0017020 | GO:0017023	|catalytic activity |phosphoprotein phosphatase activity |protein serine/threonine phosphatase activity |calcium-dependent protein serine/threonine phosphatase activity |magnesium-dependent protein serine/threonine phosphatase activity |magnesium-dependen	|molecular_function |molecular_function |molecular_function |molecular_function |molecular_function |cellular_component |biological_process |cellular_component |molecular_function |molecular_function |molecular_function |molecular_function |cellular_compo	3.1.3.16
1678	2.78833	-0.0918515	jgi|Chlre4|343813|estExt_fgenesh1_pg.C_chromosome_40057	2.1e-08	57		| GO:0004872	|receptor activity	|molecular_function
1681	1.97229	0.155205	jgi|Chlre4|380575|estExt_fgenesh1_pm.C_chromosome_120883	6.5e-75	279.3	MSI; RNA-binding protein Musashi	| GO:0003676	|nucleic acid binding	|molecular_function			K14411
1684	1.35237	-0.283435	jgi|Chlre4|196298|BTM_estExt_GenewiseW_1.C_90065	3e-126	448.4	E3.1.3.18, gph; phosphoglycolate phosphatase [EC:3.1.3.18]|4-nitrophenylphosphatase.	| GO:0003824 | GO:0003869| GO:0008152 | GO:0016787 | GO:0016791	|catalytic activity |4-nitrophenylphosphatase activity|metabolic process |hydrolase activity |phosphoric monoester hydrolase activity	|molecular_function |molecular_function|biological_process |molecular_function |molecular_function	3.1.3.41	gamma-Hexachlorocyclohexane degradation	K01091
1685	2.42973	-0.157841	jgi|Chlre4|155309|acegs_kg.scaffold_7000036	4e-29	126.3	cobA-hemD; uroporphyrinogen III methyltransferase / synthase [EC:2.1.1.107 4.2.1.75]						K13542
1688	1.82162	-0.0907243	jgi|Chlre4|345827|estExt_fgenesh1_pg.C_chromosome_110051	1e-115	415.2		| GO:0016209 | GO:0016491	|antioxidant activity |oxidoreductase activity	|molecular_function |molecular_function
1689	1.49802	0.235118	jgi|Chlre4|148227|Chlre2_kg.scaffold_22000065	5.2e-71	266.9		| GO:0005215 | GO:0006810 | GO:0016021	|transporter activity |transport |integral to membrane	|molecular_function |biological_process |cellular_component
1690	1.95884	-0.119835	jgi|Chlre4|206119|SKA_Chlre2_kg.scaffold_19000208	3.3e-29	126.3	K06867	| GO:0004629 | GO:0006071 | GO:0007165 | GO:0007242 | GO:0008889	|phospholipase C activity |glycerol metabolic process |signal transduction |intracellular signaling cascade |glycerophosphodiester phosphodiesterase activity	|molecular_function |biological_process |biological_process |biological_process |molecular_function			K06867
1692	1.03634	0.58247	jgi|Chlre4|170453|fgenesh2_pg.C_scaffold_13000204	1e-138	490		| GO:0006457 | GO:0031072 | GO:0051082	|protein folding |heat shock protein binding |unfolded protein binding	|biological_process |molecular_function |molecular_function
1695	2.00627	-0.16013	jgi|Chlre4|184606|estExt_fgenesh2_kg.C_270036	1.2e-43	173.3	NDUFS4; NADH dehydrogenase (ubiquinone) Fe-S protein 4 [EC:1.6.5.3 1.6.99.3]	| GO:0006118 | GO:0016651	|electron transport |oxidoreductase activity, acting on NADH or NADPH	|biological_process |molecular_function			K03937
1696	1.26772	0.266389	jgi|Chlre4|378436|estExt_fgenesh1_pm.C_chromosome_60343	2e-120	430.3	UBE3C; ubiquitin-protein ligase E3 C [EC:6.3.2.19]	| GO:0004842 | GO:0005622 | GO:0006464 | GO:0006512	|ubiquitin-protein ligase activity |intracellular |protein modification process |ubiquitin cycle	|molecular_function |cellular_component |biological_process |biological_process			K10589
1697	1.22586	0.185463	jgi|Chlre4|400853|pasa_Sanger_mRNA27407	1.8e-11	67.01
1701	1.33104	-0.0807654	jgi|Chlre4|343159|estExt_fgenesh1_pg.C_chromosome_20892	1.3e-56	217.6		| GO:0016021	|integral to membrane	|cellular_component
1704	2.37401	-0.834965	jgi|Chlre4|182959|estExt_fgenesh2_kg.C_100106	2.1e-47	185.7	psaH; photosystem I subunit VI	| GO:0009538 | GO:0015979	|photosystem I reaction center |photosynthesis	|cellular_component |biological_process		photosynthesis	K02695
1705	1.46501	0.0577733	jgi|Chlre4|183928|estExt_fgenesh2_kg.C_190068	7e-107	384.8	E4.1.1.50, speD; S-adenosylmethionine decarboxylase [EC:4.1.1.50]|Adenosylmethionine decarboxylase.	| GO:0004014 | GO:0006597 | GO:0008295	|adenosylmethionine decarboxylase activity |spermine biosynthetic process |spermidine biosynthetic process	|molecular_function |biological_process |biological_process	4.1.1.50	Arginine and proline metabolism	K01611
1706	0.824607	0.382484	jgi|Chlre4|195541|SAN_chlre3.1.81.1.5	5e-138	488.4
1707	2.42082	-0.754427	jgi|Chlre4|33411|estExt_fgenesh1_pg.C_200230	2.1e-75	279.3	psbP; photosystem II oxygen-evolving enhancer protein 2	| GO:0005509 | GO:0009654 | GO:0015979 | GO:0019898	|calcium ion binding |oxygen evolving complex |photosynthesis |extrinsic to membrane	|molecular_function |cellular_component |biological_process |cellular_component		photosynthesis	K02717
1709	1.04124	0.266669	jgi|ChlNC64A_1|48564|fgenesh3_pm.C_scaffold_3000064	8.4e-87	315.8	K06997						K06997
1712	0.507989	-0.571713	jgi|ChlNC64A_1|137009|IGS.gm_18_00115	4.3e-17	83.57
1715	2.08346	0.152897	jgi|Chlre4|188373|estExt_fgenesh2_pg.C_100100	1.2e-50	198.4	Glutathione peroxidase.	| GO:0004602 | GO:0006979	|glutathione peroxidase activity |response to oxidative stress	|molecular_function |biological_process	1.11.1.9	Glutathione metabolism
1718	2.13031	-0.108832	jgi|Chlre4|391703|pasa_Sanger_mRNA29045	2.5e-26	117.9	bglB; beta-glucosidase [EC:3.2.1.21]	| GO:0004553 | GO:0005975	|hydrolase activity, hydrolyzing O-glycosyl compounds |carbohydrate metabolic process	|molecular_function |biological_process			K05350
1719	0.011272	0.0132499	jgi|ChlNC64A_1|55803|fgenesh3_pg.C_scaffold_267000001	4.1e-07	48.91	rpoC; DNA-directed RNA polymerase subunit beta' [EC:2.7.7.6]						K03046
1725	1.65817	-0.419751	jgi|Chlre4|185971|estExt_fgenesh2_kg.C_800008	4.4e-17	85.89
1731	1.64123	0.367377	jgi|Chlre4|111330|e_gwW.8.191.1	0	851.7	E1.5.1.20, metF; methylenetetrahydrofolate reductase (NADPH) [EC:1.5.1.20]|Methylenetetrahydrofolate reductase (NADPH).	| GO:0004489 | GO:0006555	|methylenetetrahydrofolate reductase (NADPH) activity |methionine metabolic process	|molecular_function |biological_process	1.5.1.20		K00297
1735	1.48481	0.0140171	jgi|Chlre4|76715|estExt_GenewiseW_1.C_30026	0	792.7	E2.1.1.13, metH; 5-methyltetrahydrofolate--homocysteine methyltransferase [EC:2.1.1.13]	| GO:0004156 | GO:0005622 | GO:0008705 | GO:0008898 | GO:0009086 | GO:0009396 | GO:0031419 | GO:0046872	|dihydropteroate synthase activity |intracellular |methionine synthase activity |homocysteine S-methyltransferase activity |methionine biosynthetic process |folic acid and derivative biosynthetic process |cobalamin binding |metal ion binding	|molecular_function |cellular_component |molecular_function |molecular_function |biological_process |biological_process |molecular_function |molecular_function			K00548
1737	1.93126	-0.0881677	jgi|Chlre4|206143|OVA_chlre3.12.140.1.5	8.1e-12	68.94	Dimethylaniline monooxygenase (N-oxide forming).	| GO:0004499 | GO:0006118 | GO:0008152| GO:0016491 | GO:0050660 | GO:0050661	|flavin-containing monooxygenase activity |electron transport |metabolic process|oxidoreductase activity |FAD binding |NADP binding	|molecular_function |biological_process |biological_process|molecular_function |molecular_function |molecular_function	1.14.13.8
1738	1.47978	0.0747439	jgi|Chlre4|161904|fgenesh2_kg.C_scaffold_11000008	1.2e-66	250.8	E2.1.1.41, SMT1, ERG6; sterol 24-C-methyltransferase [EC:2.1.1.41]	| GO:0030797	|24-methylenesterol C-methyltransferase activity	|molecular_function			K00559
1739	1.64229	-0.190529	jgi|Chlre4|376775|estExt_fgenesh1_pm.C_chromosome_10748	6.3e-31	131.3
1740	2.40123	-0.41285	jgi|Chlre4|196567|MHS_fgenesh2_kg.C_scaffold_40000016	0	690.6	IDH1, IDH2, icd; isocitrate dehydrogenase [EC:1.1.1.42]|Isocitrate dehydrogenase (NADP+).	| GO:0004448| GO:0004450 | GO:0008152 | GO:0016616	|isocitrate dehydrogenase activity|isocitrate dehydrogenase (NADP+) activity |metabolic process |oxidoreductase activity, acting on the CH-OH group of donors, NAD or NADP as acceptor	|molecular_function|molecular_function |biological_process |molecular_function	1.1.1.42	Citrate cycle (TCA cycle)|Glutathione metabolism|Reductive carboxylate cycle (CO2 fixation)	K00031
1741	1.49019	0.199251	jgi|Chlre4|206615|MKA_Chlre2_kg.scaffold_2000256	3.5e-50	195.7
1745	1.67745	-0.277651	jgi|Chlre4|185478|estExt_fgenesh2_kg.C_540006	2.8e-29	125.6	accB, bccP; acetyl-CoA carboxylase biotin carboxyl carrier protein	| GO:0003989 | GO:0006633 | GO:0009317 | GO:0009374	|acetyl-CoA carboxylase activity |fatty acid biosynthetic process |acetyl-CoA carboxylase complex |biotin binding	|molecular_function |biological_process |cellular_component |molecular_function			K02160
1746	1.48772	-0.230912	jgi|Chlre4|402353|pasa_Sanger_mRNA28208	1.2e-69	260.4	DDX55, SPB4; ATP-dependent RNA helicase DDX55/SPB4 [EC:3.6.4.13]|In phosphorous-containing anhydrides.	| GO:0000810 | GO:0003676 | GO:0004386 | GO:0004787 | GO:0005524 | GO:0006520 | GO:0008026 | GO:0008413 | GO:0008758 | GO:0008796 | GO:0008828 | GO:0016462 | GO:0019176 | GO:0019177 | GO:0030170 | GO:0043141	|diacylglycerol pyrophosphate phosphatase activity |nucleic acid binding |helicase activity |thiamin-pyrophosphatase activity |ATP binding |amino acid metabolic process |ATP-dependent helicase activity |8-oxo-7,8-dihydroguanine triphosphatase activity |UD	|molecular_function |molecular_function |molecular_function |molecular_function |molecular_function |biological_process |molecular_function |molecular_function |molecular_function |molecular_function |molecular_function |molecular_function |molecular_func	3.6.1.-	Folate biosynthesis|Starch and sucrose metabolism	K14809
1747	1.91089	0.165419	jgi|Chlre4|159133|acegs_kg.scaffold_38000029	2.8e-25	114.8	CO; zinc finger protein CONSTANS	| GO:0003677| GO:0005622 | GO:0008270	|DNA binding|intracellular |zinc ion binding	|molecular_function|cellular_component |molecular_function			K12135
1749	1.58091	0.475154	jgi|Chlre4|137265|estExt_gwp_1W.C_200045	1.7e-27	116.7	mtnD, mtnZ, ADI1; 1,2-dihydroxy-3-keto-5-methylthiopentene dioxygenase [EC:1.13.11.53 1.13.11.54]|Acting on single donors with incorporation of molecular oxygen.	| GO:0018553 | GO:0018554	|3-(2,3-dihydroxyphenyl)propionate 1,2-dioxygenase activity |1,2-dihydroxynaphthalene dioxygenase activity	|molecular_function |molecular_function	1.13.-.-		K08967
1752	1.49078	0.101981	jgi|Chlre4|424928|pasa_Sanger_mRNA8927	3.4e-29	127.5	Glucan 1,4-alpha-glucosidase.	| GO:0004339	|glucan 1,4-alpha-glucosidase activity	|molecular_function	3.2.1.3	Starch and sucrose metabolism
1755	1.48328	0.24432	jgi|Chlre4|182149|estExt_fgenesh2_kg.C_50051	6.7e-59	224.9
1756	2.43932	0.170396	jgi|Chlre4|195590|MAY_e_gwH.7.196.1	3e-59	225.3	RP-L19e, RPL19; large subunit ribosomal protein L19e	| GO:0003735 | GO:0005622 | GO:0005840 | GO:0006412	|structural constituent of ribosome |intracellular |ribosome |translation	|molecular_function |cellular_component |cellular_component |biological_process			K02885
1757	1.05088	-0.324053	jgi|ChlNC64A_1|140447|IGS.gm_3_00186	2e-24	108.6	TAN1, THUMPD1; tRNA acetyltransferase TAN1	| GO:0005279| GO:0006865 | GO:0016020	|amino acid-polyamine transporter activity|amino acid transport |membrane	|molecular_function|biological_process |cellular_component			K06963
1759	1.65585	0.281902	jgi|Chlre4|196520|JLM_estExt_gwp_1W.C_250131	1e-141	499.6	SLC25A4S, ANT; solute carrier family 25 (mitochondrial adenine nucleotide translocator), member 4/5/6/31	| GO:0005215| GO:0005488 | GO:0005743 | GO:0006810 | GO:0016020	|transporter activity|binding |mitochondrial inner membrane |transport |membrane	|molecular_function|molecular_function |cellular_component |biological_process |cellular_component			K05863
1761	1.71806	-0.148036	jgi|Chlre4|146912|Chlre2_kg.scaffold_1000736	8.1e-22	102.4		| GO:0006508 | GO:0008237 | GO:0008270	|proteolysis |metallopeptidase activity |zinc ion binding	|biological_process |molecular_function |molecular_function
1762	1.06674	0.400273	jgi|Chlre4|189375|estExt_fgenesh2_pg.C_140331	1.5e-13	73.56
1764	2.38198	-0.780356	jgi|Chlre4|76146|estExt_GenewiseW_1.C_80164	7.2e-27	117.9	psaE; photosystem I subunit IV	| GO:0006118 | GO:0009538	|electron transport |photosystem I reaction center	|biological_process |cellular_component		photosynthesis	K02693
1765	2.1868	-0.0623702	jgi|Chlre4|24084|estExt_fgenesh1_pm.C_110016	1e-157	553.1	FBP, fbp; fructose-1,6-bisphosphatase I [EC:3.1.3.11]|Fructose-bisphosphatase.	| GO:0005975 | GO:0042132| GO:0042578	|carbohydrate metabolic process |fructose-bisphosphatase activity|phosphoric ester hydrolase activity	|biological_process |molecular_function|molecular_function	3.1.3.11	Carbon fixation|Fructose and mannose metabolism|Glycolysis / Gluconeogenesis|Pentose phosphate pathway	K03841
1766	0.99845	0.355907	jgi|Chlre4|111413|e_gwW.8.118.1	4.5e-41	167.9		| GO:0004672 | GO:0004674| GO:0004713 | GO:0005524 | GO:0006468	|protein kinase activity |protein serine/threonine kinase activity|protein-tyrosine kinase activity |ATP binding |protein amino acid phosphorylation	|molecular_function |molecular_function|molecular_function |molecular_function |biological_process
1767	1.32816	0.266585	jgi|Chlre4|123395|e_gwW.85.2.1	7.5e-30	128.6
1768	0.870713	0.404759	jgi|Chlre4|206035|OVA_e_gwW.32.1.1	0	790.4	Endopeptidases of unknown catalytic mechanism.	| GO:0004222 | GO:0004244 | GO:0006508 | GO:0008270 | GO:0008717	|metalloendopeptidase activity |mitochondrial inner membrane peptidase activity |proteolysis |zinc ion binding |D-alanyl-D-alanine endopeptidase activity	|molecular_function |molecular_function |biological_process |molecular_function |molecular_function	3.4.99.-	Type II secretion system
1770	1.97251	-0.118086	jgi|Chlre4|196593|MHS_e_gwW.10.155.1	3.2e-72	270.4	E2.7.1.71, aroK, aroL; shikimate kinase [EC:2.7.1.71]|Shikimate kinase.	| GO:0004765 | GO:0005524	|shikimate kinase activity |ATP binding	|molecular_function |molecular_function	2.7.1.71	Phenylalanine, tyrosine and tryptophan biosynthesis	K00891
1773	1.77571	-0.0117044	jgi|Chlre4|129593|estExt_gwp_1H.C_190014	0	810.8	E3.3.1.1, ahcY; adenosylhomocysteinase [EC:3.3.1.1]|Adenosylhomocysteinase.	| GO:0004013 | GO:0006730	|adenosylhomocysteinase activity |one-carbon compound metabolic process	|molecular_function |biological_process	3.3.1.1	Methionine metabolism|Selenoamino acid metabolism	K01251
1776	1.46637	0.361173	jgi|Chlre4|113847|e_gwW.2.311.1	0	834.3		| GO:0004672 | GO:0005524 | GO:0006468	|protein kinase activity |ATP binding |protein amino acid phosphorylation	|molecular_function |molecular_function |biological_process
1778	1.20931	0.230143	jgi|Chlre4|192490|estExt_fgenesh2_pg.C_320117	8.7e-69	256.9	RRB1, GRWD1; ribosome assembly protein RRB1						K14848
1782	1.26	0.261994	jgi|Chlre4|345289|estExt_fgenesh1_pg.C_chromosome_90294	5.1e-14	72.79
1783	0.589475	-0.352622	jgi|Chlre4|206028|OVA_Chlre2_kg.scaffold_6000072	3.8e-19	92.43		| GO:0016021	|integral to membrane	|cellular_component
1784	2.17667	-0.0785504	jgi|Chlre4|205709|PIE_PIE_acegs_kg.scaffold_34000025	2.1e-12	69.71
1786	1.42109	-0.0692981	jgi|Chlre4|182980|estExt_fgenesh2_kg.C_100127	1.9e-86	317.4	NDUFS3; NADH dehydrogenase (ubiquinone) Fe-S protein 3 [EC:1.6.5.3 1.6.99.3]	| GO:0006118 | GO:0006120 | GO:0008137 | GO:0016651	|electron transport |mitochondrial electron transport, NADH to ubiquinone |NADH dehydrogenase (ubiquinone) activity |oxidoreductase activity, acting on NADH or NADPH	|biological_process |biological_process |molecular_function |molecular_function			K03936
1787	1.07169	0.376808	jgi|Chlre4|159596|acegs_kg.scaffold_50000024	3.8e-44	176.4
1794	0.88364	-0.823251	jgi|Chlre4|134305|estExt_gwp_1W.C_30317	3e-175	611.7	E1.6.-.-; NADH oxidase [EC:1.6.-.-]	| GO:0006118 | GO:0008942| GO:0016491 | GO:0050660	|electron transport |nitrite reductase [NAD(P)H] activity|oxidoreductase activity |FAD binding	|biological_process |molecular_function|molecular_function |molecular_function			K00359
1795	2.08034	-0.349594	jgi|Chlre4|206400|OVA_fgenesh2_pg.C_scaffold_32000147	5.4e-42	169.1		| GO:0050659	|N-acetylgalactosamine 4-sulfate 6-O-sulfotransferase activity	|molecular_function
1798	2.10123	-0.167658	jgi|Chlre4|164400|fgenesh2_kg.C_scaffold_40000013	1.7e-80	298.1	crtZ; beta-carotene 3-hydroxylase [EC:1.14.13.129]						K15746
1799	0.412992	0.453823	jgi|ChlNC64A_1|25635|e_gw1.17.22.1	5.2e-20	92.05	L-arabinose isomerase.	| GO:0005215| GO:0005351 | GO:0006810 | GO:0008643 | GO:0008733 | GO:0016020 | GO:0016021	|transporter activity|sugar porter activity |transport |carbohydrate transport |L-arabinose isomerase activity |membrane |integral to membrane	|molecular_function|molecular_function |biological_process |biological_process |molecular_function |cellular_component |cellular_component	5.3.1.4	Pentose and glucuronate interconversions
1801	0.657439	-0.301952	jgi|ChlNC64A_1|137298|IGS.gm_19_00065	4.6e-07	50.83		| GO:0001584| GO:0007186 | GO:0016021	|rhodopsin-like receptor activity|G-protein coupled receptor protein signaling pathway |integral to membrane	|molecular_function|biological_process |cellular_component
1803	1.24443	0.0598609	jgi|Chlre4|116945|e_gwW.18.237.1	2.2e-12	68.94		| GO:0006824 | GO:0009236 | GO:0015087	|cobalt ion transport |cobalamin biosynthetic process |cobalt ion transmembrane transporter activity	|biological_process |biological_process |molecular_function
1805	0.63005	0.387645	jgi|Chlre4|23975|estExt_fgenesh1_pm.C_50013	9.5e-23	100.9	PSMD11, RPN6; 26S proteasome regulatory subunit N6|Proteasome endopeptidase complex.	| GO:0004298 | GO:0004299	|threonine endopeptidase activity |proteasome endopeptidase activity	|molecular_function |molecular_function	3.4.25.1		K03036
1806	1.34473	0.159633	jgi|Chlre4|205721|OVA_Chlre2_kg.scaffold_11000133	7e-152	535		| GO:0004672 | GO:0004674 | GO:0004709| GO:0004713 | GO:0005524 | GO:0006468	|protein kinase activity |protein serine/threonine kinase activity |MAP kinase kinase kinase activity|protein-tyrosine kinase activity |ATP binding |protein amino acid phosphorylation	|molecular_function |molecular_function |molecular_function|molecular_function |molecular_function |biological_process
1807	1.15576	0.0728929	jgi|Chlre4|343376|estExt_fgenesh1_pg.C_chromosome_30230	1e-64	243	LYPLA2; lysophospholipase II [EC:3.1.1.5]						K06130
1810	2.54102	-0.0272961	jgi|Chlre4|392022|pasa_Sanger_mRNA29303	6.6e-10	62
1811	1.91006	-0.205463	jgi|Chlre4|189958|estExt_fgenesh2_pg.C_10486	5.2e-55	213.4	KCNJ1; potassium inwardly-rectifying channel subfamily J member 1	| GO:0005242 | GO:0006813 | GO:0016020	|inward rectifier potassium channel activity |potassium ion transport |membrane	|molecular_function |biological_process |cellular_component			K04995
1814	1.22137	0.334384	jgi|Chlre4|152677|Chlre2_kg.scaffold_50000011	4e-125	445.7
1819	1.11479	-0.473264	jgi|ChlNC64A_1|141666|IGS.gm_37_00007	1.6e-19	93.2	Metalloendopeptidases.	| GO:0004222 | GO:0004249 | GO:0008133 | GO:0008319 | GO:0030402	|metalloendopeptidase activity |stromelysin 3 activity |collagenase activity |prenyl protein specific endopeptidase activity |matrilysin-2 activity	|molecular_function |molecular_function |molecular_function |molecular_function |molecular_function	3.4.24.-
1820	0.652008	0.421715	jgi|Chlre4|143516|Chlre2_kg.scaffold_2000244	0	659.8	SCYL; SCY1-like	| GO:0004672 | GO:0005524 | GO:0006468	|protein kinase activity |ATP binding |protein amino acid phosphorylation	|molecular_function |molecular_function |biological_process			K08876
1821	2.66433	0.0401442	jgi|Chlre4|134051|estExt_gwp_1W.C_50230	2e-102	369	RP-S3e, RPS3; small subunit ribosomal protein S3e	| GO:0003723 | GO:0003735 | GO:0005622 | GO:0005783 | GO:0005840 | GO:0006412 | GO:0015935	|RNA binding |structural constituent of ribosome |intracellular |endoplasmic reticulum |ribosome |translation |small ribosomal subunit	|molecular_function |molecular_function |cellular_component |cellular_component |cellular_component |biological_process |cellular_component			K02985
1822	0.686746	-0.0769479	jgi|Chlre4|205701|OVA_Chlre2_kg.scaffold_26000252	4.2e-53	204.9
1824	1.23052	-0.905998	jgi|Chlre4|79446|estExt_GenewiseW_1.C_180177	2.6e-50	195.7	E5.2.1.8; peptidylprolyl isomerase [EC:5.2.1.8]|Peptidylprolyl isomerase.	| GO:0003755 | GO:0004600 | GO:0006457 | GO:0030051 | GO:0042027	|peptidyl-prolyl cis-trans isomerase activity |cyclophilin |protein folding |FK506-sensitive peptidyl-prolyl cis-trans isomerase |cyclophilin-type peptidyl-prolyl cis-trans isomerase activity	|molecular_function |molecular_function |biological_process |molecular_function |molecular_function	5.2.1.8		K01802
1825	1.88992	-1.16015	jgi|Chlre4|56014|estExt_GenewiseH_1.C_150140	3.3e-54	208.4	COX3; cytochrome c oxidase subunit 3|Cytochrome-c oxidase.	| GO:0004129 | GO:0006118 | GO:0009481 | GO:0009482 | GO:0009483 | GO:0009485| GO:0016020	|cytochrome-c oxidase activity |electron transport |aa3-type cytochrome c oxidase |ba3-type cytochrome c oxidase |caa3-type cytochrome c oxidase |cbb3-type cytochrome c oxidase|membrane	|molecular_function |biological_process |molecular_function |molecular_function |molecular_function |molecular_function|cellular_component	1.9.3.1	Oxidative phosphorylation	K02262
1826	1.28149	0.239758	jgi|Chlre4|135480|estExt_gwp_1W.C_110120	6.7e-25	109	NSA2; ribosome biogenesis protein NSA2	| GO:0005622	|intracellular	|cellular_component			K14842
1827	1.12716	0.105835	jgi|Chlre4|160030|acegs_kg.scaffold_69000020	6e-176	614.4	PPP1C; protein phosphatase 1, catalytic subunit [EC:3.1.3.16]|Serine/threonine specific protein phosphatase.	| GO:0004721 | GO:0004723 | GO:0004724 | GO:0005963 | GO:0008420 | GO:0008597 | GO:0016787 | GO:0017018 | GO:0017020 | GO:0017023	|phosphoprotein phosphatase activity |calcium-dependent protein serine/threonine phosphatase activity |magnesium-dependent protein serine/threonine phosphatase activity |magnesium-dependent protein serine/threonine phosphatase complex |CTD phosphatase act	|molecular_function |molecular_function |molecular_function |cellular_component |molecular_function |molecular_function |molecular_function |molecular_function |molecular_function |cellular_component	3.1.3.16		K06269
1831	1.17248	0.351398	jgi|Chlre4|377402|estExt_fgenesh1_pm.C_chromosome_20753	5.2e-62	236.1	UBE2W, UBC16; ubiquitin-conjugating enzyme E2 W [EC:6.3.2.19]	| GO:0019787 | GO:0043687 | GO:0051246	|small conjugating protein ligase activity |post-translational protein modification |regulation of protein metabolic process	|molecular_function |biological_process |biological_process			K10688
1837	1.54806	0.632984	jgi|Chlre4|195255|estExt_fgenesh2_pg.C_1020002	0	1445.6	carB, CPA2; carbamoyl-phosphate synthase large subunit [EC:6.3.5.5]|Carbamoyl-phosphate synthase (glutamine-hydrolysing).	| GO:0003824 | GO:0003937 | GO:0004086 | GO:0004088| GO:0004643 | GO:0005524 | GO:0006164 | GO:0006807 | GO:0008152	|catalytic activity |IMP cyclohydrolase activity |carbamoyl-phosphate synthase activity |carbamoyl-phosphate synthase (glutamine-hydrolyzing) activity|phosphoribosylaminoimidazolecarboxamide formyltransferase activity |ATP binding |purine nucleotide biosy	|molecular_function |molecular_function |molecular_function |molecular_function|molecular_function |molecular_function |biological_process |biological_process |biological_process	6.3.5.5	Glutamate metabolism|Pyrimidine metabolism	K01955
1841	0.276595	0.50629	jgi|Chlre4|393804|pasa_Sanger_mRNA6348	6.5e-10	60.08	RTT103; regulator of Ty1 transposition protein 103|Histone acetyltransferase.	| GO:0004402	|histone acetyltransferase activity	|molecular_function	2.3.1.48		K15559
1843	2.1853	-0.00037123	jgi|Chlre4|195620|MAY_chlre3.5.118.2.11	5.2e-52	200.3	RP-L17, rplQ; large subunit ribosomal protein L17	| GO:0003735 | GO:0005622 | GO:0005840 | GO:0006412	|structural constituent of ribosome |intracellular |ribosome |translation	|molecular_function |cellular_component |cellular_component |biological_process			K02879
1846	1.8764	-0.0304749	jgi|Chlre4|148404|Chlre2_kg.scaffold_21000017	8.9e-11	66.24	Histone acetyltransferase.	| GO:0003700 | GO:0004402| GO:0005634 | GO:0006355 | GO:0031177	|transcription factor activity |histone acetyltransferase activity|nucleus |regulation of transcription, DNA-dependent |phosphopantetheine binding	|molecular_function |molecular_function|cellular_component |biological_process |molecular_function	2.3.1.48
1847	1.6526	-0.106521	jgi|Chlre4|107202|e_gwH.53.39.1	2.9e-21	101.7	NPLOC4, NPL4; nuclear protein localization protein 4 homolog	| GO:0003743 | GO:0006413	|translation initiation factor activity |translational initiation	|molecular_function |biological_process			K14015
1850	1.17458	0.198033	jgi|Chlre4|182513|estExt_fgenesh2_kg.C_60109	6.7e-07	49.29
1851	0.86872	0.388578	jgi|Chlre4|169526|fgenesh2_pg.C_scaffold_10000328	3.5e-13	74.33		| GO:0008270	|zinc ion binding	|molecular_function
1853	2.2274	-0.782667	jgi|Chlre4|184397|estExt_fgenesh2_kg.C_280035	3e-26	115.2		| GO:0009765 | GO:0016020	|photosynthesis, light harvesting |membrane	|biological_process |cellular_component
1858	0.532734	-0.0658217	jgi|Chlre4|282435|au.g980_t1	4e-56	214.5		| GO:0016787	|hydrolase activity	|molecular_function
1859	2.423	0.120029	jgi|Chlre4|195910|STE_171583	9e-172	600.1	E2.7.1.19, prkB; phosphoribulokinase [EC:2.7.1.19]|Phosphoribulokinase.	| GO:0005524 | GO:0005975 | GO:0008152 | GO:0008974 | GO:0016301| GO:0016773	|ATP binding |carbohydrate metabolic process |metabolic process |phosphoribulokinase activity |kinase activity|phosphotransferase activity, alcohol group as acceptor	|molecular_function |biological_process |biological_process |molecular_function |molecular_function|molecular_function	2.7.1.19	Carbon fixation	K00855
1862	2.45868	0.107098	jgi|Chlre4|164254|fgenesh2_kg.C_scaffold_38000011	7e-156	546.6	RACK1; guanine nucleotide-binding protein subunit beta-2-like 1 protein						K14753
1864	1.25792	0.704367	jgi|Chlre4|56237|estExt_GenewiseH_1.C_10148	1e-132	471.1	FAD8, desB; omega-3 fatty acid desaturase (delta-15 desaturase) [EC:1.14.19.-]|Miscellaneous (requires further characterization).	| GO:0006629 | GO:0016020 | GO:0016215 | GO:0016491 | GO:0016717 | GO:0018688 | GO:0018689 | GO:0042389	|lipid metabolic process |membrane |CoA desaturase activity |oxidoreductase activity |oxidoreductase activity, acting on paired donors, with oxidation of a pair of donors resulting in the reduction of molecular oxygen to two molecules of water |DDT 2,3-di	|biological_process |cellular_component |molecular_function |molecular_function |molecular_function |molecular_function |molecular_function |molecular_function	1.14.99.-		K10257
1868	1.22008	0.600054	jgi|Chlre4|122970|e_gwW.77.4.1	0	676.4	accC; acetyl-CoA carboxylase, biotin carboxylase subunit [EC:6.4.1.2 6.3.4.14]|Biotin carboxylase.	| GO:0003824 | GO:0004075 | GO:0005524 | GO:0008152 | GO:0009343| GO:0016874	|catalytic activity |biotin carboxylase activity |ATP binding |metabolic process |biotin carboxylase complex|ligase activity	|molecular_function |molecular_function |molecular_function |biological_process |cellular_component|molecular_function	6.3.4.14	Fatty acid biosynthesis (path 1)	K01961
1871	1.39646	0.0190415	jgi|ChlNC64A_1|133629|IGS.gm_1_00765	3.6e-08	55.84		| GO:0006118	|electron transport	|biological_process
1872	2.04078	-0.416316	jgi|ChlNC64A_1|136874|IGS.gm_17_00278	1.8e-09	60.08		| GO:0006118	|electron transport	|biological_process
1873	0.966211	0.490236	jgi|Chlre4|144849|Chlre2_kg.scaffold_12000043	1.1e-22	107.5	Histone acetyltransferase.	| GO:0004252 | GO:0004402| GO:0005351 | GO:0006508 | GO:0009401 | GO:0031177	|serine-type endopeptidase activity |histone acetyltransferase activity|sugar:hydrogen symporter activity |proteolysis |phosphoenolpyruvate-dependent sugar phosphotransferase system |phosphopantetheine binding	|molecular_function |molecular_function|molecular_function |biological_process |biological_process |molecular_function	2.3.1.48
1878	1.42556	0.475639	jgi|Chlre4|137300|estExt_gwp_1W.C_200107	0	1419.4	E2.4.1.1, glgP, PYG; starch phosphorylase [EC:2.4.1.1]|Phosphorylase.	| GO:0004645 | GO:0005975 | GO:0008152 | GO:0008184| GO:0016597	|phosphorylase activity |carbohydrate metabolic process |metabolic process |glycogen phosphorylase activity|amino acid binding	|molecular_function |biological_process |biological_process |molecular_function|molecular_function	2.4.1.1	Starch and sucrose metabolism	K00688
1880	1.34458	0.225739	jgi|Chlre4|151525|Chlre2_kg.scaffold_37000111	1.1e-63	241.1
1881	1.43694	-0.202754	jgi|Chlre4|183359|estExt_fgenesh2_kg.C_140095	2.2e-13	72.79
1883	1.51557	-0.02391	jgi|Chlre4|205913|SKA_estExt_fgenesh2_pg.C_20112	7e-166	580.9	glgC; glucose-1-phosphate adenylyltransferase [EC:2.7.7.27]|Glucose-1-phosphate adenylyltransferase.	| GO:0004672 | GO:0005524 | GO:0005978 | GO:0006468 | GO:0008415 | GO:0008878| GO:0009058 | GO:0016779	|protein kinase activity |ATP binding |glycogen biosynthetic process |protein amino acid phosphorylation |acyltransferase activity |glucose-1-phosphate adenylyltransferase activity|biosynthetic process |nucleotidyltransferase activity	|molecular_function |molecular_function |biological_process |biological_process |molecular_function |molecular_function|biological_process |molecular_function	2.7.7.27	Starch and sucrose metabolism	K00975
1886	1.71032	-0.0158295	jgi|Chlre4|183460|estExt_fgenesh2_kg.C_160028	0	715.7	hemA; glutamyl-tRNA reductase [EC:1.2.1.70]	| GO:0005215 | GO:0006810| GO:0008883 | GO:0033014 | GO:0050661	|transporter activity |transport|glutamyl-tRNA reductase activity |tetrapyrrole biosynthetic process |NADP binding	|molecular_function |biological_process|molecular_function |biological_process |molecular_function			K02492
1888	1.22134	0.544717	jgi|Chlre4|161455|fgenesh2_kg.C_scaffold_4000085	0	664.1	E2.7.2.4, lysC; aspartate kinase [EC:2.7.2.4]|Aspartate kinase.	| GO:0004072 | GO:0008152 | GO:0008652 | GO:0016597	|aspartate kinase activity |metabolic process |amino acid biosynthetic process |amino acid binding	|molecular_function |biological_process |biological_process |molecular_function	2.7.2.4	Glycine, serine and threonine metabolism|Lysine biosynthesis	K00928
1891	1.32866	0.436617	jgi|Chlre4|346258|estExt_fgenesh1_pg.C_chromosome_120503	1.6e-41	168.7
1892	1.52548	0.532336	jgi|Chlre4|146216|Chlre2_kg.scaffold_1000040	5.7e-95	346.3		| GO:0005216 | GO:0006811 | GO:0016020	|ion channel activity |ion transport |membrane	|molecular_function |biological_process |cellular_component
1895	1.5981	0.189206	jgi|Chlre4|152340|Chlre2_kg.scaffold_45000002	6.1e-16	83.57		| GO:0004182 | GO:0006508 | GO:0008270	|carboxypeptidase A activity |proteolysis |zinc ion binding	|molecular_function |biological_process |molecular_function
1897	1.46822	0.201882	jgi|Chlre4|143257|Chlre2_kg.scaffold_4000380	6e-60	230.3	yaeR; glyoxylase I family protein	| GO:0004462 | GO:0005975	|lactoylglutathione lyase activity |carbohydrate metabolic process	|molecular_function |biological_process			K08234
1900	1.05225	0.38467	jgi|Chlre4|422184|pasa_Sanger_mRNA4857	1.2e-22	106.7	Histone acetyltransferase.	| GO:0004402| GO:0005515 | GO:0005525 | GO:0005874 | GO:0007017	|histone acetyltransferase activity|protein binding |GTP binding |microtubule |microtubule-based process	|molecular_function|molecular_function |molecular_function |cellular_component |biological_process	2.3.1.48
1901	1.595	0.0571779	jgi|Chlre4|205525|SKA_chlre3.9.157.2.11	0	644.4	FBXW7, SEL10; F-box and WD-40 domain protein 7|Acid--D-amino-acid ligases (peptide synthases).	| GO:0000151 | GO:0004842 | GO:0008766 | GO:0016567 | GO:0018169 | GO:0043773 | GO:0043774	|ubiquitin ligase complex |ubiquitin-protein ligase activity |UDP-N-acetylmuramoylalanyl-D-glutamyl-2,6-diaminopimelate-D-alanyl-D-alanine ligase activity |protein ubiquitination |ribosomal S6-glutamic acid ligase activity |coenzyme F420-0 gamma-glutamyl	|cellular_component |molecular_function |molecular_function |biological_process |molecular_function |molecular_function |molecular_function	6.3.2.-	Tryptophan metabolism|Ubiquinone biosynthesis	K10260
1904	1.04654	-0.431265	jgi|Chlre4|295184|au.g12891_t1	9.9e-76	280.8
1906	1.75938	-0.169228	jgi|Chlre4|184088|estExt_fgenesh2_kg.C_200080	1.5e-18	91.28
1907	2.22602	0.0328203	jgi|Chlre4|189891|estExt_fgenesh2_pg.C_10372	2.7e-12	68.55		| GO:0003735 | GO:0005622 | GO:0005840 | GO:0006412	|structural constituent of ribosome |intracellular |ribosome |translation	|molecular_function |cellular_component |cellular_component |biological_process
1909	0.903987	0.440492	jgi|Chlre4|292104|au.g10017_t1	2.5e-92	335.1	Phosphotransferases with an alcohol group as acceptor.	| GO:0008443 | GO:0008607 | GO:0008819 | GO:0016301 | GO:0016307 | GO:0016538 | GO:0018720 | GO:0019914 | GO:0032942 | GO:0035004 | GO:0042556 | GO:0042557 | GO:0043743 | GO:0043771 | GO:0043798 | GO:0043841 | GO:0051731 | GO:0051734 | GO:0051735	|phosphofructokinase activity |phosphorylase kinase regulator activity |cobinamide kinase activity |kinase activity |phosphatidylinositol phosphate kinase activity |cyclin-dependent protein kinase regulator activity |phenol kinase activity |cyclin-depende	|molecular_function |molecular_function |molecular_function |molecular_function |molecular_function |molecular_function |molecular_function |molecular_function |molecular_function |molecular_function |molecular_function |molecular_function |molecular_func	2.7.1.-	Benzoate degradation via CoA ligation|Inositol phosphate metabolism|Nicotinate and nicotinamide metabolism|Sphingoglycolipid metabolism|Starch and sucrose metabolism
1912	1.22367	0.101209	jgi|Chlre4|402674|pasa_Sanger_mRNA27944	3.1e-15	82.03
1916	1.46884	0.219904	jgi|Chlre4|186904|estExt_fgenesh2_pg.C_50319	1.8e-50	197.2	ATG3; autophagy-related protein 3						K08343
1917	1.34233	0.229742	jgi|Chlre4|156908|acegs_kg.scaffold_14000039	8.8e-54	208
1918	1.10954	0.541399	jgi|Chlre4|184822|estExt_fgenesh2_kg.C_320021	6.2e-42	169.9	RP-L11, rplK; large subunit ribosomal protein L11	| GO:0003735 | GO:0005622 | GO:0005840 | GO:0006412	|structural constituent of ribosome |intracellular |ribosome |translation	|molecular_function |cellular_component |cellular_component |biological_process			K02867
1920	1.22612	0.0582837	jgi|Chlre4|287561|au.g5788_t1	5.3e-60	227.6	DERL2_3; Derlin-2/3						K13989
1921	3.18232	0.208361	jgi|Chlre4|195587|MAY_e_gwW.1.736.1	4.2e-66	247.3	RP-L11e, RPL11; large subunit ribosomal protein L11e	| GO:0003735 | GO:0005622 | GO:0005840 | GO:0006412	|structural constituent of ribosome |intracellular |ribosome |translation	|molecular_function |cellular_component |cellular_component |biological_process			K02868
1922	2.56934	-1.26644	jgi|Chlre4|185915|estExt_fgenesh2_kg.C_820018	3.3e-36	148.7	petE; plastocyanin	| GO:0005507 | GO:0006118 | GO:0009055	|copper ion binding |electron transport |electron carrier activity	|molecular_function |biological_process |molecular_function		photosynthesis	K02638
1923	1.17681	0.82826	jgi|Chlre4|167010|fgenesh2_pg.C_scaffold_3000020	4.6e-11	67.4		| GO:0003700 | GO:0005634 | GO:0006355	|transcription factor activity |nucleus |regulation of transcription, DNA-dependent	|molecular_function |cellular_component |biological_process
1926	1.06823	0.328249	jgi|Chlre4|137851|estExt_gwp_1W.C_280053	1.4e-52	205.3		| GO:0005215 | GO:0006810 | GO:0016021	|transporter activity |transport |integral to membrane	|molecular_function |biological_process |cellular_component
1927	1.68692	-0.207191	jgi|Chlre4|379038|estExt_fgenesh1_pm.C_chromosome_80033	8e-55	210.3
1928	1.87997	-0.113944	jgi|Chlre4|148864|Chlre2_kg.scaffold_23000014	1.1e-71	268.5		| GO:0004806 | GO:0006629	|triacylglycerol lipase activity |lipid metabolic process	|molecular_function |biological_process
1934	2.37872	0.250003	jgi|Chlre4|126189|estExt_gwp_1H.C_80247	0	647.5	RP-L3e, RPL3; large subunit ribosomal protein L3e	| GO:0003735 | GO:0005622 | GO:0005840 | GO:0006412	|structural constituent of ribosome |intracellular |ribosome |translation	|molecular_function |cellular_component |cellular_component |biological_process			K02925
1935	1.14539	0.460819	jgi|Chlre4|206336|OVA_Chlre2_kg.scaffold_11000208	0	719.2		| GO:0005634	|nucleus	|cellular_component
1937	1.37748	0.9512	jgi|Chlre4|192088|estExt_fgenesh2_pg.C_300059	6e-121	431.8		| GO:0015103 | GO:0015698 | GO:0016021	|inorganic anion transmembrane transporter activity |inorganic anion transport |integral to membrane	|molecular_function |biological_process |cellular_component
1941	1.05467	0.0731737	jgi|Chlre4|142126|Chlre2_kg.scaffold_3000099	2e-41	166.8	PLCG1; phosphatidylinositol phospholipase C, gamma-1 [EC:3.1.4.11]|1-phosphatidylinositol-4,5-bisphosphate phosphodiesterase.	| GO:0003676| GO:0004435 | GO:0004629 | GO:0006629 | GO:0007165 | GO:0007242	|nucleic acid binding|phosphoinositide phospholipase C activity |phospholipase C activity |lipid metabolic process |signal transduction |intracellular signaling cascade	|molecular_function|molecular_function |molecular_function |biological_process |biological_process |biological_process	3.1.4.11	Inositol phosphate metabolism	K01116
1942	1.23285	0.314165	jgi|Chlre4|153430|Chlre2_kg.scaffold_62000057	4.1e-15	81.65	Cysteine endopeptidases.	| GO:0004197| GO:0006508 | GO:0008234	|cysteine-type endopeptidase activity|proteolysis |cysteine-type peptidase activity	|molecular_function|biological_process |molecular_function	3.4.22.-
1943	1.11766	0.0653017	jgi|Chlre4|143567|Chlre2_kg.scaffold_2000295	1e-43	175.6	TC.ACR3; arsenite transporter, ACR3 family	| GO:0015031	|protein transport	|biological_process			K03325
1944	0.899195	0.508305	jgi|Chlre4|148151|Chlre2_kg.scaffold_20000293	2e-121	433		| GO:0005525 | GO:0007049 | GO:0007264	|GTP binding |cell cycle |small GTPase mediated signal transduction	|molecular_function |biological_process |biological_process
1945	1.74596	-0.10942	jgi|Chlre4|186639|estExt_fgenesh2_pg.C_70362	2e-158	555.4	hemB, ALAD; porphobilinogen synthase [EC:4.2.1.24]|Porphobilinogen synthase.	| GO:0004655 | GO:0033014 | GO:0046872	|porphobilinogen synthase activity |tetrapyrrole biosynthetic process |metal ion binding	|molecular_function |biological_process |molecular_function	4.2.1.24	Porphyrin and chlorophyll metabolism	K01698
1946	1.20817	0.698377	jgi|Chlre4|170846|fgenesh2_pg.C_scaffold_14000296	7e-08	55.45		| GO:0016998	|cell wall catabolic process	|biological_process
1947	1.59675	-0.170156	jgi|Chlre4|149706|Chlre2_kg.scaffold_25000185	6.4e-48	189.1
1951	1.15736	0.156906	jgi|Chlre4|150767|Chlre2_kg.scaffold_31000133	2.8e-25	114
1952	0.662318	0.662175	jgi|Chlre4|205718|OVA_1_OVA_Chlre2_kg.scaffold_15000186	5.4e-24	108.2	WRKY33; WRKY transcription factor 33	| GO:0003700 | GO:0005634 | GO:0043565 | GO:0045449	|transcription factor activity |nucleus |sequence-specific DNA binding |regulation of transcription	|molecular_function |cellular_component |molecular_function |biological_process			K13424
1953	1.90915	-0.00260783	jgi|Chlre4|188287|estExt_fgenesh2_pg.C_90288	4.1e-16	83.19
1962	0.737599	0.358682	jgi|Chlre4|185391|estExt_fgenesh2_kg.C_480001	1.6e-40	163.7	MPV17; protein Mpv17	| GO:0016021	|integral to membrane	|cellular_component			K13348
1963	1.1159	0.316702	jgi|ChlNC64A_1|144377|IGS.gm_7_00319	1.1e-46	184.1	WDR40A; WD repeat-containing protein 40A						K11803
1965	0.933376	0.205895	jgi|Chlre4|130716|estExt_gwp_1H.C_250035	1.2e-58	223.8
1966	1.46796	-0.37675	jgi|Chlre4|189631|estExt_fgenesh2_pg.C_160222	1.4e-90	329.7
1969	1.20818	0.0532163	jgi|Chlre4|195544|SAN_chlre3.11.141.1.1	1e-59	226.5	K07095						K07095
1971	1.13684	0.305876	jgi|Chlre4|183771|estExt_fgenesh2_kg.C_10279	7.6e-90	327	PSMA3; 20S proteasome subunit alpha 7 [EC:3.4.25.1]|Proteasome endopeptidase complex.	| GO:0004298 | GO:0004299| GO:0005839 | GO:0006511	|threonine endopeptidase activity |proteasome endopeptidase activity|proteasome core complex |ubiquitin-dependent protein catabolic process	|molecular_function |molecular_function|cellular_component |biological_process	3.4.25.1		K02727
1973	1.20203	-0.629837	jgi|Chlre4|196226|MTC_estExt_fgenesh2_pg.C_120281	0	692.6	thiH; thiamine biosynthesis ThiH	| GO:0003824 | GO:0004076 | GO:0009102| GO:0051536	|catalytic activity |biotin synthase activity |biotin biosynthetic process|iron-sulfur cluster binding	|molecular_function |molecular_function |biological_process|molecular_function			K03150
1975	0.684728	-0.141473	jgi|Chlre4|135994|estExt_gwp_1W.C_140128	0	3087.7		| GO:0000166 | GO:0003777 | GO:0005351 | GO:0007018 | GO:0009401 | GO:0017111 | GO:0030286	|nucleotide binding |microtubule motor activity |sugar:hydrogen symporter activity |microtubule-based movement |phosphoenolpyruvate-dependent sugar phosphotransferase system |nucleoside-triphosphatase activity |dynein complex	|molecular_function |molecular_function |molecular_function |biological_process |biological_process |molecular_function |cellular_component
1976	0.945373	0.948155	jgi|Chlre4|111376|e_gwW.8.206.1	4e-10	63.93		| GO:0004672 | GO:0004674 | GO:0004693| GO:0004713 | GO:0005524 | GO:0006468	|protein kinase activity |protein serine/threonine kinase activity |cyclin-dependent protein kinase activity|protein-tyrosine kinase activity |ATP binding |protein amino acid phosphorylation	|molecular_function |molecular_function |molecular_function|molecular_function |molecular_function |biological_process
1981	0.955712	0.269089	jgi|Chlre4|421085|pasa_Sanger_mRNA4662	1.7e-25	112.8		| GO:0003677	|DNA binding	|molecular_function
1983	1.30566	0.838611	jgi|Chlre4|304049|kg.chromosome_3_#_979_#_XP_001702930.1	8.3e-34	141.4
1985	1.33679	0.00148383	jgi|Chlre4|195444|SAN_157416	7e-102	369.8	Triacylglycerol lipase.	| GO:0004806	|triacylglycerol lipase activity	|molecular_function	3.1.1.3	Glycerolipid metabolism
1986	1.64431	0.0843449	jgi|Chlre4|196430|MHS_estExt_gwp_1W.C_200088	9.9e-81	298.5	PFK, pfk; 6-phosphofructokinase [EC:2.7.1.11]|Diphosphate--fructose-6-phosphate 1-phosphotransferase.	| GO:0003872 | GO:0005945 | GO:0006096 | GO:0047334	|6-phosphofructokinase activity |6-phosphofructokinase complex |glycolysis |diphosphate-fructose-6-phosphate 1-phosphotransferase activity	|molecular_function |cellular_component |biological_process |molecular_function	2.7.1.90	Fructose and mannose metabolism	K00850
1992	2.01423	-0.149438	jgi|Chlre4|133544|estExt_gwp_1W.C_80137	2.6e-19	92.05	ATPeF1E, ATP5E; F-type H+-transporting ATPase subunit epsilon [EC:3.6.3.14]|H(+)-transporting two-sector ATPase.	| GO:0003936 | GO:0005739 | GO:0015986 | GO:0016469 | GO:0045259| GO:0046933 | GO:0046961	|hydrogen-transporting two-sector ATPase activity |mitochondrion |ATP synthesis coupled proton transport |proton-transporting two-sector ATPase complex |proton-transporting ATP synthase complex|hydrogen ion transporting ATP synthase activity, rotational m	|molecular_function |cellular_component |biological_process |cellular_component |cellular_component|molecular_function |molecular_function	3.6.3.14	Flagellar assembly|Type III secretion system|ATP synthesis	K02135
1997	1.06885	0.411799	jgi|Chlre4|378330|estExt_fgenesh1_pm.C_chromosome_60202	3.4e-91	331.3	PSMB3; 20S proteasome subunit beta 3 [EC:3.4.25.1]	| GO:0004175 | GO:0004298| GO:0005839 | GO:0006511	|endopeptidase activity |threonine endopeptidase activity|proteasome core complex |ubiquitin-dependent protein catabolic process	|molecular_function |molecular_function|cellular_component |biological_process			K02735
1999	2.28038	0.0708732	jgi|Chlre4|128308|estExt_gwp_1H.C_120141	1.4e-85	313.2	Endopeptidase Clp.	| GO:0006508 | GO:0008462	|proteolysis |endopeptidase Clp activity	|biological_process |molecular_function	3.4.21.92
2003	1.13471	0.304299	jgi|Chlre4|186972|estExt_fgenesh2_pg.C_50429	7.1e-18	84.73	Histone acetyltransferase.	| GO:0004402	|histone acetyltransferase activity	|molecular_function	2.3.1.48
2005	1.31818	0.229874	jgi|Chlre4|137355|estExt_gwp_1W.C_200200	9e-134	473.4	RCD1, CNOT9, CAF40; CCR4-NOT transcription complex subunit 9						K12606
2008	1.74629	0.04777	jgi|Chlre4|285394|au.g3752_t1	1.9e-33	141
2009	0.0483147	0.63216	jgi|Chlre4|194450|estExt_fgenesh2_pg.C_670044	5.9e-86	313.9		| GO:0005216 | GO:0005245 | GO:0005891 | GO:0006811 | GO:0006816 | GO:0016020	|ion channel activity |voltage-gated calcium channel activity |voltage-gated calcium channel complex |ion transport |calcium ion transport |membrane	|molecular_function |molecular_function |cellular_component |biological_process |biological_process |cellular_component
2016	0.978627	-0.34932	jgi|ChlNC64A_1|143609|IGS.gm_6_00183	3.2e-35	146.7		| GO:0008152 | GO:0016491	|metabolism |oxidoreductase activity	|biological_process |molecular_function
2017	1.35044	0.159514	jgi|Chlre4|378125|estExt_fgenesh1_pm.C_chromosome_50068	1e-72	269.2	PEX4; peroxin-4 [EC:6.3.2.19]	| GO:0019787 | GO:0043687 | GO:0051246	|small conjugating protein ligase activity |post-translational protein modification |regulation of protein metabolic process	|molecular_function |biological_process |biological_process			K10689
2018	1.36588	0.0311235	jgi|Chlre4|415585|pasa_Sanger_mRNA19895	4.2e-31	133.7		| GO:0016765	|transferase activity, transferring alkyl or aryl (other than methyl) groups	|molecular_function
2020	2.06532	0.31444	jgi|Chlre4|126059|estExt_gwp_1H.C_80054	1e-107	386.3	RP-SAe, RPS0; small subunit ribosomal protein SAe	| GO:0003735 | GO:0005622 | GO:0005840 | GO:0006412 | GO:0015935	|structural constituent of ribosome |intracellular |ribosome |translation |small ribosomal subunit	|molecular_function |cellular_component |cellular_component |biological_process |cellular_component			K02998
2021	1.89149	0.549516	jgi|ChlNC64A_1|137643|IGS.gm_2_00110	2.1e-07	54.3		| GO:0004197| GO:0004221 | GO:0006511	|cysteine-type endopeptidase activity|ubiquitin thiolesterase activity |ubiquitin-dependent protein catabolism	|molecular_function|molecular_function |biological_process
2028	1.48882	0.0177345	jgi|Chlre4|183750|estExt_fgenesh2_kg.C_10255	8e-36	148.7
2035	1.30003	-0.462565	jgi|Chlre4|182824|estExt_fgenesh2_kg.C_90049	3.3e-72	269.6	IMP3; U3 small nucleolar ribonucleoprotein protein IMP3	| GO:0003723	|RNA binding	|molecular_function			K14560
2036	0.999159	-0.425192	jgi|Chlre4|182032|estExt_fgenesh2_kg.C_70102	3e-106	382.1	Histone acetyltransferase.	| GO:0004402| GO:0005216 | GO:0006811 | GO:0016020	|histone acetyltransferase activity|ion channel activity |ion transport |membrane	|molecular_function|molecular_function |biological_process |cellular_component	2.3.1.48
2038	0.82348	0.297553	jgi|Chlre4|19751|fgenesh1_pg.C_scaffold_52000016	3.5e-12	67.78		| GO:0003700 | GO:0005634 | GO:0006355	|transcription factor activity |nucleus |regulation of transcription, DNA-dependent	|molecular_function |cellular_component |biological_process
2039	2.01013	0.181132	jgi|Chlre4|194183|estExt_fgenesh2_pg.C_570033	7e-111	397.1	ATPeF1G, ATP5C1; F-type H+-transporting ATPase subunit gamma [EC:3.6.3.14]|H(+)-transporting two-sector ATPase.	| GO:0003936 | GO:0015986 | GO:0016020 | GO:0016469 | GO:0045259| GO:0046933 | GO:0046961	|hydrogen-transporting two-sector ATPase activity |ATP synthesis coupled proton transport |membrane |proton-transporting two-sector ATPase complex |proton-transporting ATP synthase complex|hydrogen ion transporting ATP synthase activity, rotational mechan	|molecular_function |biological_process |cellular_component |cellular_component |cellular_component|molecular_function |molecular_function	3.6.3.14	Flagellar assembly|Type III secretion system|ATP synthesis	K02136
2045	1.45243	0.788004	jgi|Chlre4|195417|OVA_CrClpD	0	691	clpC; ATP-dependent Clp protease ATP-binding subunit ClpC|Endopeptidase Clp.	| GO:0000166 | GO:0005515 | GO:0005524 | GO:0008462| GO:0017111 | GO:0019538	|nucleotide binding |protein binding |ATP binding |endopeptidase Clp activity|nucleoside-triphosphatase activity |protein metabolic process	|molecular_function |molecular_function |molecular_function |molecular_function|molecular_function |biological_process	3.4.21.92		K03696
2046	0.542751	0.326582	jgi|Chlre4|396808|pasa_Sanger_mRNA14559	8.3e-58	221.9	PEX1; peroxin-1	| GO:0000166 | GO:0005524| GO:0017111	|nucleotide binding |ATP binding|nucleoside-triphosphatase activity	|molecular_function |molecular_function|molecular_function			K13338
2047	0.593815	0.254258	jgi|Chlre4|143847|Chlre2_kg.scaffold_9000078	2.1e-46	183.3	folC; dihydrofolate synthase / folylpolyglutamate synthase [EC:6.3.2.12 6.3.2.17]|Folylpolyglutamate synthase.	| GO:0004326 | GO:0005524 | GO:0009396	|tetrahydrofolylpolyglutamate synthase activity |ATP binding |folic acid and derivative biosynthetic process	|molecular_function |molecular_function |biological_process	6.3.2.17	Folate biosynthesis	K11754
2050	1.4972	0.514987	jgi|Chlre4|424539|pasa_Sanger_mRNA8857	2.2e-46	186		| GO:0003677 | GO:0004675 | GO:0004676 | GO:0004677 | GO:0004679 | GO:0004680 | GO:0004681 | GO:0004690 | GO:0004694 | GO:0004695 | GO:0004696 | GO:0004698 | GO:0004700 | GO:0004702 | GO:0004704 | GO:0004705 | GO:0004706 | GO:0004708 | GO:0004710 | GO:000	|DNA binding |transmembrane receptor protein serine/threonine kinase activity|3-phosphoinositide-dependent protein kinase activity|DNA-dependent protein kinase activity|AMP-activated protein kinase activity|casein kinase activity|casein kinase I activity|	|molecular_function |molecular_function |molecular_function |molecular_function |molecular_function |molecular_function |molecular_function |molecular_function |molecular_function |molecular_function |molecular_function |molecular_function |molecular_func
2052	1.21795	0.346674	jgi|ChlNC64A_1|57434|estExt_fgenesh3_pg.C_60202	9.2e-72	266.5	ERCC3, XPB; DNA excision repair protein ERCC-3 [EC:3.6.4.12]|In phosphorous-containing anhydrides.	| GO:0000810 | GO:0003676 | GO:0003677 | GO:0004003 | GO:0004386 | GO:0004787 | GO:0005524 | GO:0005634 | GO:0006289 | GO:0008026 | GO:0008722 | GO:0008758 | GO:0008796 | GO:0008828 | GO:0016462 | GO:0016818 | GO:0019176 | GO:0019177	|diacylglycerol pyrophosphate phosphatase activity |nucleic acid binding |DNA binding |ATP-dependent DNA helicase activity |helicase activity |thiamin-pyrophosphatase activity |ATP binding |nucleus |nucleotide-excision repair |ATP-dependent helicase activ	|molecular_function |molecular_function |molecular_function |molecular_function |molecular_function |molecular_function |molecular_function |cellular_component |biological_process |molecular_function |molecular_function |molecular_function |molecular_func	3.6.1.-	Folate biosynthesis|Starch and sucrose metabolism	K10843
2053	2.24043	0.108901	jgi|Chlre4|155301|acegs_kg.scaffold_7000028	0	1224.9	fusA, GFM, EFG; elongation factor G	| GO:0003746 | GO:0003924 | GO:0005525 | GO:0005622 | GO:0006414	|translation elongation factor activity |GTPase activity |GTP binding |intracellular |translational elongation	|molecular_function |molecular_function |molecular_function |cellular_component |biological_process			K02355
2058	2.53908	-0.39753	jgi|Chlre4|151833|Chlre2_kg.scaffold_41000025	2.3e-71	265.8	petC; cytochrome b6-f complex iron-sulfur subunit [EC:1.10.9.1]|Plastoquinol--plastocyanin reductase.	| GO:0006118 | GO:0008121 | GO:0009496| GO:0016020 | GO:0016491	|electron transport |ubiquinol-cytochrome-c reductase activity |plastoquinol-plastocyanin reductase activity|membrane |oxidoreductase activity	|biological_process |molecular_function |molecular_function|cellular_component |molecular_function	1.10.99.1	Photosynthesis	K02636
2064	2.06461	0.0710544	jgi|ChlNC64A_1|22873|e_gw1.9.320.1	4.1e-36	145.6	UFM1; ubiquitin-fold modifier 1	| GO:0005554	|molecular function unknown	|molecular_function			K12162
2066	1.76125	0.114258	jgi|Chlre4|188762|estExt_fgenesh2_pg.C_110328	1e-145	513.5	OTC, argF, argI; ornithine carbamoyltransferase [EC:2.1.3.3]|Ornithine carbamoyltransferase.	| GO:0004070 | GO:0004585 | GO:0006207 | GO:0006520 | GO:0009348 | GO:0016597 | GO:0016743	|aspartate carbamoyltransferase activity |ornithine carbamoyltransferase activity |'de novo' pyrimidine base biosynthetic process |amino acid metabolic process |ornithine carbamoyltransferase complex |amino acid binding |carboxyl- or carbamoyltransferase	|molecular_function |molecular_function |biological_process |biological_process |cellular_component |molecular_function |molecular_function	2.1.3.3	Arginine and proline metabolism|Urea cycle and metabolism of amino groups	K00611
2069	1.65006	0.488975	jgi|Chlre4|132888|estExt_gwp_1H.C_720023	0	887.9	leuC; 3-isopropylmalate/(R)-2-methylmalate dehydratase large subunit [EC:4.2.1.33 4.2.1.35]|3-isopropylmalate dehydratase.	| GO:0003861| GO:0008152 | GO:0008652 | GO:0016836 | GO:0051539	|3-isopropylmalate dehydratase activity|metabolic process |amino acid biosynthetic process |hydro-lyase activity |4 iron, 4 sulfur cluster binding	|molecular_function|biological_process |biological_process |molecular_function |molecular_function	4.2.1.33	Valine, leucine and isoleucine biosynthesis	K01703
2072	1.79327	0.255406	jgi|Chlre4|139781|estExt_gwp_1W.C_510048	2.1e-19	94.36		| GO:0045454	|cell redox homeostasis	|biological_process
2073	2.23554	0.00207236	jgi|Chlre4|195635|MAY_chlre3.43.90.2.11	6.6e-51	197.6	RP-L15, rplO; large subunit ribosomal protein L15	| GO:0003735 | GO:0005622 | GO:0005840 | GO:0006412 | GO:0015934	|structural constituent of ribosome |intracellular |ribosome |translation |large ribosomal subunit	|molecular_function |cellular_component |cellular_component |biological_process |cellular_component			K02876
2074	1.29077	-0.0825893	jgi|Chlre4|112030|e_gwW.5.310.1	1.2e-29	128.3
2076	0.714254	0.156742	jgi|Chlre4|36815|estExt_fgenesh1_pg.C_620056	1.9e-22	103.2		| GO:0005515 | GO:0007154 | GO:0035091	|protein binding |cell communication |phosphoinositide binding	|molecular_function |biological_process |molecular_function
2077	1.13023	-0.0907732	jgi|Chlre4|206156|OVA_OVA_Chlre2_kg.scaffold_6000181	1.1e-07	55.84
2081	1.84823	-0.470556	jgi|Chlre4|166776|fgenesh2_pg.C_scaffold_5000245	5.2e-53	206.5	DNA-directed RNA polymerase.	| GO:0003899 | GO:0003900 | GO:0003901 | GO:0003902 | GO:0034062	|DNA-directed RNA polymerase activity |DNA-directed RNA polymerase I activity |DNA-directed RNA polymerase II activity |DNA-directed RNA polymerase III activity |RNA polymerase activity	|molecular_function |molecular_function |molecular_function |molecular_function |molecular_function	2.7.7.6	RNA polymerase|Purine metabolism|Pyrimidine metabolism
2083	1.0807	0.0942496	jgi|ChlNC64A_1|133157|IGS.gm_1_00293	7e-42	166.8	KLHL20, KLEIP; kelch-like protein 20						K10457
2085	1.15126	0.107226	jgi|Chlre4|377147|estExt_fgenesh1_pm.C_chromosome_20405	4.5e-35	145.6
2086	2.05124	-0.210276	jgi|Chlre4|334756|pm.chromosome_1_#_668	2.5e-34	142.9
2089	0.935808	-0.423702	jgi|Chlre4|164196|fgenesh2_kg.C_scaffold_35000029	5.9e-21	97.83
2091	2.49279	-0.0608323	jgi|Chlre4|380899|estExt_fgenesh1_pm.C_chromosome_130419	1.8e-08	56.61
2092	2.66069	-0.00994002	jgi|Chlre4|76376|estExt_GenewiseW_1.C_70201	4.8e-77	284.3	RP-L15e, RPL15; large subunit ribosomal protein L15e	| GO:0003735 | GO:0005622 | GO:0005840 | GO:0006412	|structural constituent of ribosome |intracellular |ribosome |translation	|molecular_function |cellular_component |cellular_component |biological_process			K02877
2094	2.2945	0.0328173	jgi|Chlre4|379839|estExt_fgenesh1_pm.C_chromosome_110043	7.4e-09	56.61
2095	1.32498	0.478797	jgi|Chlre4|405940|pasa_Sanger_mRNA3300	6e-161	565.1	PFKFB; 6-phosphofructo-2-kinase / fructose-2,6-bisphosphatase [EC:2.7.1.105 3.1.3.46]|6-phosphofructo-2-kinase.	| GO:0003824 | GO:0003873| GO:0005524 | GO:0006003 | GO:0008152	|catalytic activity |6-phosphofructo-2-kinase activity|ATP binding |fructose 2,6-bisphosphate metabolic process |metabolic process	|molecular_function |molecular_function|molecular_function |biological_process |biological_process	2.7.1.105	Fructose and mannose metabolism	K01103
2097	1.1715	-0.01071	jgi|Chlre4|190601|estExt_fgenesh2_pg.C_190271	6.4e-23	104.8		| GO:0004568 | GO:0006032	|chitinase activity |chitin catabolic process	|molecular_function |biological_process
2105	1.16455	-0.0920848	jgi|Chlre4|189843|estExt_fgenesh2_pg.C_10307	5.7e-07	53.53	Kynurenine 3-monooxygenase.	| GO:0004502| GO:0006118 | GO:0008152 | GO:0016491	|kynurenine 3-monooxygenase activity|electron transport |metabolic process |oxidoreductase activity	|molecular_function|biological_process |biological_process |molecular_function	1.14.13.9	Tryptophan metabolism
2107	0.717648	-0.0921994	jgi|Chlre4|405437|pasa_Sanger_mRNA2935	7e-131	464.2	Phosphomannomutase.	| GO:0004615| GO:0005975 | GO:0016868	|phosphomannomutase activity|carbohydrate metabolic process |intramolecular transferase activity, phosphotransferases	|molecular_function|biological_process |molecular_function	5.4.2.8	Fructose and mannose metabolism
2110	2.202	0.393506	jgi|Chlre4|378635|estExt_fgenesh1_pm.C_chromosome_60603	1.8e-50	195.7
2113	1.42231	-0.181888	jgi|Chlre4|412605|pasa_Sanger_mRNA10623	1.9e-64	243.8
2114	1.55127	0.400197	jgi|Chlre4|182256|estExt_fgenesh2_kg.C_30007	1.6e-54	209.9	NCL, NSR1; nucleolin	| GO:0003676	|nucleic acid binding	|molecular_function			K11294
2118	1.44522	-0.0500363	jgi|Chlre4|404863|pasa_Sanger_mRNA1294	2.1e-18	86.66
2124	1.05712	0.333187	jgi|ChlNC64A_1|58741|estExt_fgenesh3_pg.C_200057	7.6e-16	80.88	Histone acetyltransferase.	| GO:0003676| GO:0004402	|nucleic acid binding|histone acetyltransferase activity	|molecular_function|molecular_function	2.3.1.48
2125	1.69922	0.168404	jgi|Chlre4|195895|STE_estExt_gwp_1W.C_70227	1e-147	520	PDIA1, P4HB; protein disulfide-isomerase A1 [EC:5.3.4.1]|Protein disulfide isomerase.	| GO:0003756| GO:0005783 | GO:0016853 | GO:0045454	|protein disulfide isomerase activity|endoplasmic reticulum |isomerase activity |cell redox homeostasis	|molecular_function|cellular_component |molecular_function |biological_process	5.3.4.1		K09580
2129	1.76634	0.40425	jgi|Chlre4|154956|Chlre2_kg.scaffold_103000001	5.3e-08	56.22		| GO:0003677 | GO:0006310 | GO:0015074	|DNA binding |DNA recombination |DNA integration	|molecular_function |biological_process |biological_process
2130	1.60299	0.0874474	jgi|Chlre4|81024|estExt_GenewiseW_1.C_340090	6.4e-49	191	SF3B14; pre-mRNA branch site protein p14	| GO:0003676	|nucleic acid binding	|molecular_function			K12833
2131	1.37225	0.27563	jgi|Chlre4|205920|SKA_Chlre2_kg.scaffold_45000117	1.4e-17	88.97	EREBP; EREBP-like factor	| GO:0003700 | GO:0005634 | GO:0006355	|transcription factor activity |nucleus |regulation of transcription, DNA-dependent	|molecular_function |cellular_component |biological_process			K09286
2136	1.37642	-0.462254	jgi|Chlre4|133318|estExt_gwp_1H.C_900015	0	1115.1	adhE; acetaldehyde dehydrogenase / alcohol dehydrogenase [EC:1.2.1.10 1.1.1.1]	| GO:0008152 | GO:0016491 | GO:0046872	|metabolic process |oxidoreductase activity |metal ion binding	|biological_process |molecular_function |molecular_function			K04072
2138	1.8208	0.613809	jgi|Chlre4|205753|SKA_estExt_gwp_1W.C_130244	1e-161	567.4	DESA1; acyl-[acyl-carrier-protein] desaturase [EC:1.14.19.2]	| GO:0006631 | GO:0045300	|fatty acid metabolic process |acyl-[acyl-carrier-protein] desaturase activity	|biological_process |molecular_function			K03921
2139	2.42551	-0.206006	jgi|ChlNC64A_1|138974|IGS.gm_22_00215	5.5e-18	87.04
2144	1.38227	-0.263459	jgi|Chlre4|169942|fgenesh2_pg.C_scaffold_12000001	2.1e-58	224.2		| GO:0016020	|membrane	|cellular_component
2145	0.890416	-0.0224418	jgi|Chlre4|119584|e_gwW.29.115.1	2e-156	550.1
2149	1.75219	0.155012	jgi|Chlre4|24547|estExt_fgenesh1_pm.C_940002	0	881.7	Chaperonin ATPase.	| GO:0003763 | GO:0005515 | GO:0005524 | GO:0016465| GO:0044267	|chaperonin ATPase activity |protein binding |ATP binding |chaperonin ATPase complex|cellular protein metabolic process	|molecular_function |molecular_function |molecular_function |cellular_component|biological_process	3.6.4.9
2151	1.42656	0.207585	jgi|Chlre4|411913|pasa_Sanger_mRNA11148	2.3e-29	129		| GO:0000156 | GO:0000160 | GO:0006355	|two-component response regulator activity |two-component signal transduction system (phosphorelay) |regulation of transcription, DNA-dependent	|molecular_function |biological_process |biological_process
2153	1.2343	-0.0399818	jgi|Chlre4|342946|estExt_fgenesh1_pg.C_chromosome_20539	1.4e-58	224.6		| GO:0005525 | GO:0005874 | GO:0007017	|GTP binding |microtubule |microtubule-based process	|molecular_function |cellular_component |biological_process
2155	1.02253	-0.0264561	jgi|Chlre4|206112|JUM_156956	1.1e-10	67.01		| GO:0005634	|nucleus	|cellular_component
2156	2.703	0.0640613	jgi|Chlre4|205854|OVA_estExt_GenewiseW_1.C_110161	2.6e-75	278.1	RP-S23e, RPS23; small subunit ribosomal protein S23e	| GO:0003735 | GO:0005622 | GO:0005840| GO:0006412 | GO:0015935	|structural constituent of ribosome |intracellular |ribosome|translation |small ribosomal subunit	|molecular_function |cellular_component |cellular_component|biological_process |cellular_component			K02973
2160	2.08489	0.0511543	jgi|Chlre4|192083|estExt_fgenesh2_pg.C_300054	2e-175	611.7	E1.1.1.82; malate dehydrogenase (NADP+) [EC:1.1.1.82]|Malate dehydrogenase (NADP+).	| GO:0006100 | GO:0006108 | GO:0016491 | GO:0016615 | GO:0046554	|tricarboxylic acid cycle intermediate metabolic process |malate metabolic process |oxidoreductase activity |malate dehydrogenase activity |malate dehydrogenase (NADP+) activity	|biological_process |biological_process |molecular_function |molecular_function |molecular_function	1.1.1.82	Carbon fixation|Pyruvate metabolism	K00051
2162	0.695933	0.245911	jgi|Chlre4|161525|fgenesh2_kg.C_scaffold_2000011	1.1e-12	70.48
2165	1.21289	0.455608	jgi|Chlre4|182533|estExt_fgenesh2_kg.C_40015	4.5e-38	105.1	ATPeVF, ATP6S14; V-type H+-transporting ATPase subunit F [EC:3.6.3.14]|H(+)-transporting two-sector ATPase.	| GO:0003936 | GO:0015986 | GO:0016469 | GO:0045259| GO:0046933 | GO:0046961	|hydrogen-transporting two-sector ATPase activity |ATP synthesis coupled proton transport |proton-transporting two-sector ATPase complex |proton-transporting ATP synthase complex|hydrogen ion transporting ATP synthase activity, rotational mechanism |hydro	|molecular_function |biological_process |cellular_component |cellular_component|molecular_function |molecular_function	3.6.3.14	Flagellar assembly|Type III secretion system|ATP synthesis	K02151
2166	0.599291	0.364007	jgi|Chlre4|176806|fgenesh2_pg.C_scaffold_38000073	1.5e-23	108.6	PATL1, PAT1; DNA topoisomerase 2-associated protein PAT1						K12617
2167	0.831701	0.294663	jgi|Chlre4|190964|estExt_fgenesh2_pg.C_220032	2.4e-46	182.6
2169	1.29505	-0.202479	jgi|Chlre4|196707|OVA_1_AIM_query	2.1e-55	213.4		| GO:0006118 | GO:0009055 | GO:0051536	|electron transport |electron carrier activity |iron-sulfur cluster binding	|biological_process |molecular_function |molecular_function
2171	1.86727	-0.13243	jgi|Chlre4|333090|pg.chromosome_17_#_355	4e-122	436		| GO:0005215 | GO:0006810 | GO:0016020	|transporter activity |transport |membrane	|molecular_function |biological_process |cellular_component
2173	1.99098	-0.0179752	jgi|Chlre4|305381|kg.chromosome_5_#_64_#_TC47957	7.8e-16	81.26
2174	1.14964	0.213844	jgi|Chlre4|183986|estExt_fgenesh2_kg.C_170025	1.3e-32	135.2
2175	1.43254	0.316992	jgi|Chlre4|293902|au.g11694_t1	1.8e-46	184.9		| GO:0000166 | GO:0005524 | GO:0016887 | GO:0017111	|nucleotide binding |ATP binding |ATPase activity |nucleoside-triphosphatase activity	|molecular_function |molecular_function |molecular_function |molecular_function
2176	1.43521	0.134251	jgi|Chlre4|285984|au.g4305_t1	1e-143	506.5	K06942	| GO:0005525	|GTP binding	|molecular_function			K06942
2178	1.3477	0.356401	jgi|ChlNC64A_1|143443|IGS.gm_6_00017	2.4e-08	57		| GO:0007155 | GO:0016998	|cell adhesion |cell wall catabolism	|biological_process |biological_process
2185	1.37028	-0.0133852	jgi|Chlre4|194458|estExt_fgenesh2_pg.C_670053	8.9e-38	154.1	NDUFA13; NADH dehydrogenase (ubiquinone) 1 alpha subcomplex 13 [EC:1.6.5.3 1.6.99.3]						K11353
2186	1.20037	0.330303	jgi|Chlre4|116375|e_gwW.1.50.1	7e-180	587.4	E1.6.2.4; NADPH-ferrihemoprotein reductase [EC:1.6.2.4]|NADPH--ferrihemoprotein reductase.	| GO:0003958| GO:0005506 | GO:0006118 | GO:0009055 | GO:0010181 | GO:0016491	|NADPH-hemoprotein reductase activity|iron ion binding |electron transport |electron carrier activity |FMN binding |oxidoreductase activity	|molecular_function|molecular_function |biological_process |molecular_function |molecular_function |molecular_function	1.6.2.4		K00327
2190	1.74092	-0.107321	jgi|Chlre4|184691|estExt_fgenesh2_kg.C_300054	1e-118	423.7		| GO:0005622 | GO:0006396	|intracellular |RNA processing	|cellular_component |biological_process
2192	1.74007	-0.244069	jgi|Chlre4|185246|estExt_fgenesh2_kg.C_420030	3.2e-25	112.1	SEC61G, SSS1, secE; protein transport protein SEC61 subunit gamma and related proteins	| GO:0006605 | GO:0006886 | GO:0015031 | GO:0015450| GO:0016020	|protein targeting |intracellular protein transport |protein transport |P-P-bond-hydrolysis-driven protein transmembrane transporter activity|membrane	|biological_process |biological_process |biological_process |molecular_function|cellular_component			K07342
2194	1.57956	0.0467276	jgi|Chlre4|196642|SKA_estExt_fgenesh2_pg.C_510070	1.1e-70	264.6	TC.ZIP; zinc transporter, ZIP family	| GO:0016020 | GO:0030001 | GO:0046873	|membrane |metal ion transport |metal ion transmembrane transporter activity	|cellular_component |biological_process |molecular_function			K07238
2197	1.44944	0.803478	jgi|Chlre4|289792|au.g7868_t3	7.1e-08	57		| GO:0005515	|protein binding	|molecular_function
2199	1.43672	0.0551099	jgi|Chlre4|188401|estExt_fgenesh2_pg.C_100134	3.8e-29	127.1	Carbon--nitrogen ligases with glutamine as amido-N-donor.	| GO:0006412 | GO:0016884 | GO:0043775 | GO:0050567	|translation |carbon-nitrogen ligase activity, with glutamine as amido-N-donor |cobyrinate a,c-diamide synthase activity |glutaminyl-tRNA synthase (glutamine-hydrolyzing) activity	|biological_process |molecular_function |molecular_function |molecular_function	6.3.5.-	Alanine and aspartate metabolism|Glutamate metabolism
2200	1.15279	0.777672	jgi|Chlre4|196292|SAN_chlre3.14.258.1.5	6.3e-38	154.8
2202	1.75152	0.0419816	jgi|Chlre4|425829|pasa_Sanger_mRNA9019	2.4e-86	316.6
2203	1.80208	0.220462	jgi|Chlre4|59275|estExt_GenewiseH_1.C_450083	6.6e-55	211.8	GABARAP, ATG8, LC3; GABA(A) receptor-associated protein (autophagy-related protein 8)						K08341
2204	2.03672	-0.25353	jgi|Chlre4|404242|pasa_Sanger_mRNA35267	6.5e-30	129.4
2210	1.0305	0.346294	jgi|Chlre4|80582|estExt_GenewiseW_1.C_260208	1.3e-41	167.2	CHMP4, SNF7, VPS32; charged multivesicular body protein 4	| GO:0015031	|protein transport	|biological_process			K12194
2211	1.31368	0.119137	jgi|Chlre4|185013|estExt_fgenesh2_kg.C_350019	0	729.6	nuoD; NADH-quinone oxidoreductase subunit D [EC:1.6.5.3]	| GO:0006118 | GO:0009055 | GO:0016651 | GO:0051287	|electron transport |electron carrier activity |oxidoreductase activity, acting on NADH or NADPH |NAD binding	|biological_process |molecular_function |molecular_function |molecular_function			K00333
2213	1.51378	0.276628	jgi|Chlre4|128227|estExt_gwp_1H.C_120006	5e-179	624.8	carA, CPA1; carbamoyl-phosphate synthase small subunit [EC:6.3.5.5]|Carbamoyl-phosphate synthase (glutamine-hydrolysing).	| GO:0003824 | GO:0004086 | GO:0004088| GO:0006541 | GO:0006807 | GO:0009058	|catalytic activity |carbamoyl-phosphate synthase activity |carbamoyl-phosphate synthase (glutamine-hydrolyzing) activity|glutamine metabolic process |nitrogen compound metabolic process |biosynthetic process	|molecular_function |molecular_function |molecular_function|biological_process |biological_process |biological_process	6.3.5.5	Glutamate metabolism|Pyrimidine metabolism	K01956
2217	0.996888	-0.222735	jgi|Chlre4|142968|Chlre2_kg.scaffold_4000091	4.3e-20	97.06
2218	0.778928	-0.0161939	jgi|ChlNC64A_1|35609|estExt_Genewise1Plus.C_110273	1.5e-96	349.4	VDE, NPQ1; violaxanthin de-epoxidase [EC:1.10.99.3]						K09839
2221	1.00199	-0.440607	jgi|Chlre4|188056|estExt_fgenesh2_pg.C_20395	0	1044.3
2223	0.959624	0.126461	jgi|Chlre4|195615|STE_estExt_fgenesh2_kg.C_10210	1.7e-80	296.2
2224	2.13378	-0.418308	jgi|Chlre4|189615|estExt_fgenesh2_pg.C_160186	7e-07	51.22
2225	1.16585	0.226342	jgi|Chlre4|142309|Chlre2_kg.scaffold_3000282	2.6e-83	306.6		| GO:0009507 | GO:0016021	|chloroplast |integral to membrane	|cellular_component |cellular_component
2228	1.28809	0.0419898	jgi|Chlre4|163989|fgenesh2_kg.C_scaffold_32000032	1.4e-34	143.3		| GO:0008152 | GO:0016491	|metabolic process |oxidoreductase activity	|biological_process |molecular_function
2229	1.60612	0.0166508	jgi|Chlre4|187731|estExt_fgenesh2_pg.C_40236	9.6e-24	110.2		| GO:0004047 | GO:0005737 | GO:0006546	|aminomethyltransferase activity |cytoplasm |glycine catabolic process	|molecular_function |cellular_component |biological_process
2233	0.933676	0.0621595	jgi|Chlre4|126232|estExt_gwp_1H.C_70019	0	638.3	hisD; histidinol dehydrogenase [EC:1.1.1.23]	| GO:0000105 | GO:0004399	|histidine biosynthetic process |histidinol dehydrogenase activity	|biological_process |molecular_function			K00013
2234	0.546555	0.562628	jgi|Chlre4|192170|estExt_fgenesh2_pg.C_300175	1.3e-96	352.4
2235	1.64159	0.288328	jgi|Chlre4|206542|SKA_fgenesh2_pg.C_scaffold_1000403	9e-143	505.8	L-ascorbate oxidase.	| GO:0008447| GO:0016491	|L-ascorbate oxidase activity|oxidoreductase activity	|molecular_function|molecular_function	1.10.3.3	Ascorbate and aldarate metabolism
2237	1.0008	0.420295	jgi|Chlre4|154123|Chlre2_kg.scaffold_74000005	4.9e-10	62.39
2244	0.867605	0.125143	jgi|Chlre4|418594|pasa_Sanger_mRNA23946	2e-146	516.5	NARS, asnS; asparaginyl-tRNA synthetase [EC:6.1.1.22]|Asparagine--tRNA ligase.	| GO:0000166 | GO:0003676 | GO:0004812 | GO:0004815 | GO:0004816 | GO:0005524 | GO:0005737 | GO:0006412 | GO:0006418 | GO:0006421| GO:0006422	|nucleotide binding |nucleic acid binding |aminoacyl-tRNA ligase activity |aspartate-tRNA ligase activity |asparagine-tRNA ligase activity |ATP binding |cytoplasm |translation |tRNA aminoacylation for protein translation |asparaginyl-tRNA aminoacylation|a	|molecular_function |molecular_function |molecular_function |molecular_function |molecular_function |molecular_function |cellular_component |biological_process |biological_process |biological_process|biological_process	6.1.1.22	Aminoacyl-tRNA biosynthesis|Alanine and aspartate metabolism	K01893
2245	1.0087	0.263863	jgi|Chlre4|123427|e_gwW.91.1.1	0	1096.3	SNRNP200, BRR2; pre-mRNA-splicing helicase BRR2 [EC:3.6.4.13]|In phosphorous-containing anhydrides.	| GO:0000166 | GO:0000810 | GO:0003676 | GO:0003677 | GO:0004386 | GO:0004787 | GO:0005524 | GO:0008026 | GO:0008413 | GO:0008758 | GO:0008796 | GO:0008828 | GO:0016462 | GO:0016787 | GO:0017111 | GO:0019176 | GO:0019177 | GO:0043141	|nucleotide binding |diacylglycerol pyrophosphate phosphatase activity |nucleic acid binding |DNA binding |helicase activity |thiamin-pyrophosphatase activity |ATP binding |ATP-dependent helicase activity |8-oxo-7,8-dihydroguanine triphosphatase activity	|molecular_function |molecular_function |molecular_function |molecular_function |molecular_function |molecular_function |molecular_function |molecular_function |molecular_function |molecular_function |molecular_function |molecular_function |molecular_func	3.6.1.-	Folate biosynthesis|Starch and sucrose metabolism	K12854
2246	1.52818	0.289219	jgi|Chlre4|399199|pasa_Sanger_mRNA32897	5.7e-73	273.5	CTSA; cathepsin A (carboxypeptidase C) [EC:3.4.16.5]|Carboxypeptidase D.	| GO:0004185 | GO:0004187| GO:0006508	|serine carboxypeptidase activity |carboxypeptidase D activity|proteolysis	|molecular_function |molecular_function|biological_process	3.4.16.6		K13289
2248	1.78769	0.792296	jgi|Chlre4|404021|pasa_Sanger_mRNA13654	1.6e-53	207.6		| GO:0005488 | GO:0005743| GO:0006810 | GO:0016020	|binding |mitochondrial inner membrane|transport |membrane	|molecular_function |cellular_component|biological_process |cellular_component
2249	1.28644	0.640612	jgi|Chlre4|186680|estExt_fgenesh2_pg.C_70413	0	674.9	ATP13A3_4_5; cation-transporting ATPase 13A3/4/5 [EC:3.6.3.-]|Acting on acid anhydrides; catalyzing transmembrane movement	| GO:0000786 | GO:0003677 | GO:0005524 | GO:0005634 | GO:0006334 | GO:0006810 | GO:0006812 | GO:0008152 | GO:0015662 | GO:0016020 | GO:0016021 | GO:0016491 | GO:0016787 | GO:0016820| GO:0016887	|nucleosome |DNA binding |ATP binding |nucleus |nucleosome assembly |transport |cation transport |metabolic process |ATPase activity, coupled to transmembrane movement of ions, phosphorylative mechanism |membrane |integral to membrane |oxidoreductase acti	|cellular_component |molecular_function |molecular_function |cellular_component |biological_process |biological_process |biological_process |biological_process |molecular_function |cellular_component |cellular_component |molecular_function |molecular_func	3.6.3.-		K14951
2251	1.25914	-0.0739925	jgi|Chlre4|377099|estExt_fgenesh1_pm.C_chromosome_20348	2.3e-46	182.2	RPC11, POLR3K; DNA-directed RNA polymerase III subunit RPC10	| GO:0003676 | GO:0003677 | GO:0003899 | GO:0006350| GO:0008270 | GO:0030528 | GO:0045449	|nucleic acid binding |DNA binding |DNA-directed RNA polymerase activity |transcription|zinc ion binding |transcription regulator activity |regulation of transcription	|molecular_function |molecular_function |molecular_function |biological_process|molecular_function |molecular_function |biological_process			K03019
2252	2.24259	-0.660795	jgi|Chlre4|184810|estExt_fgenesh2_kg.C_320006	4.5e-87	318.5	LHCB4; light-harvesting complex II chlorophyll a/b binding protein 4	| GO:0009765 | GO:0016020	|photosynthesis, light harvesting |membrane	|biological_process |cellular_component			K08915
2254	1.46645	-0.19789	jgi|Chlre4|205568|SKA_chlre3.10.18.1.1	3e-136	481.9
2256	0.414041	0.39434	jgi|Chlre4|141733|Chlre2_kg.scaffold_5000143	1.1e-25	112.8	Histone acetyltransferase.	| GO:0004402| GO:0005515 | GO:0008270	|histone acetyltransferase activity|protein binding |zinc ion binding	|molecular_function|molecular_function |molecular_function	2.3.1.48
2260	1.61154	0.065569	jgi|Chlre4|168019|fgenesh2_pg.C_scaffold_4000070	0	644
2267	0.697653	0.217868	jgi|Chlre4|398822|pasa_Sanger_mRNA32607	1.5e-12	69.71		| GO:0005515 | GO:0008270	|protein binding |zinc ion binding	|molecular_function |molecular_function
2268	1.37844	0.251122	jgi|Chlre4|381204|estExt_fgenesh1_pm.C_chromosome_160048	1.8e-83	308.1		| GO:0003700 | GO:0005634 | GO:0006355 | GO:0043565 | GO:0046983	|transcription factor activity |nucleus |regulation of transcription, DNA-dependent |sequence-specific DNA binding |protein dimerization activity	|molecular_function |cellular_component |biological_process |molecular_function |molecular_function
2270	1.33093	0.572901	jgi|Chlre4|150835|Chlre2_kg.scaffold_31000201	1.9e-63	238.8
2275	0.899966	0.140442	jgi|Chlre4|378877|estExt_fgenesh1_pm.C_chromosome_70222	8.7e-38	154.1	CFL; cofilin	| GO:0003779 | GO:0005622	|actin binding |intracellular	|molecular_function |cellular_component			K05765
2278	0.657405	0.198806	jgi|Chlre4|377804|estExt_fgenesh1_pm.C_chromosome_30446	6.6e-08	52.76		| GO:0004798 | GO:0005524 | GO:0006233 | GO:0006235	|thymidylate kinase activity |ATP binding |dTDP biosynthetic process |dTTP biosynthetic process	|molecular_function |molecular_function |biological_process |biological_process
2283	0.440267	0.789354	jgi|Chlre4|173679|fgenesh2_pg.C_scaffold_22000203	7.8e-64	241.9	BRIP1, BACH1, FANCJ; fanconi anemia group J protein [EC:3.6.4.12]|In phosphorous-containing anhydrides.	| GO:0000810 | GO:0003676 | GO:0003677 | GO:0004003 | GO:0004787 | GO:0005524 | GO:0005634 | GO:0006139 | GO:0006289 | GO:0008026 | GO:0008413 | GO:0008758 | GO:0008796 | GO:0008828 | GO:0016462 | GO:0016818 | GO:0019176 | GO:0019177 | GO:0043141	|diacylglycerol pyrophosphate phosphatase activity |nucleic acid binding |DNA binding |ATP-dependent DNA helicase activity |thiamin-pyrophosphatase activity |ATP binding |nucleus |nucleobase, nucleoside, nucleotide and nucleic acid metabolic process |nucl	|molecular_function |molecular_function |molecular_function |molecular_function |molecular_function |molecular_function |cellular_component |biological_process |biological_process |molecular_function |molecular_function |molecular_function |molecular_func	3.6.1.-	Folate biosynthesis|Starch and sucrose metabolism	K15362
2286	1.12836	-0.309697	jgi|Chlre4|127995|estExt_gwp_1H.C_100291	1.2e-60	229.9		| GO:0005200	|structural constituent of cytoskeleton	|molecular_function
2293	1.52638	0.362777	jgi|Chlre4|395139|pasa_Sanger_mRNA12161	1.2e-17	87.81		| GO:0003676	|nucleic acid binding	|molecular_function
2301	1.93904	0.240586	jgi|Chlre4|171607|fgenesh2_pg.C_scaffold_1000228	1.9e-16	82.42	RP-L3, rplC; large subunit ribosomal protein L3	| GO:0003735 | GO:0005622 | GO:0005840 | GO:0006412	|structural constituent of ribosome |intracellular |ribosome |translation	|molecular_function |cellular_component |cellular_component |biological_process			K02906
2303	0.0440576	1.59821	jgi|ChlNC64A_1|7539|gw1.20.35.1	1.9e-09	55.84
2310	2.37502	0.0634915	jgi|Chlre4|129468|estExt_gwp_1H.C_180075	7e-166	580.9	Glutamate--ammonia ligase.	| GO:0004356 | GO:0006542| GO:0006807	|glutamate-ammonia ligase activity |glutamine biosynthetic process|nitrogen compound metabolic process	|molecular_function |biological_process|biological_process	6.3.1.2	Glutamate metabolism|Nitrogen metabolism|Peptidoglycan biosynthesis
2315	0.97514	0.386867	jgi|Chlre4|195016|estExt_fgenesh2_pg.C_890026	5.7e-16	58.15	Transferring groups other than amino-acyl groups.	| GO:0004147 | GO:0004405 | GO:0004406 | GO:0008080 | GO:0008374 | GO:0008415 | GO:0008951 | GO:0016406 | GO:0016407 | GO:0016408 | GO:0016409 | GO:0016410 | GO:0016411 | GO:0016412 | GO:0016413 | GO:0016414 | GO:0016415 | GO:0016416 | GO:0016417 | GO:001	|dihydrolipoamide branched chain acyltransferase activity |H2A/H2B histone acetyltransferase activity|H3/H4 histone acetyltransferase activity|N-acetyltransferase activity |O-acyltransferase activity |acyltransferase activity |palmitoleoyl [acyl-carrier-p	|molecular_function |molecular_function |molecular_function |molecular_function |molecular_function |molecular_function |molecular_function |molecular_function |molecular_function |molecular_function |molecular_function |molecular_function |molecular_func	2.3.1.-	Aminosugars metabolism|Benzoate degradation via CoA ligation|Butanoate metabolism|D-Arginine and D-ornithine metabolism|Ethylbenzene degradation|Glycerolipid metabolism|Histidine metabolism|Lipopolysaccharide biosynthesis|Lysine biosynthesis|Lysine degrad
2322	1.39065	-0.107878	jgi|Chlre4|392389|pasa_Sanger_mRNA30396	2e-125	447.2
2323	1.60905	0.18039	jgi|Chlre4|131330|estExt_gwp_1H.C_310074	7e-123	438.7		| GO:0016021	|integral to membrane	|cellular_component
2327	1.3782	-0.0113311	jgi|Chlre4|195482|SAN_Chlre2_kg.scaffold_14000192	7e-162	568.9	ftsH, hflB; cell division protease FtsH [EC:3.4.24.-]	| GO:0000166 | GO:0003924 | GO:0005047 | GO:0005525 | GO:0005785 | GO:0006614 | GO:0006886| GO:0008312 | GO:0016020 | GO:0017111	|nucleotide binding |GTPase activity |signal recognition particle binding |GTP binding |signal recognition particle receptor complex |SRP-dependent cotranslational protein targeting to membrane |intracellular protein transport|7S RNA binding |membrane |nu	|molecular_function |molecular_function |molecular_function |molecular_function |cellular_component |biological_process |biological_process|molecular_function |cellular_component |molecular_function			K03798
2330	1.41546	0.181884	jgi|Chlre4|184847|estExt_fgenesh2_kg.C_320048	2e-111	398.3	PSMA5; 20S proteasome subunit alpha 5 [EC:3.4.25.1]|Proteasome endopeptidase complex.	| GO:0004175 | GO:0004298 | GO:0004299| GO:0005839 | GO:0006511	|endopeptidase activity |threonine endopeptidase activity |proteasome endopeptidase activity|proteasome core complex |ubiquitin-dependent protein catabolic process	|molecular_function |molecular_function |molecular_function|cellular_component |biological_process	3.4.25.1		K02729
2331	1.06604	0.322314	jgi|Chlre4|340986|pm.chromosome_16_#_316	6.7e-35	146
2334	1.52204	0.092337	jgi|Chlre4|286243|au.g4550_t1	1e-144	511.9		| GO:0004672 | GO:0004674| GO:0004713 | GO:0005524 | GO:0006468	|protein kinase activity |protein serine/threonine kinase activity|protein-tyrosine kinase activity |ATP binding |protein amino acid phosphorylation	|molecular_function |molecular_function|molecular_function |molecular_function |biological_process
2335	1.29938	0.0989985	jgi|Chlre4|146799|Chlre2_kg.scaffold_1000623	9e-169	590.9	E2.5.1.18, gst; glutathione S-transferase [EC:2.5.1.18]|Glutathione transferase.	| GO:0004364	|glutathione transferase activity	|molecular_function	2.5.1.18	Glutathione metabolism	K00799
2338	1.01334	0.662343	jgi|ChlNC64A_1|137370|IGS.gm_19_00137	4.7e-35	142.5
2340	1.40524	0.131666	jgi|Chlre4|193511|estExt_fgenesh2_pg.C_440040	5.7e-87	317.8	E1.15.1.1A, sodA, sodB, SOD2; superoxide dismutase, Fe-Mn family [EC:1.15.1.1]|Superoxide dismutase.	| GO:0004784 | GO:0006801 | GO:0046872	|superoxide dismutase activity |superoxide metabolic process |metal ion binding	|molecular_function |biological_process |molecular_function	1.15.1.1		K04564
2347	0.786059	0.763811	jgi|Chlre4|147457|Chlre2_kg.scaffold_19000131	2.2e-11	69.71		| GO:0007242 | GO:0009190 | GO:0016849	|intracellular signaling cascade |cyclic nucleotide biosynthetic process |phosphorus-oxygen lyase activity	|biological_process |biological_process |molecular_function
2351	1.20065	0.246533	jgi|Chlre4|417815|pasa_Sanger_mRNA22750	8.7e-08	56.22		| GO:0006629 | GO:0016788	|lipid metabolic process |hydrolase activity, acting on ester bonds	|biological_process |molecular_function
2356	1.66492	-0.652887	jgi|Chlre4|281656|au.g255_t1	4.7e-12	68.55
2359	1.3843	-0.0132612	jgi|Chlre4|196785|OVA_Chlre2_kg.scaffold_10000193	5.1e-84	308.9	Endopeptidases of unknown catalytic mechanism.	| GO:0004190 | GO:0004244 | GO:0008717| GO:0016021	|aspartic-type endopeptidase activity |mitochondrial inner membrane peptidase activity |D-alanyl-D-alanine endopeptidase activity|integral to membrane	|molecular_function |molecular_function |molecular_function|cellular_component	3.4.99.-	Type II secretion system
2360	1.62625	-0.0248968	jgi|Chlre4|188335|estExt_fgenesh2_pg.C_100049	5e-114	409.1	NEK; NIMA (never in mitosis gene a)-related kinase [EC:2.7.11.1]	| GO:0004672 | GO:0004674 | GO:0004675 | GO:0004676 | GO:0004677 | GO:0004679 | GO:0004680 | GO:0004681 | GO:0004690 | GO:0004694 | GO:0004695 | GO:0004696 | GO:0004698 | GO:0004700 | GO:0004702 | GO:0004704 | GO:0004705 | GO:0004706 | GO:0004708 | GO:000	|protein kinase activity |protein serine/threonine kinase activity |transmembrane receptor protein serine/threonine kinase activity|3-phosphoinositide-dependent protein kinase activity|DNA-dependent protein kinase activity|AMP-activated protein kinase act	|molecular_function |molecular_function |molecular_function |molecular_function |molecular_function |molecular_function |molecular_function |molecular_function |molecular_function |molecular_function |molecular_function |molecular_function |molecular_func			K08857
2363	2.01428	0.609607	jgi|Chlre4|121190|e_gwW.44.19.1	2.9e-65	247.3	PDE; 3',5'-cyclic-nucleotide phosphodiesterase [EC:3.1.4.17]|3',5'-cyclic-nucleotide phosphodiesterase.	| GO:0003824 | GO:0004114 | GO:0007165 | GO:0051342	|catalytic activity |3',5'-cyclic-nucleotide phosphodiesterase activity |signal transduction |regulation of cyclic-nucleotide phosphodiesterase activity	|molecular_function |molecular_function |biological_process |biological_process	3.1.4.17	Purine metabolism	K01120
2365	1.17718	0.381244	jgi|Chlre4|378079|estExt_fgenesh1_pm.C_chromosome_50019	0	1026.2	GARS, glyS1; glycyl-tRNA synthetase [EC:6.1.1.14]	| GO:0000166 | GO:0004812 | GO:0004820 | GO:0005524 | GO:0005737 | GO:0006412 | GO:0006418 | GO:0006426	|nucleotide binding |aminoacyl-tRNA ligase activity |glycine-tRNA ligase activity |ATP binding |cytoplasm |translation |tRNA aminoacylation for protein translation |glycyl-tRNA aminoacylation	|molecular_function |molecular_function |molecular_function |molecular_function |cellular_component |biological_process |biological_process |biological_process			K01880
2370	0.932216	-0.464797	jgi|Chlre4|339900|pm.chromosome_13_#_25	1.6e-68	256.9
2374	2.50249	-0.276257	jgi|Chlre4|77031|estExt_GenewiseW_1.C_30641	9.4e-29	123.2	QCR7, UQCRB; ubiquinol-cytochrome c reductase subunit 7	| GO:0006118 | GO:0006122 | GO:0008121	|electron transport |mitochondrial electron transport, ubiquinol to cytochrome c |ubiquinol-cytochrome-c reductase activity	|biological_process |biological_process |molecular_function			K00417
2377	0.59155	0.459314	jgi|Chlre4|153191|Chlre2_kg.scaffold_56000008	1.3e-08	56.22
2378	1.42717	0.510779	jgi|Chlre4|112511|e_gwW.3.506.1	1e-106	384.4	Beta-amylase.	| GO:0000272 | GO:0016161	|polysaccharide catabolic process |beta-amylase activity	|biological_process |molecular_function	3.2.1.2	Starch and sucrose metabolism
2379	1.20418	-0.553791	jgi|Chlre4|205649|OVA_estExt_fgenesh2_kg.C_190112	2e-74	275.4
2381	1.06284	0.756394	jgi|Chlre4|186089|estExt_fgenesh2_kg.C_970010	2e-123	440.7
2382	1.52733	-0.0131655	jgi|Chlre4|193008|estExt_fgenesh2_pg.C_380149	4.5e-51	201.4	ACAC; acetyl-CoA carboxylase / biotin carboxylase [EC:6.4.1.2 6.3.4.14]|Methylcrotonyl-CoA carboxylase.	| GO:0003824 | GO:0004485| GO:0005524 | GO:0008152 | GO:0016874	|catalytic activity |methylcrotonoyl-CoA carboxylase activity|ATP binding |metabolic process |ligase activity	|molecular_function |molecular_function|molecular_function |biological_process |molecular_function	6.4.1.4	Valine, leucine and isoleucine degradation	K11262
2384	0.690785	0.452535	jgi|Chlre4|102917|e_gwH.20.198.1	1.5e-46	183	3-methyl-2-oxobutanoate dehydrogenase (lipoamide).	| GO:0003863 | GO:0008152 | GO:0016624 | GO:0017086	|3-methyl-2-oxobutanoate dehydrogenase (2-methylpropanoyl-transferring) activity |metabolic process |oxidoreductase activity, acting on the aldehyde or oxo group of donors, disulfide as acceptor |3-methyl-2-oxobutanoate dehydrogenase (lipoamide) complex	|molecular_function |biological_process |molecular_function |cellular_component	1.2.4.4	Valine, leucine and isoleucine degradation
2386	0.960057	0.735893	jgi|Chlre4|382046|estExt_fgenesh1_pm.C_260023	4e-39	161.4		| GO:0004672 | GO:0004674| GO:0004713 | GO:0005524 | GO:0006468	|protein kinase activity |protein serine/threonine kinase activity|protein-tyrosine kinase activity |ATP binding |protein amino acid phosphorylation	|molecular_function |molecular_function|molecular_function |molecular_function |biological_process
2387	1.01686	0.782615	jgi|ChlNC64A_1|51905|fgenesh3_pg.C_scaffold_8000192	3.4e-22	103.2
2388	0.918274	-0.25651	jgi|Chlre4|335238|pm.chromosome_2_#_337	4.2e-45	177.2	ICT1; peptidyl-tRNA hydrolase ICT1 [EC:3.1.1.29]	| GO:0003747 | GO:0006415	|translation release factor activity |translational termination	|molecular_function |biological_process			K15033
2390	1.12055	-0.443415	jgi|Chlre4|188785|estExt_fgenesh2_pg.C_110358	2e-104	318.5	Ribonucleoside-diphosphate reductase.	| GO:0004748 | GO:0005509 | GO:0005576| GO:0009186	|ribonucleoside-diphosphate reductase activity |calcium ion binding |extracellular region|deoxyribonucleoside diphosphate metabolic process	|molecular_function |molecular_function |cellular_component|biological_process	1.17.4.1	Purine metabolism|Pyrimidine metabolism
2391	2.36196	-0.0215155	jgi|Chlre4|149993|Chlre2_kg.scaffold_30000051	8.1e-45	176.8	RP-S10e, RPS10; small subunit ribosomal protein S10e						K02947
2394	1.3405	-0.0404923	jgi|Chlre4|119935|e_gwW.31.27.1	3e-113	406	TBL1; transducin (beta)-like 1|2-acetyl-1-alkylglycerophosphocholine esterase.	| GO:0003847	|1-alkyl-2-acetylglycerophosphocholine esterase activity	|molecular_function	3.1.1.47	Glycerolipid metabolism	K04508
2395	1.64187	0.141847	jgi|Chlre4|376761|estExt_fgenesh1_pm.C_chromosome_10729	5.5e-14	77.41		| GO:0003677	|DNA binding	|molecular_function
2396	2.61708	-0.141412	jgi|Chlre4|177155|fgenesh2_pg.C_scaffold_39000105	1.4e-11	66.63		| GO:0009512 | GO:0017004 | GO:0045158	|cytochrome b6f complex |cytochrome complex assembly |electron transporter, transferring electrons within cytochrome b6/f complex of photosystem II activity	|cellular_component |biological_process |molecular_function
2397	1.98335	-0.114151	jgi|Chlre4|191871|estExt_fgenesh2_pg.C_250133	1.6e-17	88.2
2400	1.07745	0.595033	jgi|Chlre4|182764|estExt_fgenesh2_kg.C_20133	0	758.1	ETF1, ERF1; peptide chain release factor subunit 1	| GO:0005737 | GO:0006415 | GO:0016149	|cytoplasm |translational termination |translation release factor activity, codon specific	|cellular_component |biological_process |molecular_function			K03265
2405	1.611	-0.248041	jgi|Chlre4|139758|estExt_gwp_1W.C_510016	0	1210.7	NNT; NAD(P) transhydrogenase [EC:1.6.1.2]|NAD(P)(+) transhydrogenase (AB-specific).	| GO:0006118 | GO:0008746 | GO:0008750 | GO:0015992 | GO:0016491	|electron transport |NAD(P) transhydrogenase activity |NAD(P)+ transhydrogenase (AB-specific) activity |proton transport |oxidoreductase activity	|biological_process |molecular_function |molecular_function |biological_process |molecular_function	1.6.1.2	Nicotinate and nicotinamide metabolism	K00323
2406	1.39684	0.0900918	jgi|Chlre4|118751|e_gwW.28.14.1	1e-136	484.2	ACADM, acd; acyl-CoA dehydrogenase [EC:1.3.8.7]|Acyl-CoA dehydrogenase.	| GO:0003995 | GO:0004197 | GO:0004713 | GO:0005524 | GO:0006118 | GO:0006468| GO:0006508 | GO:0016627 | GO:0016887	|acyl-CoA dehydrogenase activity |cysteine-type endopeptidase activity |protein-tyrosine kinase activity |ATP binding |electron transport |protein amino acid phosphorylation|proteolysis |oxidoreductase activity, acting on the CH-CH group of donors |ATPase	|molecular_function |molecular_function |molecular_function |molecular_function |biological_process |biological_process|biological_process |molecular_function |molecular_function	1.3.99.3	beta-Alanine metabolism|Fatty acid metabolism|Propanoate metabolism|Valine, leucine and isoleucine degradation	K00249
2410	1.23186	0.309053	jgi|Chlre4|104310|e_gwH.25.81.1	1.8e-60	230.3		| GO:0005506 | GO:0016226 | GO:0051536	|iron ion binding |iron-sulfur cluster assembly |iron-sulfur cluster binding	|molecular_function |biological_process |molecular_function
2415	1.14139	0.20548	jgi|Chlre4|58178|estExt_GenewiseH_1.C_290028	2e-180	630.2	Alpha-amylase.	| GO:0003824 | GO:0004556| GO:0005975 | GO:0043169	|catalytic activity |alpha-amylase activity|carbohydrate metabolic process |cation binding	|molecular_function |molecular_function|biological_process |molecular_function	3.2.1.1	Starch and sucrose metabolism
2417	1.63853	0.529452	jgi|Chlre4|155587|acegs_kg.scaffold_5000154	2e-176	615.9	PDHA, pdhA; pyruvate dehydrogenase E1 component subunit alpha [EC:1.2.4.1]|Pyruvate dehydrogenase (lipoamide).	| GO:0004739| GO:0008152 | GO:0016624	|pyruvate dehydrogenase (acetyl-transferring) activity|metabolic process |oxidoreductase activity, acting on the aldehyde or oxo group of donors, disulfide as acceptor	|molecular_function|biological_process |molecular_function	1.2.4.1	Butanoate metabolism|Glycolysis / Gluconeogenesis|Pyruvate metabolism|Valine, leucine and isoleucine biosynthesis	K00161
2422	0.930467	0.123855	jgi|Chlre4|191845|estExt_fgenesh2_pg.C_250085	1.7e-58	224.2	Oxalate oxidase.	| GO:0050162	|oxalate oxidase activity	|molecular_function	1.2.3.4	Glyoxylate and dicarboxylate metabolism
2431	1.42824	-0.493306	jgi|Chlre4|195838|FER_fgenesh1_est.C_scaffold_27000019	1.3e-08	43.9	Histone acetyltransferase.	| GO:0004402	|histone acetyltransferase activity	|molecular_function	2.3.1.48
2435	1.60444	0.336805	jgi|Chlre4|135171|estExt_gwp_1W.C_90157	3e-179	624.4	ATPeVAC39, ATP6D; V-type H+-transporting ATPase subunit AC39 [EC:3.6.3.14]|H(+)-transporting two-sector ATPase.	| GO:0003936 | GO:0016469 | GO:0045259 | GO:0046933| GO:0046961	|hydrogen-transporting two-sector ATPase activity |proton-transporting two-sector ATPase complex |proton-transporting ATP synthase complex |hydrogen ion transporting ATP synthase activity, rotational mechanism|hydrogen ion transporting ATPase activity, ro	|molecular_function |cellular_component |cellular_component |molecular_function|molecular_function	3.6.3.14	Flagellar assembly|Type III secretion system|ATP synthesis	K02146
2439	1.5106	-0.0167181	jgi|Chlre4|127606|estExt_gwp_1H.C_20339	7.2e-31	130.6	RPB10, POLR2L; DNA-directed RNA polymerases I, II, and III subunit RPABC5|DNA-directed RNA polymerase.	| GO:0003899 | GO:0003900 | GO:0003901 | GO:0003902 | GO:0006350 | GO:0034062	|DNA-directed RNA polymerase activity |DNA-directed RNA polymerase I activity |DNA-directed RNA polymerase II activity |DNA-directed RNA polymerase III activity |transcription |RNA polymerase activity	|molecular_function |molecular_function |molecular_function |molecular_function |biological_process |molecular_function	2.7.7.6	RNA polymerase|Purine metabolism|Pyrimidine metabolism	K03007
2440	0.921517	-0.138753	jgi|Chlre4|170003|fgenesh2_pg.C_scaffold_12000062	1.3e-08	55.84
2441	1.5145	0.277411	jgi|Chlre4|186342|estExt_fgenesh2_pg.C_80247	0	820.5	NDUFV1; NADH dehydrogenase (ubiquinone) flavoprotein 1 [EC:1.6.5.3 1.6.99.3]	| GO:0006118 | GO:0006120 | GO:0008137 | GO:0010181 | GO:0016651 | GO:0051287| GO:0051539	|electron transport |mitochondrial electron transport, NADH to ubiquinone |NADH dehydrogenase (ubiquinone) activity |FMN binding |oxidoreductase activity, acting on NADH or NADPH |NAD binding|4 iron, 4 sulfur cluster binding	|biological_process |biological_process |molecular_function |molecular_function |molecular_function |molecular_function|molecular_function			K03942
2443	0.778105	0.523759	jgi|ChlNC64A_1|28812|e_gw1.44.1.1	2e-102	369.4	DGAT1; diacylglycerol O-acyltransferase 1 [EC:2.3.1.20 2.3.1.75 2.3.1.76]|Diacylglycerol O-acyltransferase.	| GO:0001584| GO:0004144 | GO:0005489 | GO:0006118 | GO:0007186 | GO:0016021	|rhodopsin-like receptor activity|diacylglycerol O-acyltransferase activity |electron transporter activity |electron transport |G-protein coupled receptor protein signaling pathway |integral to membrane	|molecular_function|molecular_function |molecular_function |biological_process |biological_process |cellular_component	2.3.1.20	Glycerolipid metabolism	K11155
2445	1.59415	-0.0822684	jgi|Chlre4|132909|estExt_gwp_1H.C_780016	1e-85	313.2	nuoI; NADH-quinone oxidoreductase subunit I [EC:1.6.5.3]	| GO:0006118 | GO:0009055 | GO:0016651| GO:0051536	|electron transport |electron carrier activity |oxidoreductase activity, acting on NADH or NADPH|iron-sulfur cluster binding	|biological_process |molecular_function |molecular_function|molecular_function			K00338
2447	0.50876	0.811061	jgi|Chlre4|413053|pasa_Sanger_mRNA10948	1.6e-12	70.86		| GO:0004437 | GO:0004675 | GO:0004676 | GO:0004677 | GO:0004679 | GO:0004680 | GO:0004681 | GO:0004690 | GO:0004694 | GO:0004695 | GO:0004696 | GO:0004698 | GO:0004700 | GO:0004702 | GO:0004704 | GO:0004705 | GO:0004706 | GO:0004708 | GO:0004710 | GO:000	|inositol or phosphatidylinositol phosphatase activity |transmembrane receptor protein serine/threonine kinase activity|3-phosphoinositide-dependent protein kinase activity|DNA-dependent protein kinase activity|AMP-activated protein kinase activity|casein	|molecular_function |molecular_function |molecular_function |molecular_function |molecular_function |molecular_function |molecular_function |molecular_function |molecular_function |molecular_function |molecular_function |molecular_function |molecular_func
2448	0.869691	0.0785907	jgi|Chlre4|297271|au.g14871_t1	1.4e-41	167.2	GRPE; molecular chaperone GrpE	| GO:0000774 | GO:0006457 | GO:0042803 | GO:0051087	|adenyl-nucleotide exchange factor activity |protein folding |protein homodimerization activity |chaperone binding	|molecular_function |biological_process |molecular_function |molecular_function			K03687
2450	0.777545	0.406667	jgi|Chlre4|325956|pg.chromosome_3_#_711	1e-87	321.6	POLD1; DNA polymerase delta subunit 1 [EC:2.7.7.7]|DNA-directed DNA polymerase.	| GO:0000166 | GO:0003676 | GO:0003677 | GO:0003887 | GO:0006139 | GO:0006260 | GO:0034061	|nucleotide binding |nucleic acid binding |DNA binding |DNA-directed DNA polymerase activity |nucleobase, nucleoside, nucleotide and nucleic acid metabolic process |DNA replication |DNA polymerase activity	|molecular_function |molecular_function |molecular_function |molecular_function |biological_process |biological_process |molecular_function	2.7.7.7	DNA polymerase|Purine metabolism|Pyrimidine metabolism	K02327
2451	1.09899	0.133891	jgi|Chlre4|195527|OVA_OVA_acegs_kg.scaffold_7000104	5.7e-41	147.9		| GO:0003824 | GO:0008152	|catalytic activity |metabolic process	|molecular_function |biological_process
2454	0.902097	0.163315	jgi|Chlre4|188893|estExt_fgenesh2_pg.C_120168	6e-127	451.4		| GO:0004672 | GO:0004674 | GO:0004683| GO:0004713 | GO:0005524 | GO:0006468	|protein kinase activity |protein serine/threonine kinase activity |calmodulin-dependent protein kinase activity|protein-tyrosine kinase activity |ATP binding |protein amino acid phosphorylation	|molecular_function |molecular_function |molecular_function|molecular_function |molecular_function |biological_process
2456	1.51379	0.163098	jgi|Chlre4|206210|OVA_chlre3.56.55.1.5	4.3e-09	59.31
2458	1.92448	-0.0902176	jgi|Chlre4|400776|pasa_Sanger_mRNA26289	1e-29	128.6
2459	1.23866	0.101026	jgi|Chlre4|196086|OVA_estExt_fgenesh2_pg.C_410053	1.3e-25	74.71	IMP1; mitochondrial inner membrane protease subunit 1 [EC:3.4.21.-]|Acting on peptide bonds (peptide hydrolases).	| GO:0006508 | GO:0008234| GO:0008236 | GO:0016020	|proteolysis |cysteine-type peptidase activity|serine-type peptidase activity |membrane	|biological_process |molecular_function|molecular_function |cellular_component	3.4.-.-	Biotin metabolism|Lysine degradation	K09647
2460	2.45947	0.00219669	jgi|Chlre4|169450|fgenesh2_pg.C_scaffold_10000252	4.3e-67	250.8	RP-S13e, RPS13; small subunit ribosomal protein S13e	| GO:0003735 | GO:0005622 | GO:0005840 | GO:0006412	|structural constituent of ribosome |intracellular |ribosome |translation	|molecular_function |cellular_component |cellular_component |biological_process			K02953
2462	1.38581	0.291119	jgi|ChlNC64A_1|142322|IGS.gm_4_00463	4.2e-22	104.4	In phosphorous-containing anhydrides.	| GO:0000810 | GO:0004787 | GO:0008722 | GO:0008758 | GO:0008796 | GO:0008828 | GO:0016462 | GO:0016818 | GO:0019176 | GO:0019177	|diacylglycerol pyrophosphate phosphatase activity |thiamin-pyrophosphatase activity |DNA helicase IV activity |UDP-2,3-diacylglucosamine hydrolase activity |bis(5'-nucleosyl)-tetraphosphatase activity |dATP pyrophosphohydrolase activity |pyrophosphatase	|molecular_function |molecular_function |molecular_function |molecular_function |molecular_function |molecular_function |molecular_function |molecular_function |molecular_function |molecular_function	3.6.1.-	Folate biosynthesis|Starch and sucrose metabolism
2464	1.80132	0.0772748	jgi|Chlre4|183275|estExt_fgenesh2_kg.C_140004	2.5e-96	348.6
2467	0.880834	-0.0291854	jgi|Chlre4|153076|Chlre2_kg.scaffold_53000008	2.6e-60	230.3		| GO:0006118 | GO:0016491	|electron transport |oxidoreductase activity	|biological_process |molecular_function
2468	1.27287	0.431211	jgi|Chlre4|381920|estExt_fgenesh1_pm.C_190015	3.2e-48	191
2470	1.32901	0.376973	jgi|Chlre4|119900|e_gwW.32.150.1	2.9e-18	90.12		| GO:0003676	|nucleic acid binding	|molecular_function
2472	1.55908	-0.692089	jgi|Chlre4|187371|estExt_fgenesh2_pg.C_60053	3.4e-36	149.1	psb27; photosystem II Psb27 protein					photosynthesis	K08902
2473	0.862602	1.4913	jgi|Chlre4|145485|Chlre2_kg.scaffold_14000118	1.6e-35	147.9		| GO:0004682	|protein kinase CK2 activity	|molecular_function
2475	1.94082	-0.370423	jgi|Chlre4|147968|Chlre2_kg.scaffold_20000110	4e-10	62
2477	1.67701	0.137448	jgi|Chlre4|187360|estExt_fgenesh2_pg.C_60027	1.6e-17	88.58		| GO:0003700 | GO:0005634 | GO:0006355 | GO:0008270 | GO:0043565	|transcription factor activity |nucleus |regulation of transcription, DNA-dependent |zinc ion binding |sequence-specific DNA binding	|molecular_function |cellular_component |biological_process |molecular_function |molecular_function
2478	0.227958	1.18317	jgi|ChlNC64A_1|143337|IGS.gm_5_00666	2.7e-11	65.08		| GO:0003824| GO:0005634 | GO:0006281 | GO:0008081 | GO:0008152	|catalytic activity|nucleus |DNA repair |phosphoric diester hydrolase activity |metabolism	|molecular_function|cellular_component |biological_process |molecular_function |biological_process
2483	1.75692	0.0666825	jgi|Chlre4|136718|estExt_gwp_1W.C_10569	0	864.8		| GO:0016021	|integral to membrane	|cellular_component
2484	0.90375	0.391459	jgi|ChlNC64A_1|133037|IGS.gm_1_00173	1.2e-42	170.2	Histone acetyltransferase.	| GO:0003676 | GO:0004402 | GO:0005737 | GO:0045449	|nucleic acid binding |histone acetyltransferase activity |cytoplasm |regulation of transcription	|molecular_function |molecular_function |cellular_component |biological_process	2.3.1.48
2485	0.924441	0.116497	jgi|Chlre4|122344|e_gwW.63.22.1	1.7e-85	314.3	SLC25A32, MFT; solute carrier family 25 (mitochondrial folate transporter), member 32	| GO:0005488 | GO:0005739 | GO:0005743| GO:0006810 | GO:0006839 | GO:0016020	|binding |mitochondrion |mitochondrial inner membrane|transport |mitochondrial transport |membrane	|molecular_function |cellular_component |cellular_component|biological_process |biological_process |cellular_component			K15115
2486	1.58851	-0.0612627	jgi|Chlre4|306828|kg.chromosome_6_#_1099_#_XP_001695440.1	9.2e-09	58.92
2487	1.25704	0.65577	jgi|Chlre4|133238|estExt_gwp_1H.C_880027	2e-137	486.5	accD; acetyl-CoA carboxylase carboxyl transferase subunit beta [EC:6.4.1.2]	| GO:0003989 | GO:0006633 | GO:0009317	|acetyl-CoA carboxylase activity |fatty acid biosynthetic process |acetyl-CoA carboxylase complex	|molecular_function |biological_process |cellular_component			K01963
2493	1.12723	0.378131	jgi|Chlre4|102299|e_gwH.18.40.1	2e-153	540.4	E1.-.-.-	| GO:0006118 | GO:0010181 | GO:0016491	|electron transport |FMN binding |oxidoreductase activity	|biological_process |molecular_function |molecular_function			K00540
2494	1.73202	0.0630261	jgi|Chlre4|163414|fgenesh2_kg.C_scaffold_23000011	1.6e-16	82.8	ATOX1, ATX1, copZ; copper chaperone	| GO:0030001 | GO:0046872	|metal ion transport |metal ion binding	|biological_process |molecular_function			K07213
2499	1.46683	0.544187	jgi|Chlre4|118402|e_gwW.23.74.1	3.4e-76	283.5	Serine/threonine specific protein phosphatase.	| GO:0004721 | GO:0004723 | GO:0004724 | GO:0005963 | GO:0008420 | GO:0008597 | GO:0017018 | GO:0017020 | GO:0017023	|phosphoprotein phosphatase activity |calcium-dependent protein serine/threonine phosphatase activity |magnesium-dependent protein serine/threonine phosphatase activity |magnesium-dependent protein serine/threonine phosphatase complex |CTD phosphatase act	|molecular_function |molecular_function |molecular_function |cellular_component |molecular_function |molecular_function |molecular_function |molecular_function |cellular_component	3.1.3.16
2500	0.742096	0.36531	jgi|Chlre4|347221|estExt_fgenesh1_pg.C_chromosome_160028	3.6e-07	50.45
2502	0.75855	0.264332	jgi|Chlre4|288328|au.g6512_t1	5.2e-46	183.3	ABC.X2.P; putative ABC transport system permease protein	| GO:0001584 | GO:0007186 | GO:0016021	|rhodopsin-like receptor activity |G-protein coupled receptor protein signaling pathway |integral to membrane	|molecular_function |biological_process |cellular_component			K02069
2503	0.573185	0.74604	jgi|ChlNC64A_1|136109|IGS.gm_15_00205	3.6e-20	96.67	NAF1; H/ACA ribonucleoprotein complex non-core subunit NAF1						K14763
2504	1.57026	0.446433	jgi|Chlre4|152053|Chlre2_kg.scaffold_43000017	2.1e-48	190.7	Carboxylic ester hydrolases.	| GO:0004620 | GO:0004806 | GO:0006629 | GO:0016298 | GO:0018731 | GO:0018732 | GO:0018733 | GO:0018734	|phospholipase activity |triacylglycerol lipase activity |lipid metabolic process |lipase activity |1-oxa-2-oxocycloheptane lactonase activity |sulfolactone hydrolase activity |3,4-dihydrocoumarin hydrolase activity |butyrolactone hydrolase activity	|molecular_function |molecular_function |biological_process |molecular_function |molecular_function |molecular_function |molecular_function |molecular_function	3.1.1.-	2,4-Dichlorobenzoate degradation|Butanoate metabolism|Pentose and glucuronate interconversions
2505	1.18896	-0.653326	jgi|Chlre4|184916|estExt_fgenesh2_kg.C_310040	1.7e-11	63.54		| GO:0004197 | GO:0006508	|cysteine-type endopeptidase activity |proteolysis	|molecular_function |biological_process
2506	1.01699	0.138781	jgi|Chlre4|415206|pasa_Sanger_mRNA19814	7.3e-44	175.6	PAT, AAT; bifunctional aspartate aminotransferase and glutamate/aspartate-prephenate aminotransferase [EC:2.6.1.1 2.6.1.78 2.6.1.79]|Aspartate aminotransferase.	| GO:0004069	|aspartate transaminase activity	|molecular_function	2.6.1.1	Alanine and aspartate metabolism|Alkaloid biosynthesis I|Arginine and proline metabolism|Carbon fixation|Cysteine metabolism|Glutamate metabolism|Phenylalanine metabolism|Phenylalanine, tyrosine and tryptophan biosynthesis|Tyrosine metabolism	K15849
2507	0.528795	0.342955	jgi|ChlNC64A_1|135164|IGS.gm_13_00092	4.5e-38	155.6
2508	2.75812	-0.568453	jgi|Chlre4|147787|Chlre2_kg.scaffold_17000159	1.3e-55	212.6	petF; ferredoxin	| GO:0006118 | GO:0009055 | GO:0051536 | GO:0051537	|electron transport |electron carrier activity |iron-sulfur cluster binding |2 iron, 2 sulfur cluster binding	|biological_process |molecular_function |molecular_function |molecular_function		photosynthesis	K02639
2509	2.07633	-0.346969	jgi|Chlre4|182560|estExt_fgenesh2_kg.C_40044	5.5e-12	66.63
2511	0.746871	0.335178	jgi|Chlre4|400527|pasa_Sanger_mRNA26529	9e-134	473.8	GPAT3_4, AGPAT9, AGPAT6; glycerol-3-phosphate O-acyltransferase 3/4 [EC:2.3.1.15]|1-acylglycerol-3-phosphate O-acyltransferase.	| GO:0003841| GO:0008152 | GO:0008415	|1-acylglycerol-3-phosphate O-acyltransferase activity|metabolic process |acyltransferase activity	|molecular_function|biological_process |molecular_function	2.3.1.51	Glycerolipid metabolism	K13506
2512	1.13496	0.168993	jgi|Chlre4|114273|e_gwW.9.201.1	0	742.7	lepA; GTP-binding protein LepA	| GO:0003924 | GO:0005525 | GO:0006412 | GO:0008547	|GTPase activity |GTP binding |translation |protein-synthesizing GTPase activity	|molecular_function |molecular_function |biological_process |molecular_function			K03596
2515	0.783734	0.151984	jgi|Chlre4|394888|pasa_Sanger_mRNA12705	2e-130	463.8		| GO:0005524 | GO:0016887	|ATP binding |ATPase activity	|molecular_function |molecular_function
2518	2.14728	-0.416113	jgi|Chlre4|182408|estExt_fgenesh2_kg.C_30176	1e-164	576.2	E2.5.1.6, metK; S-adenosylmethionine synthetase [EC:2.5.1.6]	| GO:0004478 | GO:0005524 | GO:0006730	|methionine adenosyltransferase activity |ATP binding |one-carbon compound metabolic process	|molecular_function |molecular_function |biological_process			K00789
2519	1.93159	-0.10081	jgi|Chlre4|153678|Chlre2_kg.scaffold_66000007	1.2e-57	217.2		| GO:0009765 | GO:0016020	|photosynthesis, light harvesting |membrane	|biological_process |cellular_component
2522	1.08214	0.536132	jgi|ChlNC64A_1|142545|IGS.gm_42_00014	4.1e-34	142.5		| GO:0016021	|integral to membrane	|cellular_component
2524	1.12896	0.439185	jgi|Chlre4|421711|pasa_Sanger_mRNA5303	4.3e-10	63.93
2526	1.66815	-0.0646961	jgi|Chlre4|133099|estExt_gwp_1H.C_820072	0	1056.2	SEC23; protein transport protein SEC23	| GO:0005515 | GO:0006886 | GO:0006888 | GO:0008270 | GO:0030127	|protein binding |intracellular protein transport |ER to Golgi vesicle-mediated transport |zinc ion binding |COPII vesicle coat	|molecular_function |biological_process |biological_process |molecular_function |cellular_component			K14006
2532	1.726	0.115208	jgi|Chlre4|137019|estExt_gwp_1W.C_190026	5e-16	83.19		| GO:0008299	|isoprenoid biosynthetic process	|biological_process
2536	1.81375	-0.216114	jgi|Chlre4|192899|estExt_fgenesh2_pg.C_330097	3.4e-15	79.34	HMGB2; high mobility group protein B2	| GO:0000785 | GO:0003677 | GO:0005634| GO:0006355	|chromatin |DNA binding |nucleus|regulation of transcription, DNA-dependent	|cellular_component |molecular_function |cellular_component|biological_process			K11295
2538	0.778446	0.217205	jgi|Chlre4|172865|fgenesh2_pg.C_scaffold_19000264	2.8e-66	249.6	Serine/threonine specific protein phosphatase.	| GO:0003824 | GO:0004721 | GO:0004723 | GO:0004724 | GO:0005963 | GO:0008420 | GO:0008597 | GO:0017018 | GO:0017020 | GO:0017023	|catalytic activity |phosphoprotein phosphatase activity |calcium-dependent protein serine/threonine phosphatase activity |magnesium-dependent protein serine/threonine phosphatase activity |magnesium-dependent protein serine/threonine phosphatase complex	|molecular_function |molecular_function |molecular_function |molecular_function |cellular_component |molecular_function |molecular_function |molecular_function |molecular_function |cellular_component	3.1.3.16
2541	0.275513	0.556872	jgi|Chlre4|411256|pasa_Sanger_mRNA25195	4.8e-27	118.6		| GO:0003824 | GO:0016020	|catalytic activity |membrane	|molecular_function |cellular_component
2543	1.75923	0.211464	jgi|Chlre4|58140|estExt_GenewiseH_1.C_300124	0	686	E6.3.4.5, argG; argininosuccinate synthase [EC:6.3.4.5]|Argininosuccinate synthase.	| GO:0004055 | GO:0005524 | GO:0006526	|argininosuccinate synthase activity |ATP binding |arginine biosynthetic process	|molecular_function |molecular_function |biological_process	6.3.4.5	Alanine and aspartate metabolism|Arginine and proline metabolism|Urea cycle and metabolism of amino groups	K01940
2545	1.52823	0.271299	jgi|Chlre4|189476|estExt_fgenesh2_pg.C_150174	1.1e-25	115.2
2548	2.0017	0.0234308	jgi|ChlNC64A_1|133987|IGS.gm_10_00278	2.7e-11	65.85
2550	0.751467	0.0630029	jgi|ChlNC64A_1|133686|IGS.gm_1_00822	6.5e-11	61.62		| GO:0004719| GO:0006464 | GO:0008757	|protein-L-isoaspartate (D-aspartate) O-methyltransferase activity|protein modification |S-adenosylmethionine-dependent methyltransferase activity	|molecular_function|biological_process |molecular_function
2552	1.43309	0.0445356	jgi|Chlre4|195746|STE_STE_157191	1.8e-19	92.82	grxC, GLRX, GLRX2; glutaredoxin 3	| GO:0009055 | GO:0015035 | GO:0045454	|electron carrier activity |protein disulfide oxidoreductase activity |cell redox homeostasis	|molecular_function |molecular_function |biological_process			K03676
2554	1.10225	0.207897	jgi|Chlre4|192686|estExt_fgenesh2_pg.C_310209	4e-17	85.89
2556	0.627975	0.539319	jgi|Chlre4|161769|fgenesh2_kg.C_scaffold_10000006	2.4e-37	154.1
2558	0.790057	-0.0424926	jgi|Chlre4|93502|fgenesh1_est.C_scaffold_5000038	2.2e-15	80.88		| GO:0031072	|heat shock protein binding	|molecular_function
2560	1.07119	0.16699	jgi|Chlre4|205884|SKA_estExt_fgenesh2_pg.C_370109	7.4e-65	143.7
2561	1.24426	0.236902	jgi|Chlre4|292994|au.g10843_t2	1.2e-49	194.9	ENTPD1_3_8; apyrase [EC:3.6.1.5]|Apyrase.	| GO:0004050 | GO:0016787 | GO:0043262	|apyrase activity |hydrolase activity |adenosine-diphosphatase activity	|molecular_function |molecular_function |molecular_function	3.6.1.5	Purine metabolism|Pyrimidine metabolism	K01510
2571	2.00282	0.49092	jgi|Chlre4|133859|estExt_gwp_1W.C_70314	0	822.8	HSPA5, BIP; heat shock 70kDa protein 5	| GO:0005524 | GO:0005783	|ATP binding |endoplasmic reticulum	|molecular_function |cellular_component			K09490
2572	0.80009	0.252067	jgi|Chlre4|154041|Chlre2_kg.scaffold_78000014	1.1e-36	152.9
2576	1.77908	0.272217	jgi|Chlre4|131692|estExt_gwp_1H.C_370036	3.7e-39	159.1		| GO:0020037 | GO:0046914	|heme binding |transition metal ion binding	|molecular_function |molecular_function
2579	0.815302	0.534989	jgi|Chlre4|313104|kg.chromosome_12_#_203_#_chlre3.11.91.2.11	2e-143	506.5	E3.2.1.26, sacA; beta-fructofuranosidase [EC:3.2.1.26]|Beta-fructofuranosidase.	| GO:0003677 | GO:0003700 | GO:0004553 | GO:0004564| GO:0005634 | GO:0005975 | GO:0006355	|DNA binding |transcription factor activity |hydrolase activity, hydrolyzing O-glycosyl compounds |beta-fructofuranosidase activity|nucleus |carbohydrate metabolic process |regulation of transcription, DNA-dependent	|molecular_function |molecular_function |molecular_function |molecular_function|cellular_component |biological_process |biological_process	3.2.1.26	Galactose metabolism|Starch and sucrose metabolism	K01193
2584	1.32191	0.0337704	jgi|Chlre4|376722|estExt_fgenesh1_pm.C_chromosome_10683	1.1e-15	82.8
2585	2.23164	0.308752	jgi|ChlNC64A_1|137198|IGS.gm_18_00304	9.4e-07	50.06
2586	1.37671	-0.137379	jgi|Chlre4|297252|au.g14859_t1	1e-60	231.1		| GO:0000166 | GO:0003700 | GO:0005524 | GO:0005622 | GO:0006355 | GO:0006810 | GO:0016021 | GO:0016887 | GO:0017111| GO:0042626 | GO:0043565	|nucleotide binding |transcription factor activity |ATP binding |intracellular |regulation of transcription, DNA-dependent |transport |integral to membrane |ATPase activity |nucleoside-triphosphatase activity|ATPase activity, coupled to transmembrane move	|molecular_function |molecular_function |molecular_function |cellular_component |biological_process |biological_process |cellular_component |molecular_function |molecular_function|molecular_function |molecular_function
2587	1.11323	0.130743	jgi|Chlre4|146135|Chlre2_kg.scaffold_16000226	5.5e-28	122.1
2597	1.07659	0.49219	jgi|Chlre4|196042|OVA_Chlre2_kg.scaffold_32000169	7.2e-98	356.3	IDH3; isocitrate dehydrogenase (NAD+) [EC:1.1.1.41]|Isocitrate dehydrogenase (NAD+).	| GO:0004448| GO:0004449 | GO:0005739 | GO:0006099 | GO:0008152 | GO:0016616	|isocitrate dehydrogenase activity|isocitrate dehydrogenase (NAD+) activity |mitochondrion |tricarboxylic acid cycle |metabolic process |oxidoreductase activity, acting on the CH-OH group of donors, NAD or NADP as acceptor	|molecular_function|molecular_function |cellular_component |biological_process |biological_process |molecular_function	1.1.1.41	Citrate cycle (TCA cycle)	K00030
2599	0.965618	0.254139	jgi|Chlre4|381188|estExt_fgenesh1_pm.C_chromosome_160027	4.2e-07	54.3
2607	0.964309	0.187796	jgi|Chlre4|150809|Chlre2_kg.scaffold_31000175	0	795.4	E1.5.1.12; 1-pyrroline-5-carboxylate dehydrogenase [EC:1.5.1.12]|Succinate-semialdehyde dehydrogenase.	| GO:0004777	|succinate-semialdehyde dehydrogenase activity	|molecular_function	1.2.1.24	Butanoate metabolism|Glutamate metabolism	K00294
2610	1.05115	-0.138269	jgi|Chlre4|155835|acegs_kg.scaffold_3000210	1.2e-75	280		| GO:0004672 | GO:0004674| GO:0004713 | GO:0005524 | GO:0005622 | GO:0006468 | GO:0006810	|protein kinase activity |protein serine/threonine kinase activity|protein-tyrosine kinase activity |ATP binding |intracellular |protein amino acid phosphorylation |transport	|molecular_function |molecular_function|molecular_function |molecular_function |cellular_component |biological_process |biological_process
2613	1.35902	0.302557	jgi|Chlre4|130596|estExt_gwp_1H.C_260086	2.3e-84	310.1	mogA; molybdopterin adenylyltransferase [EC:2.7.7.75]	| GO:0006777	|Mo-molybdopterin cofactor biosynthetic process	|biological_process			K03831
2615	1.76377	-0.144482	jgi|Chlre4|158745|acegs_kg.scaffold_34000015	4.4e-93	340.1		| GO:0006810 | GO:0008519 | GO:0016020	|transport |ammonium transmembrane transporter activity |membrane	|biological_process |molecular_function |cellular_component
2616	0.885214	-0.0168358	jgi|Chlre4|297552|au.g15138_t1	3.7e-15	80.49	Histone acetyltransferase.	| GO:0004402| GO:0005515 | GO:0008270	|histone acetyltransferase activity|protein binding |zinc ion binding	|molecular_function|molecular_function |molecular_function	2.3.1.48
2617	1.28982	0.396269	jgi|Chlre4|196553|BTM_160662	0	738.4	E2.4.1.241; digalactosyldiacylglycerol synthase [EC:2.4.1.241]						K09480
2619	1.33109	0.103335	jgi|Chlre4|184536|estExt_fgenesh2_kg.C_250012	1.9e-58	221.9
2621	1.83944	-0.0437238	jgi|Chlre4|377393|estExt_fgenesh1_pm.C_chromosome_20743	3.9e-44	174.9
2622	1.36225	-0.147546	jgi|Chlre4|294192|au.g11966_t1	5.2e-11	66.63	AMFR, GP78; autocrine motility factor receptor [EC:6.3.2.19]|Histone acetyltransferase.	| GO:0004402| GO:0005515 | GO:0008270	|histone acetyltransferase activity|protein binding |zinc ion binding	|molecular_function|molecular_function |molecular_function	2.3.1.48		K10636
2624	1.40597	-0.474172	jgi|Chlre4|347598|estExt_fgenesh1_pg.C_chromosome_160623	1.9e-16	82.8		| GO:0016491	|oxidoreductase activity	|molecular_function
2626	0.640592	0.689635	jgi|Chlre4|150313|Chlre2_kg.scaffold_34000029	1.1e-33	140.2	VPS36, EAP45; ESCRT-II complex subunit VPS36						K12190
2627	1.23145	0.0902775	jgi|Chlre4|189624|estExt_fgenesh2_pg.C_160206	2.3e-85	313.2		| GO:0005740 | GO:0007585	|mitochondrial envelope |respiratory gaseous exchange	|cellular_component |biological_process
2628	0.804272	0.527823	jgi|Chlre4|294160|au.g11934_t1	2.5e-23	103.6
2631	1.89933	-0.099785	jgi|Chlre4|205498|SKA_estExt_gwp_1H.C_930011	0	739.2	UGDH, ugd; UDPglucose 6-dehydrogenase [EC:1.1.1.22]|UDP-glucose 6-dehydrogenase.	| GO:0003979| GO:0006118 | GO:0016616 | GO:0051287	|UDP-glucose 6-dehydrogenase activity|electron transport |oxidoreductase activity, acting on the CH-OH group of donors, NAD or NADP as acceptor |NAD binding	|molecular_function|biological_process |molecular_function |molecular_function	1.1.1.22	Nucleotide sugars metabolism|Pentose and glucuronate interconversions|Starch and sucrose metabolism	K00012
2634	2.32229	-0.0997846	jgi|Chlre4|205901|SKA_Chlre2_kg.scaffold_1000693	2.4e-49	192.2
2637	1.58931	-0.214729	jgi|Chlre4|194541|estExt_fgenesh2_pg.C_690020	5e-180	627.1	AGXT; alanine-glyoxylate transaminase / serine-glyoxylate transaminase / serine-pyruvate transaminase [EC:2.6.1.44 2.6.1.45 2.6.1.51]|Transaminases (aminotransferases).	| GO:0008152 | GO:0018719 | GO:0043746 | GO:0043760 | GO:0043840 | GO:0046571	|metabolic process |6-aminohexanoate transaminase activity |N2-acetyl-L-lysine aminotransferase activity |acetyldiaminopimelate aminotransferase activity |branched-chain amino acid:2-keto-4-methylthiobutyrate aminotransferase activity |aspartate-2-keto-4-	|biological_process |molecular_function |molecular_function |molecular_function |molecular_function |molecular_function	2.6.1.-	Aminophosphonate metabolism|Caprolactam degradation|Lysine biosynthesis|Porphyrin and chlorophyll metabolism	K00830
2638	2.59943	-0.243019	jgi|Chlre4|150555|Chlre2_kg.scaffold_32000108	1.5e-17	85.89
2640	0.90551	0.940243	jgi|Chlre4|111274|e_gwW.8.190.1	4.3e-95	347.8	ERB1, BOP1; ribosome biogenesis protein ERB1						K14824
2642	1.53424	-0.0824816	jgi|Chlre4|186576|estExt_fgenesh2_pg.C_70262	4.7e-17	83.96
2650	2.0022	0.160904	jgi|Chlre4|53941|estExt_GenewiseH_1.C_50316	2.3e-31	131.7	Superoxide dismutase.	| GO:0004784 | GO:0006801 | GO:0046872	|superoxide dismutase activity |superoxide metabolic process |metal ion binding	|molecular_function |biological_process |molecular_function	1.15.1.1
2653	1.1465	0.163944	jgi|Chlre4|192037|estExt_fgenesh2_pg.C_270199	9.5e-96	347.8	E3.4.24.-|Metalloendopeptidases.	| GO:0004222 | GO:0004249 | GO:0006508 | GO:0008133 | GO:0008319 | GO:0016021 | GO:0030402	|metalloendopeptidase activity |stromelysin 3 activity |proteolysis |collagenase activity |prenyl protein specific endopeptidase activity |integral to membrane |matrilysin-2 activity	|molecular_function |molecular_function |biological_process |molecular_function |molecular_function |cellular_component |molecular_function	3.4.24.-		K01417
2657	1.55165	-0.00704965	jgi|Chlre4|206228|OVA_Chlre2_kg.scaffold_24000180	2e-56	217.2
2666	1.33939	0.465865	jgi|Chlre4|608|fgenesh1_pm.C_scaffold_47000002	2e-142	501.5	EIF4A3, FAL1; ATP-dependent RNA helicase [EC:3.6.4.13]|Adenosinetriphosphatase.	| GO:0003676 | GO:0004003 | GO:0004004 | GO:0004386 | GO:0005524 | GO:0008026 | GO:0008094 | GO:0008186 | GO:0015462 | GO:0016887 | GO:0017116 | GO:0042623 | GO:0042624 | GO:0042625 | GO:0042626	|nucleic acid binding |ATP-dependent DNA helicase activity |ATP-dependent RNA helicase activity |helicase activity |ATP binding |ATP-dependent helicase activity |DNA-dependent ATPase activity |RNA-dependent ATPase activity |protein-transmembrane transport	|molecular_function |molecular_function |molecular_function |molecular_function |molecular_function |molecular_function |molecular_function |molecular_function |molecular_function |molecular_function |molecular_function |molecular_function |molecular_func	3.6.1.3	Purine metabolism	K13025
2670	0.702655	0.450936	jgi|Chlre4|192824|estExt_fgenesh2_pg.C_350068	4.8e-51	198.4
2675	1.5503	0.00660153	jgi|Chlre4|281733|au.g330_t1	4.2e-17	85.89	Histone acetyltransferase.	| GO:0004402	|histone acetyltransferase activity	|molecular_function	2.3.1.48
2681	2.37113	-0.342798	jgi|Chlre4|133620|estExt_gwp_1W.C_80253	1e-115	412.9	ppa; inorganic pyrophosphatase [EC:3.6.1.1]|Inorganic pyrophosphatase.	| GO:0000287 | GO:0004427 | GO:0005737 | GO:0006796| GO:0009168 | GO:0019239	|magnesium ion binding |inorganic diphosphatase activity |cytoplasm |phosphate metabolic process|purine ribonucleoside monophosphate biosynthetic process |deaminase activity	|molecular_function |molecular_function |cellular_component |biological_process|biological_process |molecular_function	3.6.1.1	Oxidative phosphorylation	K01507
2686	1.82674	-0.678492	jgi|Chlre4|342717|estExt_fgenesh1_pg.C_chromosome_20200	2.7e-11	65.85
2687	1.74886	-0.291082	jgi|Chlre4|192937|estExt_fgenesh2_pg.C_380023	5.5e-51	200.3
2691	1.46221	0.0678238	jgi|Chlre4|95558|fgenesh1_est.C_scaffold_31000005	4.1e-99	358.6	Serine/threonine specific protein phosphatase.	| GO:0003824 | GO:0004721 | GO:0004722 | GO:0004723 | GO:0004724 | GO:0005963 | GO:0006470 | GO:0008287 | GO:0008420 | GO:0008597 | GO:0017018 | GO:0017020 | GO:0017023	|catalytic activity |phosphoprotein phosphatase activity |protein serine/threonine phosphatase activity |calcium-dependent protein serine/threonine phosphatase activity |magnesium-dependent protein serine/threonine phosphatase activity |magnesium-dependen	|molecular_function |molecular_function |molecular_function |molecular_function |molecular_function |cellular_component |biological_process |cellular_component |molecular_function |molecular_function |molecular_function |molecular_function |cellular_compo	3.1.3.16
2692	0.815438	0.352916	jgi|ChlNC64A_1|133779|IGS.gm_10_00070	5.9e-07	53.14
2694	1.47823	-0.0117952	jgi|Chlre4|189308|estExt_fgenesh2_pg.C_140216	1.9e-17	87.04
2698	0.860375	0.592936	jgi|Chlre4|289768|au.g7846_t1	1.7e-08	59.69	Histone acetyltransferase.	| GO:0004402| GO:0008270	|histone acetyltransferase activity|zinc ion binding	|molecular_function|molecular_function	2.3.1.48
2700	0.774454	0.469315	jgi|Chlre4|379589|estExt_fgenesh1_pm.C_chromosome_100252	1.5e-15	78.57
2701	1.20238	-0.650065	jgi|Chlre4|54232|estExt_GenewiseH_1.C_30512	3.3e-34	143.7	kgtP; MFS transporter, MHS family, alpha-ketoglutarate permease	| GO:0005215 | GO:0006810 | GO:0016020| GO:0016021	|transporter activity |transport |membrane|integral to membrane	|molecular_function |biological_process |cellular_component|cellular_component			K03761
2706	1.14092	0.0820489	jgi|Chlre4|157234|acegs_kg.scaffold_1000099	4e-164	575.1	E3.5.1.6; beta-ureidopropionase [EC:3.5.1.6]|Beta-ureidopropionase.	| GO:0003837| GO:0006807 | GO:0016810	|beta-ureidopropionase activity|nitrogen compound metabolic process |hydrolase activity, acting on carbon-nitrogen (but not peptide) bonds	|molecular_function|biological_process |molecular_function	3.5.1.6	beta-Alanine metabolism|Pantothenate and CoA biosynthesis|Pyrimidine metabolism	K01431
2708	1.58534	0.0481204	jgi|Chlre4|158152|acegs_kg.scaffold_24000066	1e-145	512.7	UER1; 3,5-epimerase/4-reductase [EC:5.1.3.- 1.1.1.-]						K12451
2710	0.39386	0.457731	jgi|Chlre4|324455|pg.chromosome_2_#_248	5.8e-73	271.6	Histone acetyltransferase.	| GO:0004402	|histone acetyltransferase activity	|molecular_function	2.3.1.48
2712	2.828	-0.00469553	jgi|Chlre4|77517|estExt_GenewiseW_1.C_20197	4e-72	267.7	RP-L17e, RPL17; large subunit ribosomal protein L17e	| GO:0003735 | GO:0005622 | GO:0005840 | GO:0006412 | GO:0015934	|structural constituent of ribosome |intracellular |ribosome |translation |large ribosomal subunit	|molecular_function |cellular_component |cellular_component |biological_process |cellular_component			K02880
2714	1.12017	0.415597	jgi|Chlre4|119861|e_gwW.32.74.1	5.5e-67	252.7	G6PD, zwf; glucose-6-phosphate 1-dehydrogenase [EC:1.1.1.49]|Glucose-6-phosphate 1-dehydrogenase.	| GO:0004345 | GO:0006006	|glucose-6-phosphate dehydrogenase activity |glucose metabolic process	|molecular_function |biological_process	1.1.1.49	Glutathione metabolism|Pentose phosphate pathway	K00036
2716	1.14206	0.491	jgi|Chlre4|42895|gwH.20.102.1	6.8e-57	219.2		| GO:0000166 | GO:0005524| GO:0017111	|nucleotide binding |ATP binding|nucleoside-triphosphatase activity	|molecular_function |molecular_function|molecular_function
2717	1.81302	0.31051	jgi|Chlre4|301657|kg.chromosome_2_#_1096_#_chlre3.5.11.1.1	2.6e-33	140.2	PSAP, SGP1; saposin	| GO:0005764 | GO:0006629 | GO:0006665	|lysosome |lipid metabolic process |sphingolipid metabolic process	|cellular_component |biological_process |biological_process			K12382
2719	2.20937	-0.00729189	jgi|Chlre4|336065|pm.chromosome_3_#_326	3.4e-19	91.66	bolA; BolA protein						K05527
2720	1.44089	0.287107	jgi|Chlre4|144907|Chlre2_kg.scaffold_12000101	7.7e-42	168.7
2722	1.71828	0.103539	jgi|Chlre4|144556|Chlre2_kg.scaffold_11000101	3.3e-34	90.89	TBP, tbp; transcription initiation factor TFIID TATA-box-binding protein	| GO:0003677 | GO:0003702 | GO:0005634 | GO:0005669 | GO:0006355 | GO:0006367	|DNA binding |RNA polymerase II transcription factor activity |nucleus |transcription factor TFIID complex |regulation of transcription, DNA-dependent |transcription initiation from RNA polymerase II promoter	|molecular_function |molecular_function |cellular_component |cellular_component |biological_process |biological_process			K03120
2723	1.49282	0.405098	jgi|Chlre4|205776|OVA_fgenesh2_pg.C_scaffold_39000007	2.5e-26	118.6
2729	0.743696	0.517779	jgi|ChlNC64A_1|141882|IGS.gm_4_00023	5e-147	517.7	PDCD6IP, ALIX, RIM20; programmed cell death 6-interacting protein|Protein-tyrosine-phosphatase.	| GO:0004725| GO:0004727 | GO:0007165	|protein tyrosine phosphatase activity|prenylated protein tyrosine phosphatase activity |signal transduction	|molecular_function|molecular_function |biological_process	3.1.3.48		K12200
2732	1.91722	0.196562	jgi|ChlNC64A_1|57104|estExt_fgenesh3_pg.C_40210	1.6e-07	53.53	Acid--D-amino-acid ligases (peptide synthases).	| GO:0008766 | GO:0016881 | GO:0018169	|UDP-N-acetylmuramoylalanyl-D-glutamyl-2,6-diaminopimelate-D-alanyl-D-alanine ligase activity |acid-amino acid ligase activity |ribosomal S6-glutamic acid ligase activity	|molecular_function |molecular_function |molecular_function	6.3.2.-	Tryptophan metabolism|Ubiquinone biosynthesis
2733	0.864496	0.421974	jgi|Chlre4|185467|estExt_fgenesh2_kg.C_520011	5e-40	161.8
2736	0.582292	-0.38364	jgi|Chlre4|150338|Chlre2_kg.scaffold_34000054	1.6e-15	80.88		| GO:0005515 | GO:0008270	|protein binding |zinc ion binding	|molecular_function |molecular_function
2743	1.21445	0.00350193	jgi|Chlre4|407917|pasa_Sanger_mRNA35831	1.6e-13	73.94	Histone acetyltransferase.	| GO:0004402| GO:0005249 | GO:0006813 | GO:0008076	|histone acetyltransferase activity|voltage-gated potassium channel activity |potassium ion transport |voltage-gated potassium channel complex	|molecular_function|molecular_function |biological_process |cellular_component	2.3.1.48
2745	0.847788	-0.513997	jgi|Chlre4|425370|pasa_Sanger_mRNA7305	2e-13	74.71
2747	2.02144	-0.111396	jgi|ChlNC64A_1|143916|IGS.gm_6_00490	2.5e-07	52.76	Exo-alpha-sialidase.	| GO:0004308	|exo-alpha-sialidase activity	|molecular_function	3.2.1.18	N-Glycan degradation|Sphingoglycolipid metabolism
2748	1.15962	0.0161209	jgi|Chlre4|38547|gwH.8.10.1	0	901	gidA, mnmG, MTO1; tRNA uridine 5-carboxymethylaminomethyl modification enzyme	| GO:0008033| GO:0016491 | GO:0050660	|tRNA processing|oxidoreductase activity |FAD binding	|biological_process|molecular_function |molecular_function			K03495
2749	0.766057	-0.11558	jgi|Chlre4|313458|kg.chromosome_12_#_557_#_853277:1	2.5e-85	312.4		| GO:0005509	|calcium ion binding	|molecular_function
2750	1.50995	0.616398	jgi|Chlre4|206012|OVA_fgenesh2_pg.C_scaffold_43000100	9.5e-27	119.8		| GO:0005524 | GO:0016020| GO:0016887	|ATP binding |membrane|ATPase activity	|molecular_function |cellular_component|molecular_function
2753	2.02072	0.248396	jgi|Chlre4|195230|estExt_fgenesh2_pg.C_950020	0	728.4	TC.AAA; ATP:ADP antiporter, AAA family	| GO:0005471 | GO:0005524 | GO:0006810 | GO:0016021	|ATP:ADP antiporter activity |ATP binding |transport |integral to membrane	|molecular_function |molecular_function |biological_process |cellular_component			K03301
2754	1.2688	-0.163765	jgi|Chlre4|409061|pasa_Sanger_mRNA16138	6e-35	144.4	MIF; phenylpyruvate tautomerase [EC:5.3.2.1]|Phenylpyruvate tautomerase.	| GO:0050178	|phenylpyruvate tautomerase activity	|molecular_function	5.3.2.1	Phenylalanine metabolism|Tyrosine metabolism	K07253
2755	1.26475	0.145353	jgi|Chlre4|189062|estExt_fgenesh2_pg.C_130137	1.9e-23	108.2		| GO:0006811 | GO:0016020 | GO:0030594	|ion transport |membrane |neurotransmitter receptor activity	|biological_process |cellular_component |molecular_function
2759	1.52712	0.116278	jgi|Chlre4|183446|estExt_fgenesh2_kg.C_160011	7e-176	614.4	hemH, FECH; ferrochelatase [EC:4.99.1.1]	| GO:0004325 | GO:0006783	|ferrochelatase activity |heme biosynthetic process	|molecular_function |biological_process			K01772
2761	0.110049	1.33518	jgi|Chlre4|158976|acegs_kg.scaffold_31000097	4.3e-07	48.91	Phosphotransferases with an alcohol group as acceptor.	| GO:0004672 | GO:0004674 | GO:0004713 | GO:0005524 | GO:0006468 | GO:0008443 | GO:0008607 | GO:0008819 | GO:0016307 | GO:0016538 | GO:0018720 | GO:0019914 | GO:0032942 | GO:0035004 | GO:0042556 | GO:0042557 | GO:0043743 | GO:0043771 | GO:0043798 | GO:004	|protein kinase activity |protein serine/threonine kinase activity |protein-tyrosine kinase activity |ATP binding |protein amino acid phosphorylation |phosphofructokinase activity |phosphorylase kinase regulator activity |cobinamide kinase activity |phosp	|molecular_function |molecular_function |molecular_function |molecular_function |biological_process |molecular_function |molecular_function |molecular_function |molecular_function |molecular_function |molecular_function |molecular_function |molecular_func	2.7.1.-	Benzoate degradation via CoA ligation|Inositol phosphate metabolism|Nicotinate and nicotinamide metabolism|Sphingoglycolipid metabolism|Starch and sucrose metabolism
2766	1.37666	0.102189	jgi|Chlre4|296922|au.g14541_t1	5.5e-39	159.5	Peptidylprolyl isomerase.	| GO:0003755 | GO:0004600 | GO:0030051 | GO:0042027	|peptidyl-prolyl cis-trans isomerase activity |cyclophilin |FK506-sensitive peptidyl-prolyl cis-trans isomerase |cyclophilin-type peptidyl-prolyl cis-trans isomerase activity	|molecular_function |molecular_function |molecular_function |molecular_function	5.2.1.8
2767	1.66472	0.116742	jgi|Chlre4|196442|MHS_estExt_gwp_1W.C_710047	8e-143	504.2	GAPDH, gapA; glyceraldehyde 3-phosphate dehydrogenase [EC:1.2.1.12]	| GO:0004365 | GO:0006096 | GO:0051287	|glyceraldehyde-3-phosphate dehydrogenase (phosphorylating) activity |glycolysis |NAD binding	|molecular_function |biological_process |molecular_function			K00134
2770	2.26288	-0.0556925	jgi|Chlre4|205922|SKA_gwH.27.9.1	2.2e-09	61.23	Miscellaneous (requires further characterization).	| GO:0016215 | GO:0018688 | GO:0018689 | GO:0042389	|CoA desaturase activity |DDT 2,3-dioxygenase activity |naphthalene disulfonate 1,2-dioxygenase activity |omega-3 fatty acid desaturase activity	|molecular_function |molecular_function |molecular_function |molecular_function	1.14.99.-
2771	0.958406	0.339693	jgi|Chlre4|128415|estExt_gwp_1H.C_130136	2e-118	422.2
2775	1.45354	0.590776	jgi|Chlre4|294072|au.g11848_t1	2e-21	100.9	Histone acetyltransferase.	| GO:0004402	|histone acetyltransferase activity	|molecular_function	2.3.1.48
2777	1.61263	0.165724	jgi|Chlre4|136810|estExt_gwp_1W.C_10724	0	761.1	chlP, bchP; geranylgeranyl reductase [EC:1.3.1.83]	| GO:0008152 | GO:0015979 | GO:0015995 | GO:0016491 | GO:0045550| GO:0050660	|metabolic process |photosynthesis |chlorophyll biosynthetic process |oxidoreductase activity |geranylgeranyl reductase activity|FAD binding	|biological_process |biological_process |biological_process |molecular_function |molecular_function|molecular_function			K10960
2779	0.699537	0.538711	jgi|ChlNC64A_1|55988|estExt_fgenesh3_pm.C_20052	4.9e-19	89.35	Pentosyltransferases.	| GO:0000105 | GO:0000107 | GO:0003824 | GO:0005737 | GO:0009382 | GO:0016763 | GO:0018071 | GO:0018121 | GO:0018127	|histidine biosynthesis |imidazoleglycerol phosphate synthase activity |catalytic activity |cytoplasm |imidazoleglycerol phosphate synthase complex |transferase activity, transferring pentosyl groups |NAD(P)-cysteine ADP-ribosyltransferase activity |NAD(P	|biological_process |molecular_function |molecular_function |cellular_component |cellular_component |molecular_function |molecular_function |molecular_function |molecular_function	2.4.2.-
2780	0.663578	0.26972	jgi|ChlNC64A_1|135824|IGS.gm_14_00357	4.9e-14	75.48	Histone acetyltransferase.	| GO:0004402	|histone acetyltransferase activity	|molecular_function	2.3.1.48
2781	1.42586	-0.148268	jgi|Chlre4|409900|pasa_Sanger_mRNA17860	1.6e-35	148.3	AGRN; agrin						K06254
2782	0.828324	0.526111	jgi|Chlre4|127460|estExt_gwp_1H.C_20089	1.8e-63	240	UTP11; U3 small nucleolar RNA-associated protein 11	| GO:0006364 | GO:0032040	|rRNA processing |small subunit processome	|biological_process |cellular_component			K14769
2784	1.02229	0.354287	jgi|Chlre4|335991|pm.chromosome_3_#_252	1.5e-30	114	3-oxoacyl-[acyl-carrier protein] reductase.	| GO:0004316 | GO:0006633 | GO:0008152 | GO:0016491 | GO:0051287	|3-oxoacyl-[acyl-carrier-protein] reductase activity |fatty acid biosynthetic process |metabolic process |oxidoreductase activity |NAD binding	|molecular_function |biological_process |biological_process |molecular_function |molecular_function	1.1.1.100	Fatty acid biosynthesis (path 1)
2785	1.76428	0.278872	jgi|Chlre4|189179|estExt_fgenesh2_pg.C_140022	4e-109	392.9		| GO:0016787	|hydrolase activity	|molecular_function
2788	1.71148	-0.829991	jgi|ChlNC64A_1|15925|gw1.183.3.1	7.6e-16	80.11	ATPF1E, atpC; F-type H+-transporting ATPase subunit epsilon [EC:3.6.3.14]	| GO:0003735| GO:0005622 | GO:0005840 | GO:0006412	|structural constituent of ribosome|intracellular |ribosome |protein biosynthesis	|molecular_function|cellular_component |cellular_component |biological_process		photosynthesis	K02114
2794	1.72896	-0.287555	jgi|Chlre4|183515|estExt_fgenesh2_kg.C_10002	1.1e-07	54.68
2795	0.886564	0.0267964	jgi|Chlre4|206151|SKA_estExt_fgenesh2_pg.C_110316	6.6e-91	331.3	E2.7.7.41, CDS1, cdsA; phosphatidate cytidylyltransferase [EC:2.7.7.41]|Phosphatidate cytidylyltransferase.	| GO:0004605 | GO:0008654 | GO:0016020	|phosphatidate cytidylyltransferase activity |phospholipid biosynthetic process |membrane	|molecular_function |biological_process |cellular_component	2.7.7.41	Glycerolipid metabolism	K00981
2801	1.31499	0.428287	jgi|Chlre4|347049|estExt_fgenesh1_pg.C_chromosome_140161	3.9e-16	81.65		| GO:0003700 | GO:0005634 | GO:0006355	|transcription factor activity |nucleus |regulation of transcription, DNA-dependent	|molecular_function |cellular_component |biological_process
2809	1.93033	-0.275553	jgi|Chlre4|164424|fgenesh2_kg.C_scaffold_41000009	2e-13	72.02	NDUFB9; NADH dehydrogenase (ubiquinone) 1 beta subcomplex 9 [EC:1.6.5.3 1.6.99.3]						K03965
2811	0.9426	0.742602	jgi|Chlre4|195952|RWI_154979	1e-125	445.3
2812	1.35688	0.432568	jgi|Chlre4|144686|Chlre2_kg.scaffold_11000231	5.5e-17	85.11
2816	1.16037	0.383749	jgi|Chlre4|155869|acegs_kg.scaffold_6000030	2e-123	439.1		| GO:0004197| GO:0006508 | GO:0008234	|cysteine-type endopeptidase activity|proteolysis |cysteine-type peptidase activity	|molecular_function|biological_process |molecular_function
2819	1.70299	-1.41647	jgi|Chlre4|378964|estExt_fgenesh1_pm.C_chromosome_70338	8.5e-09	59.31
2820	1.96005	0.128317	jgi|Chlre4|140839|Chlre2_kg.scaffold_8000010	0	844.3	ilvC; ketol-acid reductoisomerase [EC:1.1.1.86]|Ketol-acid reductoisomerase.	| GO:0004455 | GO:0009082	|ketol-acid reductoisomerase activity |branched chain family amino acid biosynthetic process	|molecular_function |biological_process	1.1.1.86	Pantothenate and CoA biosynthesis|Valine, leucine and isoleucine biosynthesis	K00053
2823	1.37398	0.524008	jgi|Chlre4|184661|estExt_fgenesh2_kg.C_300022	0	1057.7		| GO:0006118 | GO:0009703| GO:0016491 | GO:0020037 | GO:0030151 | GO:0046914	|electron transport |nitrate reductase (NADH) activity|oxidoreductase activity |heme binding |molybdenum ion binding |transition metal ion binding	|biological_process |molecular_function|molecular_function |molecular_function |molecular_function |molecular_function
2824	0.811199	0.12807	jgi|Chlre4|304050|kg.chromosome_3_#_980_#_XP_001702960.1	2e-10	64.31
2826	1.37074	0.330241	jgi|Chlre4|205897|SKA_fgenesh2_pg.C_scaffold_27000009	3.8e-43	172.2
2829	0.767054	0.297043	jgi|Chlre4|291360|au.g9312_t1	2.5e-19	90.89
2833	1.23335	0.307077	jgi|Chlre4|196624|MHS_estExt_fgenesh2_pg.C_30282	3e-134	474.2	PFK, pfk; 6-phosphofructokinase [EC:2.7.1.11]	| GO:0003872 | GO:0005945 | GO:0006096	|6-phosphofructokinase activity |6-phosphofructokinase complex |glycolysis	|molecular_function |cellular_component |biological_process			K00850
2838	1.74157	0.673801	jgi|Chlre4|194316|estExt_fgenesh2_pg.C_590022	4e-128	454.1	pdxS, pdx1; pyridoxine biosynthesis protein [EC:4.-.-.-]|Lyases.	| GO:0016829 | GO:0043729 | GO:0051339	|lyase activity |2-amino-5-formylamino-6-(5-phosphoribosylamino)pyrimidin-4(3H)-one formate-lyase activity |regulation of lyase activity	|molecular_function |molecular_function |biological_process	4.-.-.-		K06215
2840	0.290216	0.355642	jgi|Chlre4|114486|e_gwW.10.229.1	2.5e-43	172.6		| GO:0006820 | GO:0015380 | GO:0016021	|anion transport |anion exchanger activity |integral to membrane	|biological_process |molecular_function |cellular_component
2841	0.912508	-0.18818	jgi|Chlre4|195781|BIS_CDKI	3.3e-24	109.8		| GO:0004672 | GO:0004674 | GO:0004693| GO:0004713 | GO:0005524 | GO:0006468	|protein kinase activity |protein serine/threonine kinase activity |cyclin-dependent protein kinase activity|protein-tyrosine kinase activity |ATP binding |protein amino acid phosphorylation	|molecular_function |molecular_function |molecular_function|molecular_function |molecular_function |biological_process
2842	1.02799	-0.505439	jgi|Chlre4|181854|estExt_fgenesh2_kg.C_80016	8.7e-43	171
2847	1.11682	0.48705	jgi|Chlre4|416525|pasa_Sanger_mRNA21020	2.3e-37	154.8	Protein-tyrosine-phosphatase.	| GO:0004725 | GO:0004727| GO:0006470 | GO:0016311 | GO:0016791	|protein tyrosine phosphatase activity |prenylated protein tyrosine phosphatase activity|protein amino acid dephosphorylation |dephosphorylation |phosphoric monoester hydrolase activity	|molecular_function |molecular_function|biological_process |biological_process |molecular_function	3.1.3.48
2850	1.56738	0.0931082	jgi|Chlre4|192558|estExt_fgenesh2_pg.C_310018	2e-62	237.3	ATPeVPF, ATP6F; V-type H+-transporting ATPase 21kDa proteolipid subunit [EC:3.6.3.14]|H(+)-transporting two-sector ATPase.	| GO:0003936 | GO:0005524 | GO:0015986 | GO:0016020 | GO:0016021 | GO:0016469 | GO:0042626 | GO:0045259| GO:0046933 | GO:0046961	|hydrogen-transporting two-sector ATPase activity |ATP binding |ATP synthesis coupled proton transport |membrane |integral to membrane |proton-transporting two-sector ATPase complex |ATPase activity, coupled to transmembrane movement of substances |proton	|molecular_function |molecular_function |biological_process |cellular_component |cellular_component |cellular_component |molecular_function |cellular_component|molecular_function |molecular_function	3.6.3.14	Flagellar assembly|Type III secretion system|ATP synthesis	K03661
2851	1.28764	0.43873	jgi|Chlre4|189295|estExt_fgenesh2_pg.C_140193	6.6e-56	216.1
2852	0.611658	0.538711	jgi|Chlre4|397552|pasa_Sanger_mRNA15743	0	692.2
2853	1.44872	0.152859	jgi|Chlre4|196773|SKA_chlre3.59.3.2.51	0	642.9	sufB; Fe-S cluster assembly protein SufB	| GO:0005515 | GO:0016226	|protein binding |iron-sulfur cluster assembly	|molecular_function |biological_process			K09014
2854	1.45292	0.395347	jgi|ChlNC64A_1|59399|estExt_fgenesh3_pg.C_370046	7.4e-11	65.47
2856	1.86359	-0.0230209	jgi|Chlre4|178114|fgenesh2_pg.C_scaffold_48000018	3.6e-38	156.4
2860	0.935289	0.735896	jgi|Chlre4|148418|Chlre2_kg.scaffold_21000031	2.2e-20	96.29
2862	1.68587	-0.306131	jgi|Chlre4|185233|estExt_fgenesh2_kg.C_420014	1.4e-16	83.96		| GO:0006118 | GO:0008937 | GO:0009536 | GO:0015979	|electron transport |ferredoxin reductase activity |plastid |photosynthesis	|biological_process |molecular_function |cellular_component |biological_process
2863	0.330242	0.0733709	jgi|ChlNC64A_1|136410|IGS.gm_16_00133	8.1e-51	196.1
2867	0.931569	0.24649	jgi|Chlre4|205945|SKA_Chlre2_kg.scaffold_1000341	4e-112	402.5	phhA, PAH; phenylalanine-4-hydroxylase [EC:1.14.16.1]|Phenylalanine 4-monooxygenase.	| GO:0004497 | GO:0004505| GO:0005506 | GO:0009072	|monooxygenase activity |phenylalanine 4-monooxygenase activity|iron ion binding |aromatic amino acid family metabolic process	|molecular_function |molecular_function|molecular_function |biological_process	1.14.16.1	Phenylalanine, tyrosine and tryptophan biosynthesis	K00500
2868	1.02933	0.45777	jgi|Chlre4|119356|e_gwW.30.43.1	0	641.7	ABCE1; ATP-binding cassette, sub-family E, member 1	| GO:0000166 | GO:0005524 | GO:0016887 | GO:0017111	|nucleotide binding |ATP binding |ATPase activity |nucleoside-triphosphatase activity	|molecular_function |molecular_function |molecular_function |molecular_function			K06174
2870	0.709887	0.302757	jgi|Chlre4|169014|fgenesh2_pg.C_scaffold_9000153	7.7e-41	164.5		| GO:0000166 | GO:0004812 | GO:0005086 | GO:0005524 | GO:0005622 | GO:0005737 | GO:0006412 | GO:0006418| GO:0032012	|nucleotide binding |aminoacyl-tRNA ligase activity |ARF guanyl-nucleotide exchange factor activity |ATP binding |intracellular |cytoplasm |translation |tRNA aminoacylation for protein translation|regulation of ARF protein signal transduction	|molecular_function |molecular_function |molecular_function |molecular_function |cellular_component |cellular_component |biological_process |biological_process|biological_process
2871	1.12703	-0.0715781	jgi|Chlre4|126669|estExt_gwp_1H.C_50295	2e-98	356.7
2877	0.798486	0.868052	jgi|Chlre4|194816|estExt_fgenesh2_pg.C_790046	2.7e-09	56.22		| GO:0005634	|nucleus	|cellular_component
2880	2.34351	0.169967	jgi|Chlre4|145043|Chlre2_kg.scaffold_12000237	9.9e-37	151	EIF1, SUI1; translation initiation factor 1	| GO:0003743 | GO:0006412| GO:0006413	|translation initiation factor activity |translation|translational initiation	|molecular_function |biological_process|biological_process			K03113
2882	1.73857	-0.0488111	jgi|Chlre4|159566|acegs_kg.scaffold_48000041	1.6e-13	72.02	Ubiquinol--cytochrome c reductase.	| GO:0005740 | GO:0006122 | GO:0008121	|mitochondrial envelope |mitochondrial electron transport, ubiquinol to cytochrome c |ubiquinol-cytochrome-c reductase activity	|cellular_component |biological_process |molecular_function	1.10.2.2	Oxidative phosphorylation
2884	1.00683	0.313508	jgi|Chlre4|205767|SKA_estExt_fgenesh2_pg.C_50249	3e-159	559.7		| GO:0004672 | GO:0005524 | GO:0006468	|protein kinase activity |ATP binding |protein amino acid phosphorylation	|molecular_function |molecular_function |biological_process
2889	1.6449	-0.0474615	jgi|Chlre4|292188|au.g10099_t1	1.2e-44	177.2
2892	1.05944	0.438875	jgi|Chlre4|188476|estExt_fgenesh2_pg.C_100256	7e-154	540.8	serC, PSAT1; phosphoserine aminotransferase [EC:2.6.1.52]|Phosphoserine aminotransferase.	| GO:0004648| GO:0006564 | GO:0008152	|phosphoserine transaminase activity|L-serine biosynthetic process |metabolic process	|molecular_function|biological_process |biological_process	2.6.1.52	Glycine, serine and threonine metabolism|Vitamin B6 metabolism	K00831
2897	1.29193	0.102597	jgi|Chlre4|196742|DNE_DNE_gwH.55.10.1	0	800.4	LUT5, CYP97A3; cytochrome P450, family 97, subfamily A (beta-ring hydroxylase) [EC:1.14.-.-]|Acting on paired donors, with incorporation or reduction of	| GO:0004497 | GO:0005506 | GO:0006118 | GO:0018585 | GO:0018586 | GO:0018587 | GO:0018588 | GO:0018589 | GO:0018590 | GO:0018591 | GO:0018592 | GO:0018593 | GO:0018594 | GO:0018595 | GO:0018596 | GO:0018597 | GO:0018598 | GO:0018599 | GO:0018600 | GO:002	|monooxygenase activity |iron ion binding |electron transport |fluorene oxygenase activity |mono-butyltin dioxygenase activity |limonene 8-monooxygenase activity |tri-n-butyltin dioxygenase activity |di-n-butyltin dioxygenase activity |methylsilanetriol h	|molecular_function |molecular_function |biological_process |molecular_function |molecular_function |molecular_function |molecular_function |molecular_function |molecular_function |molecular_function |molecular_function |molecular_function |molecular_func	1.14.-.-	Ascorbate and aldarate metabolism|Flavonoids, stilbene and lignin biosynthesis|Fluorene degradation|gamma-Hexachlorocyclohexane degradation	K15747
2899	1.31921	0.06728	jgi|Chlre4|139246|estExt_gwp_1W.C_400053	0	764.2		| GO:0005634 | GO:0005643 | GO:0005737 | GO:0006606 | GO:0006886 | GO:0008565	|nucleus |nuclear pore |cytoplasm |protein import into nucleus |intracellular protein transport |protein transporter activity	|cellular_component |cellular_component |cellular_component |biological_process |biological_process |molecular_function
2900	1.22801	0.130146	jgi|Chlre4|22212|fgenesh1_pg.C_scaffold_94000029	9.7e-54	208	SRP43, CAO; signal recognition particle 43 kDa protein	| GO:0000785 | GO:0003682 | GO:0005634 | GO:0006333	|chromatin |chromatin binding |nucleus |chromatin assembly or disassembly	|cellular_component |molecular_function |cellular_component |biological_process			K12271
2903	0.740172	0.17568	jgi|Chlre4|290742|au.g8738_t1	6.4e-15	78.57	tRNA-intron endonuclease.	| GO:0000213 | GO:0000214 | GO:0006388| GO:0016068	|tRNA-intron endonuclease activity |tRNA-intron endonuclease complex |tRNA splicing|type I hypersensitivity	|molecular_function |cellular_component |biological_process|biological_process	3.1.27.9
2905	0.674792	-0.290366	jgi|Chlre4|346503|estExt_fgenesh1_pg.C_chromosome_120912	7.4e-27	117.9		| GO:0003700 | GO:0006355	|transcription factor activity |regulation of transcription, DNA-dependent	|molecular_function |biological_process
2906	0.976287	0.250391	jgi|Chlre4|135584|estExt_gwp_1W.C_110312	4e-154	541.6	chlD, bchD; magnesium chelatase subunit D [EC:6.6.1.1]	| GO:0000166 | GO:0015979 | GO:0015995 | GO:0016851 | GO:0017111	|nucleotide binding |photosynthesis |chlorophyll biosynthetic process |magnesium chelatase activity |nucleoside-triphosphatase activity	|molecular_function |biological_process |biological_process |molecular_function |molecular_function			K03404
2909	1.14943	0.264789	jgi|Chlre4|134594|estExt_gwp_1W.C_60238	1e-122	436.4	chlD, bchD; magnesium chelatase subunit D [EC:6.6.1.1]	| GO:0000166 | GO:0015979 | GO:0015995 | GO:0016851 | GO:0017111	|nucleotide binding |photosynthesis |chlorophyll biosynthetic process |magnesium chelatase activity |nucleoside-triphosphatase activity	|molecular_function |biological_process |biological_process |molecular_function |molecular_function			K03404
2911	1.46837	-0.170528	jgi|Chlre4|184621|estExt_fgenesh2_kg.C_270051	1.3e-39	161.4
2913	1.06871	0.481745	jgi|Chlre4|424151|pasa_Sanger_mRNA7948	2e-134	476.9	CSNK2A; casein kinase II subunit alpha [EC:2.7.11.1]	| GO:0004672 | GO:0004674 | GO:0004682| GO:0004713 | GO:0005524 | GO:0006468	|protein kinase activity |protein serine/threonine kinase activity |protein kinase CK2 activity|protein-tyrosine kinase activity |ATP binding |protein amino acid phosphorylation	|molecular_function |molecular_function |molecular_function|molecular_function |molecular_function |biological_process			K03097
2917	1.7657	0.00759169	jgi|Chlre4|187219|estExt_fgenesh2_pg.C_30376	7e-69	259.2		| GO:0003824	|catalytic activity	|molecular_function
2918	1.1492	0.436092	jgi|Chlre4|195647|SAN_chlre3.24.66.1.5	9.5e-17	85.89		| GO:0004672 | GO:0004674 | GO:0004675 | GO:0004676 | GO:0004677 | GO:0004679 | GO:0004680 | GO:0004681 | GO:0004690 | GO:0004694 | GO:0004695 | GO:0004696 | GO:0004698 | GO:0004700 | GO:0004702 | GO:0004704 | GO:0004705 | GO:0004706 | GO:0004708 | GO:000	|protein kinase activity |protein serine/threonine kinase activity |transmembrane receptor protein serine/threonine kinase activity|3-phosphoinositide-dependent protein kinase activity|DNA-dependent protein kinase activity|AMP-activated protein kinase act	|molecular_function |molecular_function |molecular_function |molecular_function |molecular_function |molecular_function |molecular_function |molecular_function |molecular_function |molecular_function |molecular_function |molecular_function |molecular_func
2919	0.899986	-0.0438505	jgi|Chlre4|152806|Chlre2_kg.scaffold_49000046	3.5e-39	159.5
2920	1.5176	-0.364684	jgi|Chlre4|282656|au.g1192_t1	1.5e-12	71.63	Histone acetyltransferase.	| GO:0004402| GO:0004672 | GO:0005515 | GO:0005524 | GO:0006468 | GO:0008270	|histone acetyltransferase activity|protein kinase activity |protein binding |ATP binding |protein amino acid phosphorylation |zinc ion binding	|molecular_function|molecular_function |molecular_function |molecular_function |biological_process |molecular_function	2.3.1.48
2922	1.91156	0.0317717	jgi|Chlre4|192980|estExt_fgenesh2_pg.C_380098	1.2e-20	98.98
2923	1.41609	0.196338	jgi|Chlre4|195442|SAN_Chlre2_kg.scaffold_7000352	3.5e-39	159.8		| GO:0005515 | GO:0006886 | GO:0006888 | GO:0008270 | GO:0030127	|protein binding |intracellular protein transport |ER to Golgi vesicle-mediated transport |zinc ion binding |COPII vesicle coat	|molecular_function |biological_process |biological_process |molecular_function |cellular_component
2925	0.872057	-0.283468	jgi|Chlre4|186281|estExt_fgenesh2_pg.C_80158	1.3e-41	167.5
2927	1.17874	0.606833	jgi|Chlre4|20076|fgenesh1_pg.C_scaffold_53000023	1e-101	368.2	LMLN; leishmanolysin-like peptidase [EC:3.4.24.-]	| GO:0004222 | GO:0006508 | GO:0007155 | GO:0008237| GO:0008270 | GO:0016020	|metalloendopeptidase activity |proteolysis |cell adhesion |metallopeptidase activity|zinc ion binding |membrane	|molecular_function |biological_process |biological_process |molecular_function|molecular_function |cellular_component			K13539
2930	2.01295	-0.178189	jgi|Chlre4|418926|pasa_Sanger_mRNA22050	9.9e-07	52.37	Exo-alpha-sialidase.	| GO:0004308	|exo-alpha-sialidase activity	|molecular_function	3.2.1.18	N-Glycan degradation|Sphingoglycolipid metabolism
2931	2.02377	0.0448561	jgi|Chlre4|192099|estExt_fgenesh2_pg.C_300071	4e-87	318.5		| GO:0006118 | GO:0016491	|electron transport |oxidoreductase activity	|biological_process |molecular_function
2934	0.676537	0.448187	jgi|Chlre4|297366|au.g14965_t1	9.4e-22	102.1	RBM25, S164; RNA-binding protein 25	| GO:0003676 | GO:0004693| GO:0006397	|nucleic acid binding |cyclin-dependent protein kinase activity|mRNA processing	|molecular_function |molecular_function|biological_process			K12822
2935	1.37435	0.252037	jgi|Chlre4|170309|fgenesh2_pg.C_scaffold_13000060	2.2e-83	307.4	JMJD2, JHDM3; jumonji domain-containing protein 2 [EC:1.14.11.-]						K06709
2936	1.62416	0.238216	jgi|Chlre4|187308|estExt_fgenesh2_pg.C_30511	8.9e-27	118.2
2940	0.890058	0.597592	jgi|Chlre4|402089|pasa_Sanger_mRNA27640	0	1074.7	PC, pyc; pyruvate carboxylase [EC:6.4.1.1]|Pyruvate carboxylase.	| GO:0003824 | GO:0004736| GO:0009374	|catalytic activity |pyruvate carboxylase activity|biotin binding	|molecular_function |molecular_function|molecular_function	6.4.1.1	Alanine and aspartate metabolism|Citrate cycle (TCA cycle)|Pyruvate metabolism	K01958
2941	0.83576	0.312217	jgi|Chlre4|186489|estExt_fgenesh2_pg.C_70129	4.6e-23	104.8	XPA; DNA-repair protein complementing XP-A cells						K10847
2948	1.39082	0.225841	jgi|Chlre4|402266|pasa_Sanger_mRNA28103.1	3.8e-89	325.1		| GO:0016020	|membrane	|cellular_component
2952	1.44889	0.119265	jgi|Chlre4|78991|estExt_GenewiseW_1.C_10200	8e-104	374.8	argB; acetylglutamate kinase [EC:2.7.2.8]|Acetylglutamate kinase.	| GO:0003991 | GO:0004349 | GO:0005737 | GO:0006526| GO:0006561 | GO:0008652	|acetylglutamate kinase activity |glutamate 5-kinase activity |cytoplasm |arginine biosynthetic process|proline biosynthetic process |amino acid biosynthetic process	|molecular_function |molecular_function |cellular_component |biological_process|biological_process |biological_process	2.7.2.8	Urea cycle and metabolism of amino groups	K00930
2953	0.704364	0.470457	jgi|Chlre4|187285|estExt_fgenesh2_pg.C_30480	1.8e-19	91.28		| GO:0004742 | GO:0005515 | GO:0006090 | GO:0008152 | GO:0008415 | GO:0045254	|dihydrolipoyllysine-residue acetyltransferase activity |protein binding |pyruvate metabolic process |metabolic process |acyltransferase activity |pyruvate dehydrogenase complex	|molecular_function |molecular_function |biological_process |biological_process |molecular_function |cellular_component
2954	1.71361	-0.248006	jgi|Chlre4|111791|e_gwW.7.372.1	2.7e-44	175.3		| GO:0003677 | GO:0005622| GO:0005634 | GO:0006355 | GO:0043565	|DNA binding |intracellular|nucleus |regulation of transcription, DNA-dependent |sequence-specific DNA binding	|molecular_function |cellular_component|cellular_component |biological_process |molecular_function
2956	1.02888	0.517016	jgi|ChlNC64A_1|49897|fgenesh3_pg.C_scaffold_2000142	3.5e-16	79.72
2964	1.14963	0.261177	jgi|Chlre4|142738|Chlre2_kg.scaffold_6000228	5.1e-07	53.14		| GO:0005515| GO:0005634	|protein binding|nucleus	|molecular_function|cellular_component
2965	0.980084	0.0599431	jgi|Chlre4|98291|e_gwH.6.291.1	1.4e-71	267.3	WDSOF1; WD repeat and SOF domain-containing protein 1						K11806
2969	0.946122	0.0333575	jgi|Chlre4|182999|estExt_fgenesh2_kg.C_110014	9.1e-13	71.25
2970	0.562347	0.556762	jgi|Chlre4|121501|e_gwW.46.5.1	1.1e-69	260.8		| GO:0000166 | GO:0005524 | GO:0006810 | GO:0016021 | GO:0016887 | GO:0017111| GO:0042626	|nucleotide binding |ATP binding |transport |integral to membrane |ATPase activity |nucleoside-triphosphatase activity|ATPase activity, coupled to transmembrane movement of substances	|molecular_function |molecular_function |biological_process |cellular_component |molecular_function |molecular_function|molecular_function
2975	1.09548	0.429941	jgi|Chlre4|196483|SKA_estExt_gwp_1H.C_450020	4e-154	541.6	metC; cystathionine beta-lyase [EC:4.4.1.8]|Cystathionine beta-lyase.	| GO:0004121| GO:0006520 | GO:0030170	|cystathionine beta-lyase activity|amino acid metabolic process |pyridoxal phosphate binding	|molecular_function|biological_process |molecular_function	4.4.1.8	Cysteine metabolism|Methionine metabolism|Nitrogen metabolism|Selenoamino acid metabolism|Sulfur metabolism	K01760
2981	1.5764	-0.015083	jgi|Chlre4|193762|estExt_fgenesh2_pg.C_480025	5.8e-44	174.5	NDUFA12; NADH dehydrogenase (ubiquinone) 1 alpha subcomplex 12 [EC:1.6.5.3 1.6.99.3]	| GO:0006118 | GO:0008137 | GO:0009055 | GO:0016020	|electron transport |NADH dehydrogenase (ubiquinone) activity |electron carrier activity |membrane	|biological_process |molecular_function |molecular_function |cellular_component			K11352
2983	0.896856	0.624592	jgi|Chlre4|193209|estExt_fgenesh2_pg.C_390128	4.8e-33	140.6		| GO:0004672 | GO:0004674 | GO:0004709| GO:0004713 | GO:0005524 | GO:0006468	|protein kinase activity |protein serine/threonine kinase activity |MAP kinase kinase kinase activity|protein-tyrosine kinase activity |ATP binding |protein amino acid phosphorylation	|molecular_function |molecular_function |molecular_function|molecular_function |molecular_function |biological_process
2985	1.43989	0.371206	jgi|Chlre4|289541|au.g7638_t1	5.9e-41	164.9	Aralkylamine N-acetyltransferase.	| GO:0004059| GO:0008080 | GO:0008152	|aralkylamine N-acetyltransferase activity|N-acetyltransferase activity |metabolic process	|molecular_function|molecular_function |biological_process	2.3.1.87	Tryptophan metabolism
2986	1.48529	-0.0606798	jgi|Chlre4|398723|pasa_Sanger_mRNA35580	7.2e-11	66.24		| GO:0005515	|protein binding	|molecular_function
2988	2.0407	-0.144557	jgi|Chlre4|190125|estExt_fgenesh2_pg.C_10741	2.2e-53	205.7	COX2; cytochrome c oxidase subunit 2|Cytochrome-c oxidase.	| GO:0004129 | GO:0005507 | GO:0006118 | GO:0009481 | GO:0009482 | GO:0009483 | GO:0009485| GO:0016020	|cytochrome-c oxidase activity |copper ion binding |electron transport |aa3-type cytochrome c oxidase |ba3-type cytochrome c oxidase |caa3-type cytochrome c oxidase |cbb3-type cytochrome c oxidase|membrane	|molecular_function |molecular_function |biological_process |molecular_function |molecular_function |molecular_function |molecular_function|cellular_component	1.9.3.1	Oxidative phosphorylation	K02261
2989	1.38896	0.182561	jgi|Chlre4|381308|estExt_fgenesh1_pm.C_chromosome_160164	3.1e-41	167.9
2990	1.04185	0.556955	jgi|Chlre4|282738|au.g1269_t1	2.3e-36	98.98
2993	1.94884	-0.0222329	jgi|Chlre4|136288|estExt_gwp_1W.C_160125	0	872.5		| GO:0005515 | GO:0005524 | GO:0044267	|protein binding |ATP binding |cellular protein metabolic process	|molecular_function |molecular_function |biological_process
2996	1.24043	0.19458	jgi|Chlre4|116381|e_gwW.1.648.1	5.7e-54	209.9
2997	1.25665	0.295895	jgi|Chlre4|206489|OVA_chlre3.11.8.1.1	0	855.5	GLG1, ESL1; golgi apparatus protein 1	| GO:0016020 | GO:0017134	|membrane |fibroblast growth factor binding	|cellular_component |molecular_function			K06816
2998	1.0637	0.194166	jgi|Chlre4|134840|estExt_gwp_1W.C_20024	7e-156	548.9	E1.18.1.2, fpr; ferredoxin--NADP+ reductase [EC:1.18.1.2]|Ferredoxin--NADP(+) reductase.	| GO:0004324 | GO:0006118 | GO:0015039	|ferredoxin-NADP+ reductase activity |electron transport |NADPH-adrenodoxin reductase activity	|molecular_function |biological_process |molecular_function	1.18.1.2	Photosynthesis|Porphyrin and chlorophyll metabolism	K00528
3003	1.72486	0.0550235	jgi|Chlre4|205886|SKA_acegs_kg.scaffold_17000072	2.9e-70	263.5
3004	2.76827	0.104914	jgi|Chlre4|129809|estExt_gwp_1H.C_170118	5e-64	240.7	RP-L13e, RPL13; large subunit ribosomal protein L13e	| GO:0003735 | GO:0005622 | GO:0005840 | GO:0006412	|structural constituent of ribosome |intracellular |ribosome |translation	|molecular_function |cellular_component |cellular_component |biological_process			K02873
3006	1.14954	0.24971	jgi|Chlre4|170547|fgenesh2_pg.C_scaffold_13000298	2.4e-22	91.66
3010	1.24374	0.105874	jgi|Chlre4|183068|estExt_fgenesh2_kg.C_110088	8.1e-46	181
3012	1.64419	0.502777	jgi|Chlre4|176519|fgenesh2_pg.C_scaffold_35000049	1e-180	630.2	E1.4.3.21, AOC2, AOC3, tynA; primary-amine oxidase [EC:1.4.3.21]|Amine oxidase (copper-containing).	| GO:0005507 | GO:0008131 | GO:0009308 | GO:0048038	|copper ion binding |amine oxidase activity |amine metabolic process |quinone binding	|molecular_function |molecular_function |biological_process |molecular_function	1.4.3.6	Alkaloid biosynthesis II|Arginine and proline metabolism|beta-Alanine metabolism|Glycine, serine and threonine metabolism|Histidine metabolism|Phenylalanine metabolism|Tryptophan metabolism|Tyrosine metabolism	K00276
3014	1.86321	-0.826765	jgi|Chlre4|184434|estExt_fgenesh2_kg.C_280076	1.1e-82	304.3
3019	1.18881	0.134492	jgi|Chlre4|424994|pasa_Sanger_mRNA8399	2.7e-51	199.9
3020	1.28947	0.315133	jgi|Chlre4|177897|fgenesh2_pg.C_scaffold_45000032	5.2e-75	279.3		| GO:0008202	|steroid metabolic process	|biological_process
3021	0.666542	0.393522	jgi|Chlre4|596|fgenesh1_pm.C_scaffold_42000001	1.8e-94	343.6	EIF2B1; translation initiation factor eIF-2B subunit alpha	| GO:0044237	|cellular metabolic process	|biological_process			K03239
3022	1.00956	0.462557	jgi|Chlre4|32523|estExt_fgenesh1_pg.C_10543	1e-135	480.3	FADS2; fatty acid desaturase 2 (delta-6 desaturase) [EC:1.14.19.-]|Histone acetyltransferase.	| GO:0004402| GO:0006629 | GO:0016020 | GO:0016491 | GO:0016717 | GO:0020037 | GO:0031177 | GO:0046914	|histone acetyltransferase activity|lipid metabolic process |membrane |oxidoreductase activity |oxidoreductase activity, acting on paired donors, with oxidation of a pair of donors resulting in the reduction of molecular oxygen to two molecules of water |	|molecular_function|biological_process |cellular_component |molecular_function |molecular_function |molecular_function |molecular_function |molecular_function	2.3.1.48		K10226
3024	1.30655	-0.172762	jgi|Chlre4|183904|estExt_fgenesh2_kg.C_190041	1.6e-15	79.34
3029	1.83045	0.36859	jgi|Chlre4|298159|au.g15711_t1	1.3e-07	55.45
3034	0.78865	0.114533	jgi|Chlre4|147813|Chlre2_kg.scaffold_17000185	8.5e-14	74.33
3036	1.17917	0.157034	jgi|Chlre4|348019|estExt_fgenesh1_pg.C_180048	0	797.7	miaB; bifunctional enzyme involved in thiolation and methylation of tRNA	| GO:0003824 | GO:0051536	|catalytic activity |iron-sulfur cluster binding	|molecular_function |molecular_function			K06168
3038	1.23322	0.320194	jgi|Chlre4|195431|SAN_e_gwH.6.25.1	0	741.5		| GO:0003924 | GO:0005525 | GO:0008549	|GTPase activity |GTP binding |dynamin GTPase activity	|molecular_function |molecular_function |molecular_function
3040	2.85013	0.0742411	jgi|Chlre4|46276|gwH.14.197.1	1.8e-38	155.2	RP-S26e, RPS26; small subunit ribosomal protein S26e	| GO:0003735 | GO:0005622 | GO:0005840 | GO:0006412	|structural constituent of ribosome |intracellular |ribosome |translation	|molecular_function |cellular_component |cellular_component |biological_process			K02976
3044	1.32048	-0.0551236	jgi|Chlre4|191043|estExt_fgenesh2_pg.C_220170	4.8e-99	358.6	PPOX, hemY; oxygen-dependent protoporphyrinogen oxidase [EC:1.3.3.4]|Protoporphyrinogen oxidase.	| GO:0004729 | GO:0006118 | GO:0006779| GO:0016491	|protoporphyrinogen oxidase activity |electron transport |porphyrin biosynthetic process|oxidoreductase activity	|molecular_function |biological_process |biological_process|molecular_function	1.3.3.4	Porphyrin and chlorophyll metabolism	K00231
3046	1.26504	0.346514	jgi|Chlre4|410220|pasa_Sanger_mRNA17736	3.5e-82	303.1
3052	0.762531	0.121774	jgi|Chlre4|293040|au.g10887_t1	7.9e-14	72.4		| GO:0003963	|RNA-3'-phosphate cyclase activity	|molecular_function
3056	0.788899	0.18683	jgi|Chlre4|146896|Chlre2_kg.scaffold_1000720	3.2e-30	129.4		| GO:0003676 | GO:0008168 | GO:0032259	|nucleic acid binding |methyltransferase activity |methylation	|molecular_function |molecular_function |biological_process
3058	0.740589	0.482204	jgi|Chlre4|196076|FER_estExt_fgenesh2_pg.C_30499	0	748.4	PHO87_91; phosphate transporter	| GO:0005215 | GO:0006814 | GO:0016020	|transporter activity |sodium ion transport |membrane	|molecular_function |biological_process |cellular_component			K14430
3064	1.63252	0.12826	jgi|Chlre4|284823|au.g3217_t1	2.9e-08	57.38	Peptidylprolyl isomerase.	| GO:0003755 | GO:0004600 | GO:0030051 | GO:0042027	|peptidyl-prolyl cis-trans isomerase activity |cyclophilin |FK506-sensitive peptidyl-prolyl cis-trans isomerase |cyclophilin-type peptidyl-prolyl cis-trans isomerase activity	|molecular_function |molecular_function |molecular_function |molecular_function	5.2.1.8
3069	1.17059	-0.100526	jgi|Chlre4|129362|estExt_gwp_1H.C_10679	2e-139	489.6	E2.7.4.3, adk; adenylate kinase [EC:2.7.4.3]|Adenylate kinase.	| GO:0004017| GO:0005524 | GO:0006139 | GO:0016776 | GO:0019201 | GO:0019205	|adenylate kinase activity|ATP binding |nucleobase, nucleoside, nucleotide and nucleic acid metabolic process |phosphotransferase activity, phosphate group as acceptor |nucleotide kinase activity |nucleobase, nucleoside, nucleotide kinase activity	|molecular_function|molecular_function |biological_process |molecular_function |molecular_function |molecular_function	2.7.4.3	Purine metabolism	K00939
3070	0.77114	0.325738	jgi|Chlre4|205743|SKA_estExt_gwp_1W.C_400021	0	838.6	ADCK, ABC1; aarF domain-containing kinase	| GO:0004672 | GO:0005524 | GO:0006468	|protein kinase activity |ATP binding |protein amino acid phosphorylation	|molecular_function |molecular_function |biological_process			K08869
3075	1.52672	0.196649	jgi|Chlre4|205642|OVA_FER_170636	7.2e-66	250	Histone acetyltransferase.	| GO:0004402	|histone acetyltransferase activity	|molecular_function	2.3.1.48
3076	2.45323	-0.174432	jgi|Chlre4|146499|Chlre2_kg.scaffold_1000323	1.4e-31	132.9	Acylglycerol lipase.	| GO:0003824 | GO:0006508 | GO:0008237 | GO:0008270 | GO:0047372	|catalytic activity |proteolysis |metallopeptidase activity |zinc ion binding |acylglycerol lipase activity	|molecular_function |biological_process |molecular_function |molecular_function |molecular_function	3.1.1.23	Glycerolipid metabolism
3077	0.599332	0.816759	jgi|Chlre4|206088|OVA_Chlre2_kg.scaffold_102000012	3.2e-29	126.3
3079	0.945993	0.665327	jgi|Chlre4|195465|SAN_estExt_gwp_1W.C_320087	1.5e-71	266.9	YKT6; synaptobrevin homolog YKT6	| GO:0016021 | GO:0016192	|integral to membrane |vesicle-mediated transport	|cellular_component |biological_process			K08516
3081	1.53389	0.662908	jgi|Chlre4|182666|estExt_fgenesh2_kg.C_20019	1.6e-43	176		| GO:0003676 | GO:0008270	|nucleic acid binding |zinc ion binding	|molecular_function |molecular_function
3082	1.5673	-0.223681	jgi|Chlre4|115246|e_gwW.13.200.1	7.5e-63	238.4		| GO:0005471 | GO:0005524 | GO:0006810 | GO:0016021	|ATP:ADP antiporter activity |ATP binding |transport |integral to membrane	|molecular_function |molecular_function |biological_process |cellular_component
3083	0.86634	0.528891	jgi|Chlre4|115365|e_gwW.13.81.1	4.5e-63	183.7	Phosphoric monoester hydrolases.	| GO:0001668 | GO:0003824 | GO:0008138 | GO:0008152 | GO:0008330 | GO:0008579 | GO:0008969 | GO:0016312 | GO:0017017 | GO:0017161 | GO:0019175 | GO:0019178 | GO:0019198 | GO:0030351 | GO:0030352 | GO:0043726 | GO:0043812 | GO:0043813	|phosphatidylinositol-4,5-bisphosphate 5-phosphatase activity |catalytic activity |protein tyrosine/serine/threonine phosphatase activity |metabolic process |protein tyrosine/threonine phosphatase activity |JUN kinase phosphatase activity |phosphohistidin	|molecular_function |molecular_function |molecular_function |biological_process |molecular_function |molecular_function |molecular_function |molecular_function |molecular_function |molecular_function |molecular_function |molecular_function |molecular_func	3.1.3.-	Aminosugars metabolism|Nicotinate and nicotinamide metabolism|Porphyrin and chlorophyll metabolism|Riboflavin metabolism|Thiamine metabolism|Vitamin B6 metabolism
3084	0.930846	0.0876321	jgi|ChlNC64A_1|49364|fgenesh3_pg.C_scaffold_1000062	3e-37	92.05
3086	1.1651	0.338765	jgi|Chlre4|148797|Chlre2_kg.scaffold_24000196	1.6e-41	167.5		| GO:0016021	|integral to membrane	|cellular_component
3088	1.59707	0.259724	jgi|Chlre4|189175|estExt_fgenesh2_pg.C_140016	2.5e-95	346.3		| GO:0006508 | GO:0030693	|proteolysis |caspase activity	|biological_process |molecular_function
3093	2.12218	-0.239986	jgi|Chlre4|121371|e_gwW.45.64.1	2e-47	184.9	tdcF; TdcF protein						K07567
3095	1.49057	0.17382	jgi|Chlre4|160787|fgenesh2_kg.C_scaffold_7000074	1.9e-51	199.1
3098	1.45211	0.438585	jgi|Chlre4|206416|FER_OVA_fgenesh1_pg.C_scaffold_3000551	1e-121	433.3	E2.5.1.16, SRM, speE; spermidine synthase [EC:2.5.1.16]	| GO:0003824	|catalytic activity	|molecular_function			K00797
3107	1.75438	-0.14137	jgi|Chlre4|185980|estExt_fgenesh2_kg.C_800018	5e-20	95.13		| GO:0003677	|DNA binding	|molecular_function
3111	1.05716	-0.256441	jgi|Chlre4|206463|OVA_Chlre2_kg.scaffold_1000578	6.6e-08	57	With oxygen as acceptor.	| GO:0004252 | GO:0005044 | GO:0006508 | GO:0015922| GO:0016020	|serine-type endopeptidase activity |scavenger receptor activity |proteolysis |aspartate oxidase activity|membrane	|molecular_function |molecular_function |biological_process |molecular_function|cellular_component	1.4.3.-
3116	1.2958	-0.0230789	jgi|Chlre4|395433|pasa_Sanger_mRNA13030	1e-73	273.5	dapB; dihydrodipicolinate reductase [EC:1.3.1.26]|Dihydrodipicolinate reductase.	| GO:0008839 | GO:0009089	|dihydrodipicolinate reductase activity |lysine biosynthetic process via diaminopimelate	|molecular_function |biological_process	1.3.1.26	Lysine biosynthesis	K00215
3118	1.13474	0.444392	jgi|Chlre4|146709|Chlre2_kg.scaffold_1000533	1.8e-42	171
3126	0.555897	0.566994	jgi|Chlre4|21459|fgenesh1_pg.C_scaffold_77000035	5.8e-54	208	With NAD(+) or NADP(+) as acceptor.	| GO:0000252 | GO:0000253 | GO:0004033 | GO:0004448 | GO:0004495 | GO:0008152 | GO:0008875 | GO:0016229 | GO:0016491 | GO:0018451 | GO:0018452 | GO:0018453 | GO:0032442 | GO:0033764 | GO:0033765 | GO:0043713 | GO:0048258 | GO:0051990	|C-3 sterol dehydrogenase (C-4 sterol decarboxylase) activity |3-keto sterol reductase activity |aldo-keto reductase activity |isocitrate dehydrogenase activity |mevaldate reductase activity |metabolic process |gluconate dehydrogenase activity |steroid de	|molecular_function |molecular_function |molecular_function |molecular_function |molecular_function |biological_process |molecular_function |molecular_function |molecular_function |molecular_function |molecular_function |molecular_function |molecular_func	1.1.1.-	Ascorbate and aldarate metabolism|Benzoate degradation via CoA ligation|Bile acid biosynthesis|Butanoate metabolism|Fructose and mannose metabolism|Galactose metabolism|Glycerolipid metabolism|Glycine, serine and threonine metabolism|Lysine degradation|Nu
3127	1.22283	0.475088	jgi|Chlre4|398687|pasa_Sanger_mRNA35536	1.5e-16	85.11	Serine/threonine specific protein phosphatase.	| GO:0003824 | GO:0004721 | GO:0004723 | GO:0004724 | GO:0005963 | GO:0008420 | GO:0008597 | GO:0017018 | GO:0017020 | GO:0017023	|catalytic activity |phosphoprotein phosphatase activity |calcium-dependent protein serine/threonine phosphatase activity |magnesium-dependent protein serine/threonine phosphatase activity |magnesium-dependent protein serine/threonine phosphatase complex	|molecular_function |molecular_function |molecular_function |molecular_function |cellular_component |molecular_function |molecular_function |molecular_function |molecular_function |cellular_component	3.1.3.16
3138	1.04852	0.431726	jgi|Chlre4|142512|Chlre2_kg.scaffold_6000002	1e-172	602.8		| GO:0000155 | GO:0004673 | GO:0004740| GO:0005524 | GO:0007165 | GO:0016310 | GO:0016772 | GO:0018106	|two-component sensor activity |protein histidine kinase activity |pyruvate dehydrogenase (acetyl-transferring) kinase activity|ATP binding |signal transduction |phosphorylation |transferase activity, transferring phosphorus-containing groups |peptidyl-hi	|molecular_function |molecular_function |molecular_function|molecular_function |biological_process |biological_process |molecular_function |biological_process
3141	2.12976	-0.0944173	jgi|Chlre4|60444|estExt_GenewiseH_1.C_880013	1e-130	462.6	MDH2; malate dehydrogenase [EC:1.1.1.37]|Malate dehydrogenase.	| GO:0006100 | GO:0006108 | GO:0016491 | GO:0016615 | GO:0030060	|tricarboxylic acid cycle intermediate metabolic process |malate metabolic process |oxidoreductase activity |malate dehydrogenase activity |L-malate dehydrogenase activity	|biological_process |biological_process |molecular_function |molecular_function |molecular_function	1.1.1.37	Carbon fixation|Citrate cycle (TCA cycle)|Glyoxylate and dicarboxylate metabolism|Pyruvate metabolism|Reductive carboxylate cycle (CO2 fixation)	K00026
3144	1.83775	-0.0433336	jgi|ChlNC64A_1|136927|IGS.gm_18_00033	8.5e-12	65.85
3145	1.21631	0.45856	jgi|Chlre4|128522|estExt_gwp_1H.C_140049	6e-127	450.3	RAN; GTP-binding nuclear protein Ran	| GO:0003924 | GO:0005515 | GO:0005525 | GO:0005622 | GO:0006886 | GO:0006913 | GO:0007165 | GO:0007264 | GO:0015031	|GTPase activity |protein binding |GTP binding |intracellular |intracellular protein transport |nucleocytoplasmic transport |signal transduction |small GTPase mediated signal transduction |protein transport	|molecular_function |molecular_function |molecular_function |cellular_component |biological_process |biological_process |biological_process |biological_process |biological_process			K07936
3157	1.4476	-0.172762	jgi|Chlre4|185094|estExt_fgenesh2_kg.C_370006	4.9e-11	64.31	TAF10; transcription initiation factor TFIID subunit 10	| GO:0003702 | GO:0005634 | GO:0006352	|RNA polymerase II transcription factor activity |nucleus |transcription initiation	|molecular_function |cellular_component |biological_process			K03134
3174	0.30206	0.414612	jgi|Chlre4|151665|Chlre2_kg.scaffold_39000103	3.6e-49	191.8
3175	1.67293	-0.834422	jgi|Chlre4|41173|gwH.42.21.1	6.1e-32	136.3	3-beta-hydroxy-4-alpha-methylcholestenecarboxylate 3-dehydrogenase (decarboxylating).	| GO:0000252 | GO:0003854 | GO:0006694 | GO:0047012	|C-3 sterol dehydrogenase (C-4 sterol decarboxylase) activity |3-beta-hydroxy-delta5-steroid dehydrogenase activity |steroid biosynthetic process |sterol-4-alpha-carboxylate 3-dehydrogenase (decarboxylating) activity	|molecular_function |molecular_function |biological_process |molecular_function	1.1.1.170
3179	1.13036	-0.0014716	jgi|Chlre4|185128|estExt_fgenesh2_kg.C_370043	1.8e-63	147.1
3186	1.32908	0.17431	jgi|Chlre4|184281|estExt_fgenesh2_kg.C_240043	1.1e-62	240
3187	2.00441	0.183625	jgi|Chlre4|206067|OVA_2_SAN_estExt_fgenesh2_kg.C_340012	5e-121	404.8	E4.1.1.17, ODC1, speC, speF; ornithine decarboxylase [EC:4.1.1.17]|Ornithine decarboxylase.	| GO:0003824 | GO:0004586| GO:0006596	|catalytic activity |ornithine decarboxylase activity|polyamine biosynthetic process	|molecular_function |molecular_function|biological_process	4.1.1.17	Alkaloid biosynthesis II|Arginine and proline metabolism|Urea cycle and metabolism of amino groups	K01581
3189	1.3832	0.359456	jgi|Chlre4|135220|estExt_gwp_1W.C_90259	0	890.6	GPI, pgi; glucose-6-phosphate isomerase [EC:5.3.1.9]|Glucose-6-phosphate isomerase.	| GO:0004347 | GO:0006094 | GO:0006096	|glucose-6-phosphate isomerase activity |gluconeogenesis |glycolysis	|molecular_function |biological_process |biological_process	5.3.1.9	Glycolysis / Gluconeogenesis|Pentose phosphate pathway|Starch and sucrose metabolism	K01810
3190	1.89537	0.0883231	jgi|Chlre4|127639|estExt_gwp_1H.C_20391	3.8e-41	164.5	NDUFA5; NADH dehydrogenase (ubiquinone) 1 alpha subcomplex 5 [EC:1.6.5.3 1.6.99.3]						K03949
3196	1.78409	0.0594318	jgi|Chlre4|113717|e_gwW.2.349.1	5.4e-96	349.7	VTC2_5; GDP-L-galactose phosphorylase [EC:2.7.7.69]						K14190
3198	1.0474	0.506621	jgi|Chlre4|206196|OVA_chlre3.13.130.1.1	3.7e-44	177.9	ptrB; oligopeptidase B [EC:3.4.21.83]	| GO:0004287 | GO:0006508	|prolyl oligopeptidase activity |proteolysis	|molecular_function |biological_process			K01354
3200	2.09772	-0.258683	jgi|ChlNC64A_1|57546|estExt_fgenesh3_pg.C_70203	4.6e-08	53.91
3201	2.12143	-0.654202	jgi|Chlre4|136294|estExt_gwp_1W.C_160133	8.3e-71	263.5		| GO:0009765 | GO:0016020	|photosynthesis, light harvesting |membrane	|biological_process |cellular_component
3202	1.61254	-0.509964	jgi|Chlre4|191747|estExt_fgenesh2_pg.C_260199	3.1e-63	239.2	mgtE; magnesium transporter	| GO:0006812 | GO:0008324	|cation transport |cation transmembrane transporter activity	|biological_process |molecular_function			K06213
3204	0.725094	0.221191	jgi|Chlre4|376271|estExt_fgenesh1_pm.C_chromosome_10053	3.1e-15	81.26	bcsA; cellulose synthase (UDP-forming) [EC:2.4.1.12]	| GO:0006508 | GO:0008237 | GO:0008270	|proteolysis |metallopeptidase activity |zinc ion binding	|biological_process |molecular_function |molecular_function			K00694
3206	1.3771	0.361485	jgi|Chlre4|149388|Chlre2_kg.scaffold_26000123	2.4e-67	253.8	CTDSP; carboxy-terminal domain RNA polymerase II polypeptide A small phosphatase [EC:3.1.3.16]|Serine/threonine specific protein phosphatase.	| GO:0004721 | GO:0004723 | GO:0004724 | GO:0005963 | GO:0008420 | GO:0008597 | GO:0017018 | GO:0017020 | GO:0017023	|phosphoprotein phosphatase activity |calcium-dependent protein serine/threonine phosphatase activity |magnesium-dependent protein serine/threonine phosphatase activity |magnesium-dependent protein serine/threonine phosphatase complex |CTD phosphatase act	|molecular_function |molecular_function |molecular_function |cellular_component |molecular_function |molecular_function |molecular_function |molecular_function |cellular_component	3.1.3.16		K15731
3210	1.52497	0.505584	jgi|Chlre4|136653|estExt_gwp_1W.C_10469	2.3e-53	206.8	K06890						K06890
3214	2.01208	0.0609467	jgi|Chlre4|205720|OVA_chlre3.72.21.4.13	5.1e-30	77.8
3215	0.711967	-0.331886	jgi|Chlre4|142718|Chlre2_kg.scaffold_6000208	4.1e-16	79.34		| GO:0006470 | GO:0008138| GO:0016311 | GO:0016791	|protein amino acid dephosphorylation |protein tyrosine/serine/threonine phosphatase activity|dephosphorylation |phosphoric monoester hydrolase activity	|biological_process |molecular_function|biological_process |molecular_function
3216	1.30737	0.146874	jgi|Chlre4|145209|Chlre2_kg.scaffold_13000122	7.5e-64	240.4	E2.4.2.7, apt; adenine phosphoribosyltransferase [EC:2.4.2.7]|Adenine phosphoribosyltransferase.	| GO:0003999 | GO:0006168| GO:0009116 | GO:0016740	|adenine phosphoribosyltransferase activity |adenine salvage|nucleoside metabolic process |transferase activity	|molecular_function |biological_process|biological_process |molecular_function	2.4.2.7	Purine metabolism	K00759
3219	1.56336	0.367258	jgi|Chlre4|139760|estExt_gwp_1W.C_510018	2.4e-46	182.2
3220	1.38138	-0.217825	jgi|Chlre4|150505|Chlre2_kg.scaffold_32000058	7.2e-19	88.97
3225	1.89457	-0.727211	jgi|Chlre4|151655|Chlre2_kg.scaffold_39000093	5.1e-09	58.15
3226	1.3919	-0.361622	jgi|Chlre4|288995|au.g7127_t1	2e-18	89.74	E4.4.1.5, GLO1, gloA; lactoylglutathione lyase [EC:4.4.1.5]|Lactoylglutathione lyase.	| GO:0004462	|lactoylglutathione lyase activity	|molecular_function	4.4.1.5	Pyruvate metabolism	K01759
3227	1.07543	-0.149523	jgi|Chlre4|194448|estExt_fgenesh2_pg.C_670042	4.6e-88	324.3	SNF8, EAP30; ESCRT-II complex subunit VPS22						K12188
3232	2.36325	-1.05602	jgi|Chlre4|101248|e_gwH.16.141.1	3e-111	398.7		| GO:0005515 | GO:0005524 | GO:0044267	|protein binding |ATP binding |cellular protein metabolic process	|molecular_function |molecular_function |biological_process
3235	1.51303	-0.138753	jgi|Chlre4|127387|estExt_gwp_1H.C_40329	1.1e-07	50.83	Aspartate--tRNA ligase.	| GO:0004815	|aspartate-tRNA ligase activity	|molecular_function	6.1.1.12	Aminoacyl-tRNA biosynthesis|Alanine and aspartate metabolism
3237	0.426586	0.750216	jgi|ChlNC64A_1|134734|IGS.gm_12_00120	1.4e-08	56.22		| GO:0005524	|ATP binding	|molecular_function
3238	2.00304	0.0856301	jgi|ChlNC64A_1|141678|IGS.gm_37_00019	1.1e-07	52.76
3241	0.924116	0.188747	jgi|Chlre4|196738|WIT_167490	7.3e-43	172.6
3242	1.16481	0.22991	jgi|Chlre4|422684|pasa_Sanger_mRNA24948	7.3e-13	74.33	E2.4.2.14, purF; amidophosphoribosyltransferase [EC:2.4.2.14]|Histone acetyltransferase.	| GO:0003677 | GO:0004402| GO:0005515 | GO:0008270	|DNA binding |histone acetyltransferase activity|protein binding |zinc ion binding	|molecular_function |molecular_function|molecular_function |molecular_function	2.3.1.48		K00764
3243	1.48015	0.029791	jgi|Chlre4|127491|estExt_gwp_1H.C_20144	0	689.5	SRP54, ffh; signal recognition particle subunit SRP54	| GO:0000166 | GO:0005525 | GO:0006614 | GO:0008312 | GO:0016020 | GO:0016491 | GO:0017111 | GO:0048500	|nucleotide binding |GTP binding |SRP-dependent cotranslational protein targeting to membrane |7S RNA binding |membrane |oxidoreductase activity |nucleoside-triphosphatase activity |signal recognition particle	|molecular_function |molecular_function |biological_process |molecular_function |cellular_component |molecular_function |molecular_function |cellular_component			K03106
3244	1.43573	0.0523699	jgi|Chlre4|400716|pasa_Sanger_mRNA27717	6e-103	370.5		| GO:0009055 | GO:0015035 | GO:0045454	|electron carrier activity |protein disulfide oxidoreductase activity |cell redox homeostasis	|molecular_function |molecular_function |biological_process
3246	1.3375	-0.127112	jgi|Chlre4|340773|pm.chromosome_16_#_103	1.7e-63	240.4		| GO:0016020	|membrane	|cellular_component
3249	0.90894	0.116601	jgi|Chlre4|148310|Chlre2_kg.scaffold_22000148	2e-114	410.6		| GO:0016020	|membrane	|cellular_component
3251	1.69086	-0.185217	jgi|Chlre4|105088|e_gwH.32.95.1	1.4e-39	161	CERS; ceramide synthetase [EC:2.3.1.24]	| GO:0016021	|integral to membrane	|cellular_component			K04710
3253	0.988061	0.0938538	jgi|Chlre4|291358|au.g9310_t1	3.3e-77	287.3	Histone acetyltransferase.	| GO:0004402	|histone acetyltransferase activity	|molecular_function	2.3.1.48
3255	1.63	0.423065	jgi|Chlre4|190371|estExt_fgenesh2_pg.C_180195	3.4e-72	268.9	ATPeVE, ATP6E; V-type H+-transporting ATPase subunit E [EC:3.6.3.14]|H(+)-transporting two-sector ATPase.	| GO:0003936 | GO:0016469 | GO:0045259 | GO:0046933| GO:0046961	|hydrogen-transporting two-sector ATPase activity |proton-transporting two-sector ATPase complex |proton-transporting ATP synthase complex |hydrogen ion transporting ATP synthase activity, rotational mechanism|hydrogen ion transporting ATPase activity, ro	|molecular_function |cellular_component |cellular_component |molecular_function|molecular_function	3.6.3.14	Flagellar assembly|Type III secretion system|ATP synthesis	K02150
3257	1.18478	-0.208906	jgi|Chlre4|143938|Chlre2_kg.scaffold_9000169	1.3e-99	360.9
3260	1.3562	0.112656	jgi|Chlre4|378955|estExt_fgenesh1_pm.C_chromosome_70328	4.9e-30	128.6
3261	0.984034	0.0515199	jgi|Chlre4|312904|kg.chromosome_12_#_3_#_chlre3.88.42.1.3	3.5e-21	98.21
3266	1.64052	-0.111908	jgi|Chlre4|297144|au.g14758_t1	1.1e-55	213.8		| GO:0003676	|nucleic acid binding	|molecular_function
3267	1.68113	-0.13541	jgi|Chlre4|205927|SKA_Chlre2_kg.scaffold_17000111	5e-147	518.8
3270	1.34247	0.0758344	jgi|Chlre4|205900|SKA_acegs_kg.scaffold_19000130	8.4e-81	297
3271	1.16107	0.0373727	jgi|Chlre4|403150|pasa_Sanger_mRNA36126	6.5e-17	85.89	Histone acetyltransferase.	| GO:0004402| GO:0005515 | GO:0005524 | GO:0005525 | GO:0005874 | GO:0007017 | GO:0044267	|histone acetyltransferase activity|protein binding |ATP binding |GTP binding |microtubule |microtubule-based process |cellular protein metabolic process	|molecular_function|molecular_function |molecular_function |molecular_function |cellular_component |biological_process |biological_process	2.3.1.48
3275	0.816679	0.278332	jgi|Chlre4|192018|estExt_fgenesh2_pg.C_270172	1.1e-37	154.8	DMAP1, SWC4, EAF2; DNA methyltransferase 1-associated protein 1						K11324
3277	0.362099	0.252037	jgi|Chlre4|148390|Chlre2_kg.scaffold_21000003	2.4e-22	103.6
3280	1.34769	0.0390706	jgi|ChlNC64A_1|144088|IGS.gm_7_00030	3e-09	57.77
3283	0.809985	0.0462272	jgi|Chlre4|336918|pm.chromosome_6_#_265	9.3e-85	310.1	APY1_2; apyrase [EC:3.6.1.5]	| GO:0016787	|hydrolase activity	|molecular_function			K14641
3285	0.913535	0.296051	jgi|Chlre4|205988|OVA_estExt_frozen_GeneCatalog.C_100117	3e-128	457.2	HYOU1; hypoxia up-regulated 1	| GO:0005524	|ATP binding	|molecular_function			K09486
3288	0.856323	0.227101	jgi|Chlre4|206102|OVA_OVA_Chlre2_kg.scaffold_3000200	3e-101	365.9	SLC38A7_8; solute carrier family 38 (sodium-coupled neutral amino acid transporter), member 7/8	| GO:0006865 | GO:0016020	|amino acid transport |membrane	|biological_process |cellular_component			K14994
3290	0.558853	0.501044	jgi|Chlre4|327988|pg.chromosome_7_#_498	1.4e-09	60.08
3291	1.89135	-0.641354	jgi|Chlre4|194475|estExt_fgenesh2_pg.C_670072	8.1e-49	191.8		| GO:0004418 | GO:0033014	|hydroxymethylbilane synthase activity |tetrapyrrole biosynthetic process	|molecular_function |biological_process
3292	0.700846	0.3832	jgi|Chlre4|115639|e_gwW.14.219.1	1.9e-26	114.8		| GO:0003993	|acid phosphatase activity	|molecular_function
3293	0.901887	0.389921	jgi|Chlre4|289653|au.g7742_t1	0	681.8	E3.4.17.19; carboxypeptidase Taq [EC:3.4.17.19]|Thermostable carboxypeptidase 1.	| GO:0004181 | GO:0006508	|metallocarboxypeptidase activity |proteolysis	|molecular_function |biological_process	3.4.17.19		K01299
3295	1.61622	0.206849	jgi|Chlre4|187866|estExt_fgenesh2_pg.C_20070	1e-175	612.8	RGP, UTM; reversibly glycosylated polypeptide / UDP-arabinopyranose mutase [EC:2.4.1.- 5.4.99.30]|Alpha-1,4-glucan-protein synthase (UDP-forming).	| GO:0005794 | GO:0009505 | GO:0030244 | GO:0047210	|Golgi apparatus |cellulose and pectin-containing cell wall |cellulose biosynthetic process |alpha-1,4-glucan-protein synthase (UDP-forming) activity	|cellular_component |cellular_component |biological_process |molecular_function	2.4.1.112		K13379
3297	1.02504	0.473903	jgi|Chlre4|342971|estExt_fgenesh1_pg.C_chromosome_20584	3.8e-70	264.2		| GO:0008152 | GO:0016597	|metabolic process |amino acid binding	|biological_process |molecular_function
3300	0.966403	0.319616	jgi|Chlre4|114894|e_gwW.11.31.1	3.2e-79	293.5	TC.MATE, SLC47A, norM, mdtK, dinF; multidrug resistance protein, MATE family	| GO:0006855 | GO:0015238 | GO:0015297 | GO:0016020	|multidrug transport |drug transporter activity |antiporter activity |membrane	|biological_process |molecular_function |molecular_function |cellular_component			K03327
3301	0.421852	0.0657173	jgi|ChlNC64A_1|133750|IGS.gm_10_00041	1e-06	47.75
3302	0.76196	-0.0104014	jgi|Chlre4|381721|estExt_fgenesh1_pm.C_chromosome_170291	9.6e-61	231.1
3303	1.68262	0.05166	jgi|Chlre4|205993|OVA_estExt_fgenesh2_kg.C_10120	2e-105	379		| GO:0003824 | GO:0005515 | GO:0005524 | GO:0008152	|catalytic activity |protein binding |ATP binding |metabolic process	|molecular_function |molecular_function |molecular_function |biological_process
3309	1.20171	0.157391	jgi|Chlre4|206672|OVA_fgenesh1_pg.C_scaffold_8000120	1.4e-08	58.15	Exo-alpha-sialidase.	| GO:0004308	|exo-alpha-sialidase activity	|molecular_function	3.2.1.18	N-Glycan degradation|Sphingoglycolipid metabolism
3311	1.08964	0.347895	jgi|Chlre4|438|fgenesh1_pm.C_scaffold_25000004	0	1012.3	ATPeVI, ATP6N1A; V-type H+-transporting ATPase subunit I [EC:3.6.3.14]|H(+)-transporting two-sector ATPase.	| GO:0003936 | GO:0015992 | GO:0016020 | GO:0045259 | GO:0046933 | GO:0046961	|hydrogen-transporting two-sector ATPase activity |proton transport |membrane |proton-transporting ATP synthase complex |hydrogen ion transporting ATP synthase activity, rotational mechanism |hydrogen ion transporting ATPase activity, rotational mechanism	|molecular_function |biological_process |cellular_component |cellular_component |molecular_function |molecular_function	3.6.3.14	Flagellar assembly|Type III secretion system|ATP synthesis	K02154
3312	1.48863	-0.261372	jgi|Chlre4|290379|au.g8408_t1	1.6e-14	79.34		| GO:0006520 | GO:0030170	|amino acid metabolic process |pyridoxal phosphate binding	|biological_process |molecular_function
3315	1.67772	-0.157927	jgi|Chlre4|344667|estExt_fgenesh1_pg.C_chromosome_70150	1.4e-49	193
3316	0.978161	0.344456	jgi|Chlre4|348303|estExt_fgenesh1_pg.C_590002	9.1e-29	124	PSMB1; 20S proteasome subunit beta 6 [EC:3.4.25.1]	| GO:0004298 | GO:0005839 | GO:0006511	|threonine endopeptidase activity |proteasome core complex |ubiquitin-dependent protein catabolic process	|molecular_function |cellular_component |biological_process			K02732
3319	0.958023	0.290894	jgi|Chlre4|392829|pasa_Sanger_mRNA30241	7.7e-24	109.4
3324	1.20232	-0.165087	jgi|Chlre4|417993|pasa_Sanger_mRNA21769	2e-30	129.4	SART1, HAF, SNU66; U4/U6.U5 tri-snRNP-associated protein 1						K11984
3325	1.35482	0.282693	jgi|ChlNC64A_1|58905|estExt_fgenesh3_pg.C_230030	1.6e-27	119
3327	1.96339	-0.0491964	jgi|Chlre4|193635|estExt_fgenesh2_pg.C_450033	4.6e-31	130.6
3331	1.47333	0.0752254	jgi|Chlre4|118056|e_gwW.21.170.1	1e-98	357.8
3332	0.73513	0.510012	jgi|Chlre4|113408|e_gwW.4.63.1	7.5e-14	74.71	SIRT2, SIR2L2; NAD-dependent deacetylase sirtuin 2 [EC:3.5.1.-]|NAD(P)(+)--arginine ADP-ribosyltransferase.	| GO:0003677 | GO:0003956| GO:0005677 | GO:0006342 | GO:0006355 | GO:0006476 | GO:0008270 | GO:0017136 | GO:0051287	|DNA binding |NAD(P)+-protein-arginine ADP-ribosyltransferase activity|chromatin silencing complex |chromatin silencing |regulation of transcription, DNA-dependent |protein amino acid deacetylation |zinc ion binding |NAD-dependent histone deacetylase acti	|molecular_function |molecular_function|cellular_component |biological_process |biological_process |biological_process |molecular_function |molecular_function |molecular_function	2.4.2.31		K11412
3335	1.6266	0.00358034	jgi|Chlre4|342442|estExt_fgenesh1_pg.C_chromosome_10740	6.2e-18	88.58		| GO:0005515 | GO:0008270	|protein binding |zinc ion binding	|molecular_function |molecular_function
3339	1.61382	-0.133232	jgi|Chlre4|206108|SKA_Chlre2_kg.scaffold_10000167	1.7e-45	182.2	Protein kinase.	| GO:0004672 | GO:0004674| GO:0004713 | GO:0005524 | GO:0006468	|protein kinase activity |protein serine/threonine kinase activity|protein-tyrosine kinase activity |ATP binding |protein amino acid phosphorylation	|molecular_function |molecular_function|molecular_function |molecular_function |biological_process	2.7.1.37
3340	0.85839	0.97418	jgi|Chlre4|412598|pasa_Sanger_mRNA11285	3.2e-82	300.8		| GO:0000166 | GO:0004823 | GO:0005524 | GO:0005737 | GO:0006412 | GO:0006429	|nucleotide binding |leucine-tRNA ligase activity |ATP binding |cytoplasm |translation |leucyl-tRNA aminoacylation	|molecular_function |molecular_function |molecular_function |cellular_component |biological_process |biological_process
3345	1.6375	0.321663	jgi|Chlre4|139007|estExt_gwp_1W.C_380037	0	648.7	E2.6.1.11, argD; acetylornithine aminotransferase [EC:2.6.1.11]|Acetylornithine aminotransferase.	| GO:0003992| GO:0006525 | GO:0008483 | GO:0030170	|acetylornithine transaminase activity|arginine metabolic process |transaminase activity |pyridoxal phosphate binding	|molecular_function|biological_process |molecular_function |molecular_function	2.6.1.11	Urea cycle and metabolism of amino groups	K00818
3346	1.95281	0.865971	jgi|Chlre4|412829|pasa_Sanger_mRNA11244	2.2e-21	99.75		| GO:0009765 | GO:0016020	|photosynthesis, light harvesting |membrane	|biological_process |cellular_component
3347	1.02869	0.527823	jgi|ChlNC64A_1|36764|estExt_Genewise1Plus.C_210071	2.9e-09	56.22
3349	0.839078	0.643412	jgi|Chlre4|137112|estExt_gwp_1W.C_190166	7e-137	483.4	SLC25A23S; solute carrier family 25 (mitochondrial phosphate transporter), member 23/24/25/41	| GO:0005488 | GO:0005743| GO:0006810 | GO:0016020	|binding |mitochondrial inner membrane|transport |membrane	|molecular_function |cellular_component|biological_process |cellular_component			K14684
3354	1.0994	-0.0658217	jgi|Chlre4|123440|e_gwW.87.21.1	2.1e-19	94.36		| GO:0005576	|extracellular region	|cellular_component
3356	1.97151	0.170689	jgi|Chlre4|196328|MHS_Chlre2_kg.scaffold_27000167	0	812.8	E2.3.3.9, aceB, glcB; malate synthase [EC:2.3.3.9]	| GO:0004474 | GO:0006097	|malate synthase activity |glyoxylate cycle	|molecular_function |biological_process			K01638
3364	0.956564	0.634607	jgi|Chlre4|154398|Chlre2_kg.scaffold_83000033	0	798.1	htpG, HSP90A; molecular chaperone HtpG|Chaperonin ATPase.	| GO:0003763 | GO:0005524 | GO:0006457 | GO:0016465| GO:0051082	|chaperonin ATPase activity |ATP binding |protein folding |chaperonin ATPase complex|unfolded protein binding	|molecular_function |molecular_function |biological_process |cellular_component|molecular_function	3.6.4.9		K04079
3367	0.662385	0.173372	jgi|Chlre4|134186|estExt_gwp_1W.C_30096	9.6e-94	342	RNF113A, CWC24; RING finger protein 113A	| GO:0003676 | GO:0005515| GO:0008270	|nucleic acid binding |protein binding|zinc ion binding	|molecular_function |molecular_function|molecular_function			K13127
3370	1.59599	0.315153	jgi|Chlre4|149200|Chlre2_kg.scaffold_28000148	1.3e-34	144.8
[truncated: 6,245 more rows]
