# Supplementary material for: De novo transcriptome profiling uncovers a drastic downregulation of photosynthesis upon nitrogen deprivation in the nonmodel green alga Botryosphaerella sudeticus
Source: BMC Genomics. 2013 Oct 19;14(1):715. doi: 10.1186/1471-2164-14-715 (PMC4050207; doi:10.1186/1471-2164-14-715)
Supplement: Supplementary file 3 — Additional file 3: Table S2: List of EST-associated GO terms. (XLS 414 KB) [file 12864_2012_6099_MOESM3_ESM.xls]

## Sheet: Sheet1
Supplemental Table S2. List of EST-associated GO-terms
Note: column d, list of associated EST IDs separated by verticle line; column e, numbers of ESTs
GO_ID	GO-term	GO class	assoc. EST_ID	EST no.
GO:0008152	metabolism	biological_process	10178|10198|1023|10337|10392|10427|10441|10506|10696|1074|10907|10929|10951|10955|11036|11142|11245|11246|11470|1149|11773|11794|1195|11983|1210|12366|1242|1251|12531|12628|12681|1269|12821|12959|1302|13156|13489|13605|1363|1364|13733|13798|13810|13834|14106|14116|1420|14203|1428|1443|1447|14581|1463|14724|14762|14793|1489|1513|1537|15495|15521|1553|15891|15960|1609|1624|16316|16483|1684|1737|174…	322
GO:0006412	translation	biological_process	1|1000|10035|1013|10243|10275|10298|1040|10622|1085|10918|1106|1116|1119|11226|11380|11516|116|11670|1184|119|12053|1271|1278|1285|13129|13272|1332|1356|13600|1374|13844|13972|142|1426|14674|14677|1471|1480|1504|15500|15662|16131|1614|16339|16435|16436|1648|16574|16806|17166|17196|1756|17576|17609|17866|18|181|1821|1843|1907|1918|1921|19308|1934|19586|2020|20419|2073|20796|2092|20985|21052|21526|…	226
GO:0006508	proteolysis	biological_process	10007|1047|10579|10687|1079|10801|10818|1084|1087|11053|1121|11654|11666|1203|12127|12168|12247|12284|12329|12453|12547|1257|1304|13103|1331|13630|13731|13903|13905|14440|14480|14617|14649|14696|1483|15563|15751|1590|1594|16006|16111|16266|16835|16984|17027|17349|17470|17540|1761|1768|17762|18050|18434|1873|1895|19073|19135|19183|19258|19327|19399|1942|19458|19784|19888|1999|20338|20453|20811|210…	220
GO:0006468	protein amino acid phosphorylation	biological_process	10140|10787|11176|1131|1152|11542|1156|11741|11896|12000|1214|12183|12499|12565|12675|13009|13264|13268|13605|13779|13797|13966|1426|1448|14591|14715|14862|14943|15059|15206|15252|15276|15428|15622|15656|16306|16425|1654|1673|16761|17090|17333|17524|17650|1766|17705|1776|17984|1806|18063|1820|18307|18644|18786|1883|19230|19347|19406|19635|19661|1976|20109|20408|20453|20603|20898|20962|21666|21899…	213
GO:0006118	electron transport	biological_process	10050|10371|10521|1076|10821|10972|11176|1135|11517|1165|11662|1167|11690|12021|12172|1231|12665|12995|13153|13427|13804|13940|14042|1423|14407|1444|1447|14598|14872|1497|15016|15082|151|15138|15390|15498|1573|15950|16198|16227|16266|16503|16758|16939|1695|1737|17467|1764|17648|17785|1786|1794|18098|1825|1871|1872|18833|1922|19458|20336|20475|2058|20683|207|20850|2105|21286|21453|2169|2186|2211|2…	192
GO:0006810	transport	biological_process	10331|10363|1039|10696|1074|11249|11314|1133|11374|11467|11890|12497|12702|1283|12909|1294|12966|131|13223|13362|13669|138|1396|13989|14001|14016|1415|14905|14912|14985|15057|15069|1513|15369|15453|16038|16054|16057|16184|16316|16634|16833|1689|17264|17549|1759|1799|18291|18452|18636|18757|18833|1886|1926|19635|19729|19799|20109|20285|20680|20682|20838|21141|21245|21283|21521|2171|21710|22210|223…	187
GO:0006355	regulation of transcription, DNA-dependent	biological_process	10108|10431|10857|11192|1122|1154|11629|11646|1223|1234|12412|12782|13110|13283|13559|13715|14059|1457|14862|15637|15795|15932|16310|16521|16668|1668|17043|18095|1846|18835|19063|1923|19362|19760|20|2038|20460|21014|21132|2131|2151|21610|21970|22586|2268|23719|23825|24037|24667|2477|24784|249|2536|2579|2586|25978|26233|26369|26987|2722|2801|28862|28887|2905|29176|2954|30408|30935|31101|32486|3286…	128
GO:0006457	protein folding	biological_process	10143|10678|11326|11552|1187|11910|11979|12726|13057|14476|14607|1473|15704|16165|16291|1640|16481|1692|17963|18205|1824|18347|18609|19017|19867|22261|22517|22568|23133|23304|23396|23459|23960|2448|25952|26129|26177|26382|268|27172|27572|27880|30566|30870|31296|32839|33309|3364|3377|34019|34911|3987|4072|4124|4217|4261|43080|44921|45415|4629|4722|47718|47747|4894|491|5028|54106|5485|55140|55743|5…	97
GO:0005975	carbohydrate metabolic process	biological_process	10306|10434|10599|11133|11623|11981|1214|12209|1221|12380|13042|13376|13675|1394|1432|14887|15056|1508|15141|15404|1544|15501|15686|1597|17022|171|1718|1765|18175|1859|1878|1897|20546|2107|21134|21292|21366|22206|22851|229|23424|24055|2415|24225|24854|2579|26062|29021|33744|35333|3549|36060|36520|36684|36802|3706|3758|3892|39112|39908|41180|43403|43434|43572|46260|4681|47224|47715|47939|49169|507…	95
GO:0006886	intracellular protein transport	biological_process	1011|10435|11|11017|11237|11451|11695|12528|12561|13387|13664|14010|14380|1457|14753|15|1552|16146|17101|17233|17293|18492|2192|22751|22981|2327|2526|25893|2899|2923|3145|32148|33029|3461|3910|39607|4004|4035|40829|4328|4372|44503|4566|4581|4802|5025|5088|529|5416|5637|5981|5984|6297|6327|6563|6727|6735|6879|7494|7550|7644|8003|8469|9303|9563|980	66
GO:0009058	biosynthetic process	biological_process	1191|12042|1269|128|12955|1300|13215|14641|15375|15475|15521|15646|1580|16457|166|16931|18043|1883|19168|2213|22369|23083|25946|28016|29303|30455|31119|32015|32030|32836|32941|33058|3409|3791|3851|38650|38721|39919|404|4078|4293|430|4349|45127|46486|4811|48483|49495|5052|51237|54136|5806|6|6299|6942|7025|713|800|817|8311|8634|876|9076	63
GO:0006464	protein modification process	biological_process	10818|1109|11309|12280|12385|12475|13377|14286|14945|16006|1696|18664|18776|19484|20369|20830|22691|23011|24168|24577|2550|25523|28663|28799|29282|29706|30198|30288|32194|35024|3862|3985|40178|4181|44050|46662|47913|48091|51117|5120|5146|5418|555|6244|6320|7108|7226|7265|739|7401|7966|7996|8361|9485|9893	55
GO:0006396	RNA processing	biological_process	10534|11270|11307|11891|12341|12842|13271|13311|13550|13648|15393|16484|17879|18897|19121|20309|2190|23270|24631|26263|27025|27659|31068|31814|32473|32572|33676|35012|35028|35243|35987|36060|38370|38529|39662|39821|40562|40900|41026|4121|42291|44494|5339|54703|555|758|8324|8412|9826	49
GO:0007018	microtubule-based movement	biological_process	11234|11351|13241|13512|13611|13715|13744|1384|14360|14461|1516|19207|19362|19570|1975|20934|21225|21465|21488|23364|23761|24949|27463|28096|29032|30380|32126|33480|36406|38651|39060|4005|40901|41102|43036|43721|44372|52983|54965|6490|6562|6636|6780|822|833|847|8808|999	48
GO:0045454	cell redox homeostasis	biological_process	1068|10713|11035|1139|1147|1177|13940|1444|1453|1475|15016|15414|15886|16622|2072|2125|2552|26431|26736|3244|33188|3516|3751|3759|40183|4222|4395|4567|4837|4925|5389|551|5720|6500|6632|7195|8076|8086|8548|8639|9171|9535|9684|9701|9935	45
GO:0006418	tRNA aminoacylation for protein translation	biological_process	10298|11670|14677|15500|16131|16339|17166|17609|17866|18557|19586|21526|21898|2244|2365|23905|25270|25382|25991|26011|27359|27374|2870|33451|3378|3818|3822|39830|42518|51119|5219|5299|5804|5955|597|6561|6777|7181|7380|7381|7506|8620|9570	43
GO:0006511	ubiquitin-dependent protein catabolic process	biological_process	10685|10839|11276|12252|12495|13405|13752|13788|14816|15307|15453|16555|17476|17564|17692|18114|19525|1971|1997|2021|21187|23239|2330|25496|26655|27909|29282|29290|32135|3316|35110|3558|40178|4183|43424|4915|6620|7575|8177|8555|9417|9593	42
GO:0006281	DNA repair	biological_process	16562|17191|21610|22460|23285|23758|2478|25014|27981|28465|29526|32333|33819|34245|36647|38372|38431|40086|40214|40705|4129|41421|4171|42388|43868|44109|45265|4661|4804|50499|51149|51150|54230|620|6494|6991|7786|7796|8634	39
GO:0006629	lipid metabolic process	biological_process	10073|10461|1111|11584|1192|11923|14003|150|1591|169|1864|1928|1941|20233|20369|22534|2351|2504|26298|2717|29448|3022|32525|337|3547|3797|3972|42272|42666|4326|47868|5006|5409|742|7534|8219|983|988	38
GO:0007165	signal transduction	biological_process	11017|1122|11237|11251|11841|12360|13790|15637|1690|18054|18073|1941|22431|2363|2729|3138|3145|32148|39607|41659|42111|4243|4328|434|4372|4581|4759|48960|54764|5770|5803|5984|6297|6533|8133|8469|980	37
GO:0015031	protein transport	biological_process	11017|11237|1134|11908|13468|14425|1457|15|1943|19484|2192|2210|22972|25718|3145|32148|33029|33929|3774|39607|4004|42271|4328|4372|4581|504|523|5239|5443|5984|6297|6563|6667|7099|8469|980	36
GO:0044267	cellular protein metabolic process	biological_process	10678|11910|1224|12782|13114|14476|1531|15453|16471|17340|17476|19115|20969|21012|2149|22241|23459|2993|3232|3271|33086|34789|4072|42730|44326|45771|46387|48277|48807|6345|654|7254|7344|799|9644	35
GO:0016567	protein ubiquitination	biological_process	10036|10037|12726|1289|13428|16651|16695|17455|18127|1901|19352|21152|21291|22772|23396|23825|24928|25005|26854|28324|28561|30125|31343|34546|37506|42042|44376|45339|47011|47239|4824|5154|6332|8610|9414	35
GO:0016192	vesicle-mediated transport	biological_process	10076|1011|11451|11519|11695|13664|14010|14753|1552|17112|17233|18492|18577|22005|22751|3079|3461|3919|40829|43330|4452|4802|5088|5981|6327|6384|7494|7550|8030	29
GO:0007017	microtubule-based process	biological_process	1384|1516|1654|16893|18205|185|1900|2050|20565|20682|2153|23233|23572|24897|3271|34226|35313|3779|3783|39060|42518|48530|52983|5627|570|6453|7510|7893	28
GO:0006350	transcription	biological_process	10002|10927|12295|12538|12898|13015|13305|14727|14752|14999|15862|16197|17013|18204|18660|21708|2251|23967|2439|26233|37975|41263|5568|6431|7004|7154|7818|7992	28
GO:0006470	protein amino acid dephosphorylation	biological_process	10235|10649|11787|12603|1635|1675|21072|23330|23352|23600|24459|24728|25650|2691|271|2847|3215|34280|35815|37477|37637|3826|4480|4556|4741|7270|7975	27
GO:0007242	intracellular signaling cascade	biological_process	1122|127|15453|15927|16339|16409|1690|17344|1941|20151|22490|22632|2347|24897|26301|27355|28523|28994|30280|3476|39903|44050|4759|51075|5400|54764	26
GO:0006096	glycolysis	biological_process	15552|1583|18926|190|1986|20930|2767|2833|30359|3189|33231|3839|40391|4627|477|4778|49892|50581|53134|7776|78|807|8184|8564|9669	25
GO:0051444	negative regulation of ubiquitin-protein ligase activity	biological_process	10294|11003|11161|1154|12580|13008|14261|14933|21511|23011|24981|28512|34062|3536|4319|4460|5551|6320|6322|6730|7226|7265|8125|914|9653	25
GO:0051443	positive regulation of ubiquitin-protein ligase activity	biological_process	10294|11003|11161|1154|12580|13008|14261|14933|21511|23011|24981|28512|34062|3536|4319|4460|5551|6320|6322|6730|7226|7265|8125|914|9653	25
GO:0051438	regulation of ubiquitin-protein ligase activity	biological_process	10294|11003|11161|1154|12580|13008|14261|14933|21511|23011|24981|28512|34062|3536|4319|4460|5551|6320|6322|6730|7226|7265|8125|914|9653	25
GO:0051440	regulation of ubiquitin-protein ligase activity during meiotic cell cycle	biological_process	10294|11003|11161|1154|12580|13008|14261|14933|21511|23011|24981|28512|34062|3536|4319|4460|5551|6320|6322|6730|7226|7265|8125|914|9653	25
GO:0007264	small GTPase mediated signal transduction	biological_process	11017|11237|13387|1457|15|16977|1944|22981|3145|32148|33029|39607|4004|4328|4372|4581|504|529|5984|6297|6563|6735|7555|8469|980	25
GO:0006139	nucleobase, nucleoside, nucleotide and nucleic acid metabolic process	biological_process	10105|13560|16111|20091|21989|2283|23825|24221|2450|3069|31960|37982|39205|41613|44441|45049|45862|53117|5508|6233|6672|6793|9277|9734	24
GO:0006520	amino acid metabolic process	biological_process	12538|14416|15584|15646|1746|18341|2066|25908|2975|3312|3543|37566|39300|3952|39729|4355|47603|49010|49263|49380|5250|825|876	23
GO:0006259	DNA metabolic process	biological_process	10959|13026|14430|14771|16166|17876|20399|20865|29042|29470|29714|29904|30477|36392|37869|38810|42533|43016|47375|48796|49908|6668|82	23
GO:0019538	protein metabolic process	biological_process	1020|10720|10797|11464|1169|11717|12837|16998|17116|2045|29441|36163|4006|4276|4397|473|47359|5426|5559|6199|6793|7120|8228	23
GO:0006260	DNA replication	biological_process	15366|20091|22059|23217|23285|23562|2450|25369|30117|36031|37982|3946|40086|42388|43486|43607|44109|44917|45763|5508|8634|9124	22
GO:0006812	cation transport	biological_process	10257|10696|1074|12177|12702|12890|1513|16316|18614|18636|21710|2249|24437|3202|33884|3980|498|6470|6475|8799|9052	21
GO:0007186	G-protein coupled receptor protein signaling pathway	biological_process	1033|1110|13678|15952|1801|20691|2443|2502|29392|30148|33631|33890|39625|4010|40463|40657|40780|4774|5937|7349|8775	21
GO:0030001	metal ion transport	biological_process	11789|14746|15132|16429|20682|2194|23732|2494|26950|27192|32147|33884|3928|41530|4928|5531|6417|7404|7688|8817|9331	21
GO:0045449	regulation of transcription	biological_process	11850|12196|12542|13192|14513|15862|16288|1952|22320|2251|23455|24630|2484|26233|29775|354|4083|47202|4804|4979|8847	21
GO:0008033	tRNA processing	biological_process	11030|13488|17416|18455|22559|25564|25677|25732|2748|27838|30835|3378|34639|34991|36897|39263|44236|45663|46517|50939|52887	21
GO:0016310	phosphorylation	biological_process	1122|11251|12628|13546|19300|19760|21269|24976|3138|32713|47070|4759|48960|50840|52010|54764|6533|6926|819|9249	20
GO:0009765	photosynthesis, light harvesting	biological_process	10006|1145|11837|13472|1644|1853|193|2252|2519|3201|3346|3489|359|378|3858|393|502|621|661|6720	20
GO:0006461	protein complex assembly	biological_process	1011|11451|11557|11695|13664|14010|14753|1552|17233|22751|3461|40829|4802|5088|5981|6324|6327|7494|7550|9233	20
GO:0015979	photosynthesis	biological_process	10016|12807|1345|1424|14550|1535|154|1704|1707|19|267|2777|2862|2906|2909|3570|392|5820|689	19
GO:0043687	post-translational protein modification	biological_process	11003|11161|1154|12580|14261|1831|19484|19747|2017|24981|34062|3536|4319|4460|5551|6322|8125|914|9653	19
GO:0006813	potassium ion transport	biological_process	13526|13999|17354|1811|19508|25569|2743|30564|31902|32341|32629|33300|33834|3441|7717|867|8976|9052|9365	19
GO:0051246	regulation of protein metabolic process	biological_process	11003|11161|1154|12580|14261|1831|19484|19747|2017|24981|34062|3536|4319|4460|5551|6322|8125|914|9653	19
GO:0006979	response to oxidative stress	biological_process	10050|15830|16198|16266|1715|18833|207|22501|27211|36154|3965|42941|48116|5105|5214|5473|7012|9481|984	19
GO:0009190	cyclic nucleotide biosynthetic process	biological_process	1122|15453|16339|16409|17344|22490|2347|24897|26301|27355|30280|3476|39903|44050|4759|51075|5400|54764	18
GO:0016311	dephosphorylation	biological_process	10649|11787|12603|1635|16451|24459|24900|25650|271|2847|3215|35815|41012|42415|7270|7975|8393|9006	18
GO:0006413	translational initiation	biological_process	11020|11124|12549|14336|14847|1524|1607|1847|19611|23283|2880|29693|4427|53996|54049|660|7187|7869	18
GO:0006633	fatty acid biosynthetic process	biological_process	1186|1745|19642|2487|2784|29679|3641|37|42335|51297|54136|54871|6600|7467|7970|9217|953	17
GO:0006811	ion transport	biological_process	10462|1122|11774|12177|17796|1892|2009|2036|2755|30564|35313|4306|44035|46946|4759|54764|6203	17
GO:0016071	mRNA metabolism	biological_process	10926|11121|11150|14579|15948|15952|16314|20321|21328|23397|26493|29802|32232|3778|4652|8657|8676	17
GO:0006512	ubiquitin cycle	biological_process	1109|1176|12280|15453|1696|18664|18776|19484|20830|23011|48091|5120|5146|6320|7108|7226|7265	17
GO:0015986	ATP synthesis coupled proton transport	biological_process	1298|1316|1467|1992|2039|2165|266|2850|4085|53463|5823|6560|8040|8435|8457	15
GO:0006807	nitrogen compound metabolic process	biological_process	130|1447|16532|1837|2|2213|22168|23019|2310|24891|2706|3645|3666|49524	14
GO:0000160	two-component signal transduction system (phosphorelay)	biological_process	10108|1122|1223|13559|19063|2151|4243|43031|4759|49836|54764|7836|805|8059	14
GO:0006298	mismatch repair	biological_process	14509|18349|200|20833|20865|27862|34162|37869|42533|47375|48896|54520|7525	13
GO:0006289	nucleotide-excision repair	biological_process	14617|14773|2052|22691|2283|23825|34924|41421|41542|4374|6233|9240|9979	13
GO:0008299	isoprenoid biosynthetic process	biological_process	12750|16435|17846|2532|276|29056|35862|4930|6984|9096|9746|9884	12
GO:0032259	methylation	biological_process	17092|20584|28995|3056|3396|33988|39213|45293|46680|5422|7369|800	12
GO:0006913	nucleocytoplasmic transport	biological_process	11017|11237|3145|32148|39607|4328|4372|4581|5984|6297|8469|980	12
GO:0001522	pseudouridine synthesis	biological_process	10791|11030|16297|17238|22559|23025|25677|29350|30835|34991|46684|52887	12
GO:0006333	chromatin assembly or disassembly	biological_process	13383|21857|250|2900|34323|34380|36879|48606|51339|9180|9615	11
GO:0006310	DNA recombination	biological_process	1307|2129|23285|24976|37087|40086|41101|44109|47023|7796|8634	11
GO:0006265	DNA topological change	biological_process	29904|30477|32106|36392|38810|41818|46680|47945|49908|55751|8629	11
GO:0009396	folic acid and derivative biosynthetic process	biological_process	1269|15835|1735|2047|20775|24283|26067|29216|31981|34189|5120	11
GO:0015992	proton transport	biological_process	1074|12702|14216|1513|18636|2405|25946|285|3311|33884|52919	11
GO:0051341	regulation of oxidoreductase activity	biological_process	10940|13488|17416|17467|18455|23332|36760|44236|5234|54422|8802	11
GO:0008652	amino acid biosynthetic process	biological_process	14762|18746|1888|19175|19572|2069|2952|34934|3957|44673	10
GO:0006865	amino acid transport	biological_process	1433|1757|23051|28238|32267|3288|459|4923|6086|774	10
GO:0006108	malate metabolic process	biological_process	1118|13734|15776|20001|2160|3141|3824|5887|6413|9433	10
GO:0000059	protein import into nucleus, docking	biological_process	12528|14380|16841|17756|35202|44503|5025|5416|5637|6879	10
GO:0006099	tricarboxylic acid cycle	biological_process	1149|20850|2597|37049|4425|4942|49765|5119|8316|9102	10
GO:0006270	DNA replication initiation	biological_process	12720|17762|19840|25768|32423|43019|48101|48549|52320	9
GO:0009116	nucleoside metabolic process	biological_process	13915|30031|3216|5361|6787|6851|686|7777|8310	9
GO:0006817	phosphate transport	biological_process	1175|12929|1337|14228|15956|43312|46806|599|8848	9
GO:0009401	phosphoenolpyruvate-dependent sugar phosphotransferase system	biological_process	15453|1873|19635|1975|4005|404|41818|6155|6549	9
GO:0030163	protein catabolic process	biological_process	1257|14137|18743|20107|5357|5810|6101|8747|9595	9
GO:0032313	regulation of Rab GTPase activity	biological_process	13238|15920|17916|24871|28208|41279|5879|7595|8507	9
GO:0006364	rRNA processing	biological_process	12938|14673|1576|15826|24992|2782|28091|28530|53735	9
GO:0006614	SRP-dependent cotranslational protein targeting to membrane	biological_process	17273|2327|31095|3243|35450|3722|4874|6175|8259	9
GO:0006352	transcription initiation	biological_process	12412|12970|17043|3157|377|38808|47749|4857|52390	9
GO:0006816	calcium ion transport	biological_process	10696|1074|16316|17796|2009|21710|35313|8799	8
GO:0044237	cellular metabolic process	biological_process	11029|277|3021|36684|60|7102|8237|896	8
GO:0006306	DNA methylation	biological_process	25039|27053|40265|40678|41099|43267|5014|7977	8
GO:0006777	Mo-molybdopterin cofactor biosynthetic process	biological_process	11306|20701|25144|2613|29543|32884|46414|52003	8
GO:0006334	nucleosome assembly	biological_process	10120|14577|20440|2249|29065|31306|4170|5236	8
GO:0008654	phospholipid biosynthetic process	biological_process	15433|1598|16476|16732|20196|2795|40283|4650	8
GO:0051258	protein polymerization	biological_process	1384|1516|16893|23233|24903|26402|39060|52983	8
GO:0006814	sodium ion transport	biological_process	1368|14966|18992|3058|5064|6928|7179|8757	8
GO:0006414	translational elongation	biological_process	2053|29404|38|39613|52945|5523|5582|617	8
GO:0016117	carotenoid biosynthetic process	biological_process	10124|11008|29629|37784|6604|8599|8672	7
GO:0007155	cell adhesion	biological_process	2178|26577|27691|2927|3860|6300|9528	7
GO:0016998	cell wall catabolism	biological_process	19063|1946|2178|22435|28676|5733|9701	7
GO:0015995	chlorophyll biosynthetic process	biological_process	1195|12807|1345|2777|2906|2909|3570	7
GO:0006207	'de novo' pyrimidine base biosynthetic process	biological_process	20053|2066|30031|37566|4503|49263|889	7
GO:0000105	histidine biosynthetic process	biological_process	10396|122|18116|2233|22663|2779|6	7
GO:0006397	mRNA processing	biological_process	13918|23352|24021|2934|41012|44494|8230	7
GO:0006855	multidrug transport	biological_process	16775|19370|24971|3300|35655|38996|9014	7
GO:0018106	peptidyl-histidine phosphorylation	biological_process	1122|11251|3138|4759|48960|54764|6533	7
GO:0006779	porphyrin biosynthetic process	biological_process	11245|11632|3044|4502|5651|8331|9739	7
GO:0009231	riboflavin biosynthetic process	biological_process	15932|17826|33697|54498|7556|8590|9698	7
GO:0008643	carbohydrate transport	biological_process	1446|15098|1799|20109|55381|813	6
GO:0006535	cysteine biosynthetic process from serine	biological_process	10198|1463|3744|7189|826|9448	6
GO:0006888	ER to Golgi vesicle-mediated transport	biological_process	12561|14123|2526|2923|7832|9563	6
GO:0006072	glycerol-3-phosphate metabolic process	biological_process	11133|11623|12665|19458|49169|6658	6
GO:0016226	iron-sulfur cluster assembly	biological_process	1056|11975|15274|2410|2853|7734	6
GO:0006561	proline biosynthetic process	biological_process	14151|19175|2952|34934|44673|4822	6
GO:0006164	purine nucleotide biosynthetic process	biological_process	15375|1837|23624|27186|6117|6887	6
GO:0032312	regulation of ARF GTPase activity	biological_process	10116|12169|12605|156|16080|705	6
GO:0042254	ribosome biogenesis and assembly	biological_process	24784|3419|42283|4854|617|703	6
GO:0006465	signal peptide processing	biological_process	11135|16835|21526|22920|27182|29178	6
GO:0000103	sulfate assimilation	biological_process	24338|27910|28053|32580|52897|693	6
GO:0009228	thiamin biosynthesis	biological_process	12698|173|37830|4880|5952|7049	6
GO:0006415	translational termination	biological_process	10591|2388|2400|6238|7094|9452	6
GO:0006820	anion transport	biological_process	10414|16866|228|25638|2840	5
GO:0006526	arginine biosynthetic process	biological_process	2543|28036|2952|3543|4386	5
GO:0009073	aromatic amino acid family biosynthetic process	biological_process	19594|3876|4796|5548|7480	5
GO:0006284	base-excision repair	biological_process	15144|19011|25014|35040|7786	5
GO:0007154	cell communication	biological_process	1263|1290|2076|28994|31786	5
GO:0006821	chloride transport	biological_process	11594|18412|20813|21552|5476	5
GO:0051276	chromosome organization and biogenesis	biological_process	14771|24218|29042|43016|48739	5
GO:0009236	cobalamin biosynthetic process	biological_process	11534|14290|1803|18083|18650	5
GO:0006825	copper ion transport	biological_process	1491|3958|6417|8817|92	5
GO:0006189	'de novo' IMP biosynthetic process	biological_process	23083|24373|4293|6512|6707	5
GO:0006006	glucose metabolic process	biological_process	1583|2714|30359|3758|44756	5
GO:0006071	glycerol metabolic process	biological_process	11536|1690|27573|5438|6656	5
GO:0009086	methionine biosynthetic process	biological_process	1505|1735|46796|54641|825	5
GO:0000226	microtubule cytoskeleton organization and biogenesis	biological_process	34522|34881|39046|43710|50090	5
GO:0006120	mitochondrial electron transport, NADH to ubiquinone	biological_process	13743|1786|2441|3614|4092	5
GO:0006796	phosphate metabolic process	biological_process	10362|2681|6183|6661|9466	5
GO:0006605	protein targeting	biological_process	17293|2192|25893|35450|7644	5
GO:0033014	tetrapyrrole biosynthetic process	biological_process	1886|1945|3291|3681|5645	5
GO:0006100	tricarboxylic acid cycle intermediate metabolic process	biological_process	13734|2160|3141|3824|5887	5
GO:0006725	aromatic compound metabolic process	biological_process	4447|46181|5403|5824	4
GO:0006422	aspartyl-tRNA aminoacylation	biological_process	2244|25382|26011|7381	4
GO:0006510	ATP-dependent proteolysis	biological_process	10579|18459|31876|39613	4
GO:0009082	branched chain family amino acid biosynthetic process	biological_process	1428|2820|3704|52945	4
GO:0007049	cell cycle	biological_process	10199|1944|22738|50848	4
GO:0006342	chromatin silencing	biological_process	20|3332|4716|9196	4
GO:0006241	CTP biosynthetic process	biological_process	1089|12038|135|18914	4
GO:0006268	DNA unwinding	biological_process	29904|32106|46680|47945	4
GO:0006303	double-strand break repair via nonhomologous end-joining	biological_process	13083|14304|23814|46567	4
GO:0006537	glutamate biosynthetic process	biological_process	1447|29920|34769|3666	4
GO:0006546	glycine catabolic process	biological_process	2229|32139|6480|8403	4
GO:0006544	glycine metabolic process	biological_process	1273|5005|67|8579	4
GO:0006183	GTP biosynthetic process	biological_process	1089|12038|135|18914	4
GO:0009107	lipoate biosynthetic process	biological_process	11309|16738|24387|24577	4
GO:0009089	lysine biosynthetic process via diaminopimelate	biological_process	14|3116|50510|8851	4
GO:0009435	NAD biosynthetic process	biological_process	21222|24891|322|43063	4
GO:0009165	nucleotide biosynthesis	biological_process	19444|6851|8084|8310	4
GO:0006730	one-carbon compound metabolic process	biological_process	1773|18714|2518|540	4
GO:0006486	protein amino acid glycosylation	biological_process	4750|5335|6411|8882	4
GO:0018346	protein amino acid prenylation	biological_process	16266|17276|17640|5065	4
GO:0045039	protein import into mitochondrial inner membrane	biological_process	1526|26199|8704|8857	4
GO:0009306	protein secretion	biological_process	5356|5443|6484|922	4
GO:0006626	protein targeting to mitochondrion	biological_process	1526|26199|8704|8857	4
GO:0009168	purine ribonucleoside monophosphate biosynthetic process	biological_process	2681|43919|45607|6142	4
GO:0006446	regulation of translational initiation	biological_process	1607|28016|29428|34508	4
GO:0008272	sulfate transport	biological_process	13519|17295|22353|22381	4
GO:0006801	superoxide metabolism	biological_process	20109|2340|2650|3404	4
GO:0016114	terpenoid biosynthetic process	biological_process	13546|1623|3454|527	4
GO:0005992	trehalose biosynthetic process	biological_process	20113|25038|3485|36531	4
GO:0006568	tryptophan metabolic process	biological_process	10157|14036|4258|8124	4
GO:0006228	UTP biosynthetic process	biological_process	1089|12038|135|18914	4
GO:0006904	vesicle docking during exocytosis	biological_process	10076|17112|22005|43330	4
GO:0030036	actin cytoskeleton organization and biogenesis	biological_process	11818|13138|6606	3
GO:0009308	amine metabolic process	biological_process	1224|223|3012	3
GO:0009072	aromatic amino acid family metabolic process	biological_process	2867|5735|6228	3
GO:0009081	branched chain family amino acid metabolic process	biological_process	11470|38523|44557	3
GO:0019752	carboxylic acid metabolic process	biological_process	16634|745|862	3
GO:0006879	cellular iron ion homeostasis	biological_process	12693|14199|559	3
GO:0015936	coenzyme A metabolic process	biological_process	1084|39642|8581	3
GO:0006423	cysteinyl-tRNA aminoacylation	biological_process	11226|26052|45349	3
GO:0007010	cytoskeleton organization and biogenesis	biological_process	11818|19742|6606	3
GO:0006304	DNA modification	biological_process	46680|47945|8629	3
GO:0006014	D-ribose metabolic process	biological_process	30065|42499|5116	3
GO:0006631	fatty acid metabolic process	biological_process	2138|215|9860	3
GO:0006541	glutamine metabolic process	biological_process	1269|15521|2213	3
GO:0006424	glutamyl-tRNA aminoacylation	biological_process	17609|17866|7506	3
GO:0006662	glycerol ether metabolic process	biological_process	1068|1139|551	3
GO:0046168	glycerol-3-phosphate catabolic process	biological_process	11133|11623|6658	3
GO:0006506	GPI anchor biosynthetic process	biological_process	17765|35258|44006	3
GO:0015969	guanosine tetraphosphate metabolism	biological_process	32572|42668|884	3
GO:0006955	immune response	biological_process	5552|7411|9480	3
GO:0006826	iron ion transport	biological_process	14199|38300|559	3
GO:0008610	lipid biosynthetic process	biological_process	12042|15199|24110	3
GO:0006564	L-serine biosynthetic process	biological_process	20741|2892|3563	3
GO:0006563	L-serine metabolic process	biological_process	5005|67|8579	3
GO:0006430	lysyl-tRNA aminoacylation	biological_process	26011|7380|7381	3
GO:0006431	methionyl-tRNA aminoacylation	biological_process	14677|23905|39830	3
GO:0006122	mitochondrial electron transport, ubiquinol to cytochrome c	biological_process	2374|2882|8047	3
GO:0007067	mitosis	biological_process	18705|18989|35720	3
GO:0016481	negative regulation of transcription	biological_process	21793|22528|37264	3
GO:0015671	oxygen transport	biological_process	10385|11381|12991	3
GO:0006098	pentose-phosphate shunt	biological_process	300|3805|525	3
GO:0006432	phenylalanyl-tRNA aminoacylation	biological_process	3378|35070|5299	3
GO:0046488	phosphatidylinositol metabolic process	biological_process	4224|7954|9644	3
GO:0006596	polyamine biosynthetic process	biological_process	31205|3187|41795	3
GO:0000272	polysaccharide catabolic process	biological_process	2378|3809|6074	3
GO:0006476	protein amino acid deacetylation	biological_process	20|3332|4716	3
GO:0017038	protein import	biological_process	17293|25893|7644	3
GO:0009113	purine base biosynthesis	biological_process	13810|36472|9942	3
GO:0008615	pyridoxine biosynthetic process	biological_process	10569|13771|14383	3
GO:0006221	pyrimidine nucleotide biosynthesis	biological_process	28004|30031|4799	3
GO:0032012	regulation of ARF protein signal transduction	biological_process	25047|2870|4709	3
GO:0051336	regulation of hydrolase activity	biological_process	12920|33819|8517	3
GO:0007585	respiratory gaseous exchange	biological_process	10940|2627|3725	3
GO:0046677	response to antibiotic	biological_process	13362|46080|6982	3
GO:0006950	response to stress	biological_process	11128|412|904	3
GO:0016070	RNA metabolic process	biological_process	25276|36476|8487	3
GO:0006434	seryl-tRNA aminoacylation	biological_process	11670|25270|25991	3
GO:0008202	steroid metabolic process	biological_process	3020|32900|7841	3
GO:0006388	tRNA splicing	biological_process	2903|48298|5162	3
GO:0016068	type I hypersensitivity	biological_process	20234|2903|52425	3
GO:0007205	activation of protein kinase C activity	biological_process	3831|43122	2
GO:0006419	alanyl-tRNA aminoacylation	biological_process	1184|5004	2
GO:0017000	antibiotic biosynthetic process	biological_process	11244|45435	2
GO:0006525	arginine metabolic process	biological_process	3345|6843	2
GO:0006420	arginyl-tRNA aminoacylation	biological_process	5762|8620	2
GO:0008283	cell proliferation	biological_process	17756|18778	2
GO:0016043	cellular component organization and biogenesis	biological_process	13138|27638	2
GO:0006032	chitin catabolic process	biological_process	15686|2097	2
GO:0015703	chromate transport	biological_process	54475|6791	2
GO:0006481	C-terminal protein amino acid methylation	biological_process	16301|7261	2
GO:0017004	cytochrome complex assembly	biological_process	22910|2396	2
GO:0009186	deoxyribonucleoside diphosphate metabolic process	biological_process	2390|9673	2
GO:0007275	development	biological_process	31269|36730	2
GO:0015074	DNA integration	biological_process	1307|2129	2
GO:0006269	DNA replication, synthesis of RNA primer	biological_process	21908|43980	2
GO:0006233	dTDP biosynthetic process	biological_process	13599|2278	2
GO:0006231	dTMP biosynthesis	biological_process	19444|8084	2
GO:0006235	dTTP biosynthetic process	biological_process	13599|2278	2
GO:0006012	galactose metabolic process	biological_process	19760|7102	2
GO:0006094	gluconeogenesis	biological_process	3189|340	2
GO:0006542	glutamine biosynthetic process	biological_process	130|2310	2
GO:0006750	glutathione biosynthetic process	biological_process	29070|6952	2
GO:0006545	glycine biosynthesis	biological_process	19444|8084	2
GO:0005978	glycogen biosynthetic process	biological_process	14641|1883	2
GO:0006426	glycyl-tRNA aminoacylation	biological_process	2365|5762	2
GO:0006177	GMP biosynthetic process	biological_process	15375|6329	2
GO:0006783	heme biosynthetic process	biological_process	2759|9062	2
GO:0016575	histone deacetylation	biological_process	537|8821	2
GO:0015698	inorganic anion transport	biological_process	12354|1937	2
GO:0032957	inositol trisphosphate metabolic process	biological_process	10872|1382	2
GO:0006428	isoleucyl-tRNA aminoacylation	biological_process	16131|51119	2
GO:0006429	leucyl-tRNA aminoacylation	biological_process	27359|3340	2
GO:0016042	lipid catabolic process	biological_process	321|8287	2
GO:0030259	lipid glycosylation	biological_process	12209|24854	2
GO:0009059	macromolecule biosynthetic process	biological_process	24267|35690	2
GO:0006092	main pathways of carbohydrate metabolism	biological_process	32547|53964	2
GO:0009234	menaquinone biosynthetic process	biological_process	10955|22369	2
GO:0006839	mitochondrial transport	biological_process	10331|2485	2
GO:0006370	mRNA capping	biological_process	23352|41012	2
GO:0006487	N-linked glycosylation	biological_process	12944|15383	2
GO:0000398	nuclear mRNA splicing, via spliceosome	biological_process	26263|7325	2
GO:0009166	nucleotide catabolic process	biological_process	20827|44175	2
GO:0006857	oligopeptide transport	biological_process	1133|42035	2
GO:0015940	pantothenate biosynthetic process	biological_process	19319|53384	2
GO:0009052	pentose-phosphate shunt, non-oxidative branch	biological_process	13476|6176	2
GO:0016559	peroxisome division	biological_process	4396|5197	2
GO:0007031	peroxisome organization and biogenesis	biological_process	11849|31965	2
GO:0006909	phagocytosis	biological_process	22324|24827	2
GO:0015914	phospholipid transport	biological_process	498|6683	2
GO:0006562	proline catabolic process	biological_process	29920|34769	2
GO:0051205	protein insertion into membrane	biological_process	5872|6438	2
GO:0006479	protein methylation	biological_process	34187|41099	2
GO:0006166	purine ribonucleoside salvage	biological_process	686|7777	2
GO:0019363	pyridine nucleotide biosynthetic process	biological_process	14130|21222	2
GO:0006090	pyruvate metabolic process	biological_process	13834|2953	2
GO:0000074	regulation of cell cycle	biological_process	40539|4835	2
GO:0051342	regulation of cyclic-nucleotide phosphodiesterase activity	biological_process	2363|5770	2
GO:0043087	regulation of GTPase activity	biological_process	53410|6667	2
GO:0030071	regulation of mitotic metaphase/anaphase transition	biological_process	21348|34459	2
GO:0006885	regulation of pH	biological_process	7179|8757	2
GO:0019430	removal of superoxide radicals	biological_process	13804|9684	2
GO:0008380	RNA splicing	biological_process	20492|35704	2
GO:0000154	rRNA modification	biological_process	1576|53815	2
GO:0006694	steroid biosynthetic process	biological_process	14970|3175	2
GO:0009088	threonine biosynthetic process	biological_process	4613|825	2
GO:0006435	threonyl-tRNA aminoacylation	biological_process	597|9570	2
GO:0006400	tRNA modification	biological_process	16480|16977	2
GO:0031119	tRNA pseudouridine synthesis	biological_process	23025|9633	2
GO:0000162	tryptophan biosynthesis	biological_process	16931|4309	2
GO:0006436	tryptophanyl-tRNA aminoacylation	biological_process	15500|19586	2
GO:0006437	tyrosyl-tRNA aminoacylation	biological_process	10298|7181	2
GO:0006744	ubiquinone biosynthetic process	biological_process	13220|48804	2
GO:0006438	valyl-tRNA aminoacylation	biological_process	5219|6561	2
GO:0006168	adenine salvage	biological_process	3216	1
GO:0006519	amino acid and derivative metabolic process	biological_process	16634	1
GO:0006915	apoptosis	biological_process	17756	1
GO:0019438	aromatic compound biosynthetic process	biological_process	9873	1
GO:0006529	asparagine biosynthetic process	biological_process	594	1
GO:0006421	asparaginyl-tRNA aminoacylation	biological_process	2244	1
GO:0006754	ATP biosynthetic process	biological_process	5823	1
GO:0042773	ATP synthesis coupled electron transport	biological_process	6063	1
GO:0030494	bacteriochlorophyll biosynthetic process	biological_process	628	1
GO:0030655	beta-lactam antibiotic catabolic process	biological_process	46080	1
GO:0009102	biotin biosynthetic process	biological_process	1973	1
GO:0007596	blood coagulation	biological_process	23226	1
GO:0006171	cAMP biosynthetic process	biological_process	15341	1
GO:0016051	carbohydrate biosynthetic process	biological_process	663	1
GO:0046835	carbohydrate phosphorylation	biological_process	19760	1
GO:0015976	carbon utilization	biological_process	5075	1
GO:0015977	carbon utilization by fixation of carbon dioxide	biological_process	633	1
GO:0016119	carotene metabolic process	biological_process	5006	1
GO:0009056	catabolic process	biological_process	6367	1
GO:0008219	cell death	biological_process	41568	1
GO:0007160	cell-matrix adhesion	biological_process	27691	1
GO:0044262	cellular carbohydrate metabolic process	biological_process	4033	1
GO:0030244	cellulose biosynthetic process	biological_process	3295	1
GO:0006935	chemotaxis	biological_process	11841	1
GO:0006030	chitin metabolism	biological_process	3926	1
GO:0016568	chromatin modification	biological_process	5557	1
GO:0006824	cobalt ion transport	biological_process	1803	1
GO:0015937	coenzyme A biosynthetic process	biological_process	7180	1
GO:0055070	copper ion homeostasis	biological_process	16583	1
GO:0009439	cyanate metabolism	biological_process	8558	1
GO:0006534	cysteine metabolic process	biological_process	23556	1
GO:0000290	deadenylation-dependent decapping	biological_process	12920	1
GO:0019877	diaminopimelate biosynthetic process	biological_process	11773	1
GO:0006835	dicarboxylic acid transport	biological_process	36235	1
GO:0046080	dUTP metabolic process	biological_process	30165	1
GO:0015988	energy coupled proton transport, against electrochemical gradient	biological_process	1298	1
GO:0006887	exocytosis	biological_process	12992	1
GO:0006635	fatty acid beta-oxidation	biological_process	14872	1
GO:0006760	folic acid and derivative metabolic process	biological_process	4163	1
GO:0006003	fructose 2,6-bisphosphate metabolic process	biological_process	2095	1
GO:0006106	fumarate metabolism	biological_process	51954	1
GO:0006091	generation of precursor metabolites and energy	biological_process	55498	1
GO:0006007	glucose catabolic process	biological_process	11614	1
GO:0006536	glutamate metabolism	biological_process	14416	1
GO:0006425	glutaminyl-tRNA aminoacylation	biological_process	17609	1
GO:0006516	glycoprotein catabolism	biological_process	31745	1
GO:0006097	glyoxylate cycle	biological_process	3356	1
GO:0007030	Golgi organization and biogenesis	biological_process	11908	1
GO:0006788	heme oxidation	biological_process	1255	1
GO:0019836	hemolysis by symbiont of host red blood cells	biological_process	25641	1
GO:0006427	histidyl-tRNA aminoacylation	biological_process	27374	1
GO:0006021	inositol biosynthetic process	biological_process	1598	1
GO:0046907	intracellular transport	biological_process	19283	1
GO:0009097	isoleucine biosynthetic process	biological_process	39729	1
GO:0019288	isopentenyl diphosphate biosynthetic process, mevalonate-independent pathway	biological_process	6364	1
GO:0009098	leucine biosynthetic process	biological_process	6187	1
GO:0009245	lipid A biosynthetic process	biological_process	11747	1
GO:0006869	lipid transport	biological_process	35901	1
GO:0009094	L-phenylalanine biosynthetic process	biological_process	30194	1
GO:0006559	L-phenylalanine catabolic process	biological_process	21	1
GO:0000087	M phase of mitotic cell cycle	biological_process	4556	1
GO:0019307	mannose biosynthetic process	biological_process	4477	1
GO:0042256	mature ribosome assembly	biological_process	3417	1
GO:0007131	meiotic recombination	biological_process	38810	1
GO:0006555	methionine metabolic process	biological_process	1731	1
GO:0000278	mitotic cell cycle	biological_process	18705	1
GO:0051028	mRNA transport	biological_process	1176	1
GO:0045900	negative regulation of translational elongation	biological_process	6175	1
GO:0007218	neuropeptide signaling pathway	biological_process	4794	1
GO:0042128	nitrate assimilation	biological_process	7560	1
GO:0006499	N-terminal protein myristoylation	biological_process	12230	1
GO:0015931	nucleobase, nucleoside, nucleotide and nucleic acid transport	biological_process	15057	1
GO:0009117	nucleotide metabolic process	biological_process	30165	1
GO:0009225	nucleotide-sugar metabolism	biological_process	3718	1
GO:0015780	nucleotide-sugar transport	biological_process	1446	1
GO:0009311	oligosaccharide metabolism	biological_process	53891	1
GO:0006082	organic acid metabolic process	biological_process	9249	1
GO:0006800	oxygen and reactive oxygen species metabolism	biological_process	9735	1
GO:0009405	pathogenesis	biological_process	40395	1
GO:0006518	peptide metabolic process	biological_process	6736	1
GO:0018193	peptidyl-amino acid modification	biological_process	8699	1
GO:0017183	peptidyl-diphthamide biosynthetic process from peptidyl-histidine	biological_process	12366	1
GO:0008612	peptidyl-lysine modification to hypusine	biological_process	27494	1
GO:0006659	phosphatidylserine biosynthesis	biological_process	21750	1
GO:0046854	phosphoinositide phosphorylation	biological_process	6227	1
GO:0048015	phosphoinositide-mediated signaling	biological_process	6227	1
GO:0019685	photosynthesis, dark reaction	biological_process	1195	1
GO:0042549	photosystem II stabilization	biological_process	1424	1
GO:0010024	phytochromobilin biosynthetic process	biological_process	812	1
GO:0043085	positive regulation of catalytic activity	biological_process	12254	1
GO:0045941	positive regulation of transcription	biological_process	3873	1
GO:0044238	primary metabolic process	biological_process	12215	1
GO:0006433	prolyl-tRNA aminoacylation	biological_process	5955	1
GO:0018279	protein amino acid N-linked glycosylation via asparagine	biological_process	14140	1
GO:0016598	protein arginylation	biological_process	16806	1
GO:0045040	protein import into mitochondrial outer membrane	biological_process	5309	1
GO:0006606	protein import into nucleus	biological_process	2899	1
GO:0016485	protein processing	biological_process	12254	1
GO:0006621	protein retention in ER	biological_process	8052	1
GO:0006467	protein thiol-disulfide exchange	biological_process	20299	1
GO:0006144	purine base metabolic process	biological_process	3586	1
GO:0009152	purine ribonucleotide biosynthetic process	biological_process	21615	1
GO:0019856	pyrimidine base biosynthetic process	biological_process	40779	1
GO:0008616	queuosine biosynthetic process	biological_process	16480	1
GO:0006275	regulation of DNA replication	biological_process	6359	1
GO:0051340	regulation of ligase activity	biological_process	25714	1
GO:0051339	regulation of lyase activity	biological_process	2838	1
GO:0006808	regulation of nitrogen utilization	biological_process	1115	1
GO:0042176	regulation of protein catabolic process	biological_process	16806	1
GO:0051252	regulation of RNA metabolic process	biological_process	14645	1
GO:0009966	regulation of signal transduction	biological_process	24282	1
GO:0009607	response to biotic stimulus	biological_process	24282	1
GO:0010038	response to metal ion	biological_process	3582	1
GO:0009611	response to wounding	biological_process	7021	1
GO:0006890	retrograde vesicle-mediated transport, Golgi to ER	biological_process	11557	1
GO:0006354	RNA elongation	biological_process	26233	1
GO:0009451	RNA modification	biological_process	36060	1
GO:0043631	RNA polyadenylation	biological_process	17013	1
GO:0000918	selection of site for barrier septum formation	biological_process	6900	1
GO:0008295	spermidine biosynthetic process	biological_process	1705	1
GO:0050983	spermidine catabolic process to deoxyhypusine, using deoxyhypusine synthase	biological_process	27494	1
GO:0006597	spermine biosynthetic process	biological_process	1705	1
GO:0006665	sphingolipid metabolic process	biological_process	2717	1
GO:0016125	sterol metabolic process	biological_process	25501	1
GO:0019421	sulfate reduction, APS pathway	biological_process	3759	1
GO:0006790	sulfur metabolic process	biological_process	29819	1
GO:0015904	tetracycline transport	biological_process	13362	1
GO:0009229	thiamin diphosphate biosynthetic process	biological_process	1052	1
GO:0006566	threonine metabolic process	biological_process	6926	1
GO:0006366	transcription from RNA polymerase II promoter	biological_process	13015	1
GO:0006383	transcription from RNA polymerase III promoter	biological_process	33797	1
GO:0006367	transcription initiation from RNA polymerase II promoter	biological_process	2722	1
GO:0005991	trehalose metabolic process	biological_process	28756	1
GO:0007021	tubulin folding	biological_process	5118	1
GO:0006571	tyrosine biosynthetic process	biological_process	13024	1
GO:0006570	tyrosine metabolic process	biological_process	21	1
GO:0007034	vacuolar transport	biological_process	7333	1
GO:0006573	valine metabolic process	biological_process	8078	1
GO:0005997	xylulose metabolic process	biological_process	35333	1
GO:0016020	membrane	cellular_component	10006|10331|10363|1039|10414|10462|1067|10696|1074|11|11097|1122|11249|1133|1135|11378|1145|11467|11594|11603|11774|11789|11837|11841|11890|11908|11923|12177|1235|12567|1257|12702|1283|12890|1291|12946|131|1310|1316|1319|13213|13223|1327|1337|13472|1368|1370|13740|138|1396|13989|14001|14016|1408|14216|14228|1423|1433|14440|14550|14598|1467|14746|14879|14966|15013|1503|15057|1513|15132|15226|1535|…	361
GO:0005622	intracellular	cellular_component	1|1000|10035|1013|10243|10275|1040|10534|10622|10651|10685|1085|10872|10900|11017|1106|1109|1116|1119|11237|11307|11380|11516|116|1168|119|12053|12280|12341|12549|1271|1278|1285|13110|13238|13271|13272|1332|13337|13368|13387|1356|13715|1374|13766|1382|13825|13844|13856|14123|142|1426|1457|14847|14862|15|1504|15662|15850|15898|15920|1614|16435|16436|1648|16484|16521|16574|16806|1696|16977|17196|17…	334
GO:0016021	integral to membrane	cellular_component	1033|1051|10589|10643|10795|1110|11135|11314|1133|11438|11519|1155|11797|12042|12149|12254|12354|1242|1257|1290|12909|1294|12966|1324|13362|13468|13669|13678|13803|13999|14088|1415|1433|14425|1446|1467|14722|14905|14912|14985|150|15057|15069|15098|1513|15216|15952|16054|16218|16301|16476|16570|1689|1701|17165|17549|17602|17765|1783|17954|1799|1801|18177|18452|18577|18757|18833|19258|1926|1937|195…	216
GO:0005634	nucleus	cellular_component	10120|10600|10734|10754|10855|11192|11629|11816|11850|11891|12196|1234|12528|12542|12720|12782|13083|13368|13383|13397|13560|1391|13919|14059|1413|14137|14336|14380|14513|14577|14752|14965|1507|15366|16310|16386|1668|16841|17013|17502|17756|17762|18095|1846|18616|18660|18705|18743|19115|1923|1935|19362|1952|19571|19840|20091|20107|2038|20440|2050|2052|20833|21132|2131|2155|21566|21610|21829|21857…	214
GO:0005840	ribosome	cellular_component	1|1000|10035|1013|10243|10275|1040|10622|1085|1106|1116|1119|11380|11516|116|12053|1271|1278|1285|13272|1332|1356|1374|13844|142|1426|1504|15662|1614|16435|16436|1648|16574|16806|17196|1756|17576|18|181|1821|1843|1907|1918|1921|1934|2020|2073|2092|20985|21052|2156|22353|22464|22490|2301|23389|23646|23893|24461|245|2460|25224|26376|2712|278|2788|28017|28159|282|28359|28642|28917|28975|29511|3004|3…	155
GO:0005737	cytoplasm	cellular_component	10298|10362|10591|11133|11226|11244|11614|11623|11670|1175|1176|1184|11891|12528|12628|12929|1298|13804|14042|14137|14380|1444|14677|150|15016|15500|1583|15956|16131|16339|16841|17166|17609|17756|17866|18743|19175|19586|19594|19760|20107|20369|20658|21269|21526|21898|22063|2229|2244|22534|23233|2365|23905|2400|2484|24976|25270|25382|26011|26402|26736|2681|27374|2779|28036|2870|2899|29299|2952|321…	148
GO:0005963	magnesium-dependent protein serine/threonine phosphatase complex	cellular_component	10235|11856|12360|1635|16395|1675|1827|18460|18518|19399|19985|24728|2499|2538|25687|25726|2691|29486|3127|3206|34108|34280|36337|37477|37637|38395|3994|4002|4480|4741|4972|503|5143|52235|5585|6373|8612	37
GO:0017023	myosin phosphatase complex	cellular_component	10235|11856|12360|1635|16395|1675|1827|18460|18518|19399|19985|24728|2499|2538|25687|25726|2691|29486|3127|3206|34108|34280|36337|37477|37637|38395|3994|4002|4480|4741|4972|503|5143|52235|5585|6373|8612	37
GO:0000151	ubiquitin ligase complex	cellular_component	10036|10037|12726|1289|13428|16651|16695|17455|18127|1901|19352|21152|21291|22772|23396|23825|24928|25005|26854|28324|28561|30125|31343|34546|37506|42042|44376|47011|47239|4824|5154|6332|8610|9414	34
GO:0005875	microtubule associated complex	cellular_component	11234|13241|13512|13611|13744|14360|14461|185|19207|19362|19570|21465|21488|23364|24949|28096|29032|30380|32126|33480|36406|38651|40901|43036|43721|44372|54965|6453|6780|7893|847|8808	32
GO:0005874	microtubule	cellular_component	11351|1384|1516|1654|16893|18205|1900|2050|20565|20682|2153|23233|23572|24897|3271|34226|35313|3779|3783|39046|39060|42518|48530|5118|52983|5627|570|6562|7510|822	30
GO:0005743	mitochondrial inner membrane	cellular_component	10331|1134|11467|11890|1283|13223|16038|16057|1759|21521|2248|22972|24614|2485|25718|26593|26848|29957|29970|30180|3349|33929|41036|42271|4441|47260|48027|726|7395	29
GO:0016469	proton-transporting two-sector ATPase complex	cellular_component	1298|13138|1316|14216|1467|17050|18935|1992|2039|20589|2165|2435|25946|266|2850|29939|3255|4085|42850|53463|5823|6560|717|737|8040|8247|8435|8457	28
GO:0005783	endoplasmic reticulum	cellular_component	1206|12959|1338|1503|16146|1821|2125|21477|25501|2571|37|41116|4629|5139|6600|7464|7642|8342|8882	19
GO:0005694	chromosome	cellular_component	14771|24218|29042|29714|29904|30477|32106|36392|38810|41818|43016|46680|47945|48739|49908|55751|82|8629	18
GO:0030529	ribonucleoprotein complex	cellular_component	11121|11150|14579|15948|15952|16314|20321|21328|23397|26493|29802|3778|40562|4854|5339|703|8657|8676	18
GO:0005839	proteasome core complex	cellular_component	11276|12252|12495|13752|15307|17476|17564|17692|1971|1997|23239|2330|26655|3316|6620|9417	16
GO:0045259	proton-transporting ATP synthase complex	cellular_component	1521|1581|17189|1992|2039|2165|2435|2850|3255|3311|4085|5823|6560|717|8435	15
GO:0005643	nuclear pore	cellular_component	12528|14380|16841|17756|25224|2899|35202|38689|44503|5025|5416|5637|6879|7641	14
GO:0030117	membrane coat	cellular_component	1011|11451|14010|14753|1552|17233|22751|3461|40829|5088|5981|6327|7550	13
GO:0000785	chromatin	cellular_component	13383|21857|250|2536|28862|2900|34323|36879|48606|51339|9180|9615	12
GO:0030286	dynein complex	cellular_component	13715|1975|20934|21225|23761|27463|4005|41102|6490|6636|833|999	12
GO:0005739	mitochondrion	cellular_component	10331|12693|13687|1992|2485|2597|281|35122|6324|9102	10
GO:0005576	extracellular region	cellular_component	13580|1570|16720|23226|2390|3354|3683|3926|8061	9
GO:0016222	procollagen-proline, 2-oxoglutarate-4-dioxygenase complex	cellular_component	1169|16998|4006|4276|4397|47359|5426|5559|6199	9
GO:0008287	protein serine/threonine phosphatase complex	cellular_component	10235|1675|24728|2691|34280|37477|3826|4480|4741	9
GO:0015935	small ribosomal subunit	cellular_component	1119|1821|2020|2156|29511|36377|389|4162|8	9
GO:0005667	transcription factor complex	cellular_component	12412|12970|13283|15795|17043|4835|4857|52390|7933	9
GO:0016465	chaperonin ATPase complex	cellular_component	14476|2149|3364|4072|48807|6153|7254|7344	8
GO:0015934	large ribosomal subunit	cellular_component	16436|18|2073|2712|28017|5505|7799|89	8
GO:0043234	protein complex	cellular_component	1384|1516|16893|23233|24903|26402|39060|52983	8
GO:0009654	oxygen evolving complex	cellular_component	10016|1424|14550|1707|19|689	6
GO:0005952	cAMP-dependent protein kinase complex	cellular_component	3826|39652|44952|6106|8457	5
GO:0030131	clathrin adaptor complex	cellular_component	11695|13664|14010|3461|7494	5
GO:0009331	glycerol-3-phosphate dehydrogenase complex	cellular_component	11133|11623|12665|19458|6658	5
GO:0000786	nucleosome	cellular_component	14577|20440|2249|29065|4170	5
GO:0008076	voltage-gated potassium channel complex	cellular_component	25569|2743|31902|32341|9052	5
GO:0009507	chloroplast	cellular_component	1195|2225|254|6952	4
GO:0005677	chromatin silencing complex	cellular_component	20|3332|4716|9196	4
GO:0030127	COPII vesicle coat	cellular_component	12561|2526|2923|9563	4
GO:0009351	dihydrolipoamide S-acyltransferase complex	cellular_component	10818|1240|13834|6515	4
GO:0005789	endoplasmic reticulum membrane	cellular_component	14140|20299|35258|44006	4
GO:0019898	extrinsic to membrane	cellular_component	10016|1424|1707|689	4
GO:0005815	microtubule organizing center	cellular_component	34522|34881|43710|50090	4
GO:0005740	mitochondrial envelope	cellular_component	10940|2627|2882|3725	4
GO:0042719	mitochondrial intermembrane space protein transporter complex	cellular_component	1526|26199|8704|8857	4
GO:0005778	peroxisomal membrane	cellular_component	11849|31965|4396|5197	4
GO:0009522	photosystem I	cellular_component	1535|154|392|5820	4
GO:0016272	prefoldin complex	cellular_component	33309|6205|8336|9832	4
GO:0048500	signal recognition particle	cellular_component	31095|3243|6175|8259	4
GO:0000922	spindle pole	cellular_component	34522|34881|43710|50090	4
GO:0005945	6-phosphofructokinase complex	cellular_component	1986|2833|50581	3
GO:0009317	acetyl-CoA carboxylase complex	cellular_component	1745|2487|7970	3
GO:0031461	cullin-RING ubiquitin ligase complex	cellular_component	13405|18114|8555	3
GO:0005856	cytoskeleton	cellular_component	22324|24827|44372	3
GO:0000139	Golgi membrane	cellular_component	12944|1446|15098	3
GO:0005871	kinesin complex	cellular_component	26335|6477|9494	3
GO:0017087	mitochondrial processing peptidase complex	cellular_component	10801|8037|9231	3
GO:0009348	ornithine carbamoyltransferase complex	cellular_component	2066|37566|49263	3
GO:0030288	periplasmic space (sensu Gram-negative Bacteria)	cellular_component	21245|25290|33221	3
GO:0005777	peroxisome	cellular_component	14872|46387|6113	3
GO:0009538	photosystem I reaction center	cellular_component	1704|1764|267	3
GO:0005787	signal peptidase complex	cellular_component	11135|22920|27182	3
GO:0032040	small subunit processome	cellular_component	12938|2782|28530	3
GO:0005681	spliceosome	cellular_component	18989|20492|7325	3
GO:0005669	transcription factor TFIID complex	cellular_component	16288|2722|38808	3
GO:0005891	voltage-gated calcium channel complex	cellular_component	17796|2009|35313	3
GO:0017086	3-methyl-2-oxobutanoate dehydrogenase (lipoamide) complex	cellular_component	16265|2384	2
GO:0015629	actin cytoskeleton	cellular_component	11818|6606	2
GO:0005680	anaphase-promoting complex	cellular_component	21348|34459	2
GO:0005950	anthranilate synthase complex	cellular_component	15521|16931	2
GO:0009341	beta-galactosidase complex	cellular_component	23424|43572	2
GO:0042600	chorion	cellular_component	31269|36730	2
GO:0005801	cis-Golgi network	cellular_component	4566|7832	2
GO:0030126	COPI vesicle coat	cellular_component	11557|7550	2
GO:0005727	extrachromosomal circular DNA	cellular_component	40395|7464	2
GO:0009332	glutamate-tRNA ligase complex	cellular_component	17866|7506	2
GO:0005794	Golgi apparatus	cellular_component	16146|3295	2
GO:0009376	HslUV protease complex	cellular_component	29299|33753	2
GO:0008305	integrin complex	cellular_component	26577|27691	2
GO:0005792	microsome	cellular_component	11135|22920	2
GO:0005744	mitochondrial inner membrane presequence translocase complex	cellular_component	10435|6727	2
GO:0005759	mitochondrial matrix	cellular_component	28609|9949	2
GO:0005741	mitochondrial outer membrane	cellular_component	16866|228	2
GO:0019008	molybdopterin synthase complex	cellular_component	46414|52003	2
GO:0016459	myosin complex	cellular_component	20776|6498	2
GO:0019867	outer membrane	cellular_component	19468|30403	2
GO:0042597	periplasmic space	cellular_component	16227|7470	2
GO:0009328	phenylalanine-tRNA ligase complex	cellular_component	35070|5299	2
GO:0009536	plastid	cellular_component	1116|2862	2
GO:0005956	protein kinase CK2 complex	cellular_component	3520|44952	2
GO:0000159	protein phosphatase type 2A complex	cellular_component	12360|8133	2
GO:0045254	pyruvate dehydrogenase complex	cellular_component	13834|2953	2
GO:0009349	riboflavin synthase complex	cellular_component	15932|7349	2
GO:0005786	signal recognition particle (sensu Eukaryota)	cellular_component	35450|4874	2
GO:0042709	succinate-CoA ligase complex	cellular_component	1609|1624	2
GO:0045244	succinate-CoA ligase complex (GDP-forming)	cellular_component	1609|1624	2
GO:0009336	sulfate adenylyltransferase complex (ATP)	cellular_component	28053|693	2
GO:0042651	thylakoid membrane	cellular_component	19|5820	2
GO:0000214	tRNA-intron endonuclease complex	cellular_component	2903|48298	2
GO:0008247	2-acetyl-1-alkylglycerophosphocholine esterase complex	cellular_component	8287	1
GO:0005658	alpha DNA polymerase:primase complex	cellular_component	21908	1
GO:0005949	aminoadipate-semialdehyde dehydrogenase complex	cellular_component	35690	1
GO:0009343	biotin carboxylase complex	cellular_component	1868	1
GO:0009505	cellulose and pectin-containing cell wall	cellular_component	3295	1
GO:0009573	chloroplast ribulose bisphosphate carboxylase complex	cellular_component	633	1
GO:0030132	clathrin coat of coated pit	cellular_component	4802	1
GO:0030130	clathrin coat of trans-Golgi network vesicle	cellular_component	4802	1
GO:0009512	cytochrome b6f complex	cellular_component	2396	1
GO:0005665	DNA-directed RNA polymerase II, core complex	cellular_component	13015	1
GO:0005666	DNA-directed RNA polymerase III complex	cellular_component	33797	1
GO:0005853	eukaryotic translation elongation factor 1 complex	cellular_component	39613	1
GO:0005850	eukaryotic translation initiation factor 2 complex	cellular_component	13600	1
GO:0005851	eukaryotic translation initiation factor 2B complex	cellular_component	29693	1
GO:0005852	eukaryotic translation initiation factor 3 complex	cellular_component	11020	1
GO:0000145	exocyst	cellular_component	12992	1
GO:0005835	fatty acid synthase complex	cellular_component	3641	1
GO:0009375	ferredoxin hydrogenase complex	cellular_component	16227	1
GO:0009342	glutamate synthase complex (NADPH)	cellular_component	1447	1
GO:0005960	glycine cleavage complex	cellular_component	6480	1
GO:0009345	glycine-tRNA ligase complex	cellular_component	5762	1
GO:0009339	glycolate oxidase complex	cellular_component	17648	1
GO:0042765	GPI-anchor transamidase complex	cellular_component	24765	1
GO:0009382	imidazoleglycerol phosphate synthase complex	cellular_component	2779	1
GO:0030176	integral to endoplasmic reticulum membrane	cellular_component	8699	1
GO:0005764	lysosome	cellular_component	2717	1
GO:0000119	mediator complex	cellular_component	29775	1
GO:0048269	methionine adenosyltransferase complex	cellular_component	26761	1
GO:0005758	mitochondrial intermembrane space	cellular_component	1491	1
GO:0031966	mitochondrial membrane	cellular_component	6726	1
GO:0005742	mitochondrial outer membrane translocase complex	cellular_component	5309	1
GO:0005761	mitochondrial ribosome	cellular_component	14674	1
GO:0000784	nuclear chromosome, telomeric region	cellular_component	43607	1
GO:0030688	nucleolar preribosome, small subunit precursor	cellular_component	53735	1
GO:0005730	nucleolus	cellular_component	18778	1
GO:0000808	origin recognition complex	cellular_component	43486	1
GO:0045252	oxoglutarate dehydrogenase complex	cellular_component	5119	1
GO:0043626	PCNA complex	cellular_component	6359	1
GO:0000300	peripheral to membrane of membrane fraction	cellular_component	1581	1
GO:0005942	phosphoinositide 3-kinase complex	cellular_component	6227	1
GO:0000015	phosphopyruvate hydratase complex	cellular_component	477	1
GO:0009320	phosphoribosylaminoimidazole carboxylase complex	cellular_component	24373	1
GO:0009523	photosystem II	cellular_component	254	1
GO:0005838	proteasome regulatory particle	cellular_component	4424	1
GO:0030904	retromer complex	cellular_component	7333	1
GO:0005971	ribonucleoside-diphosphate reductase complex	cellular_component	45763	1
GO:0017059	serine C-palmitoyltransferase complex	cellular_component	7852	1
GO:0005785	signal recognition particle receptor complex	cellular_component	2327	1
GO:0005732	small nucleolar ribonucleoprotein complex	cellular_component	14673	1
GO:0045239	tricarboxylic acid cycle enzyme complex	cellular_component	51954	1
GO:0000221	vacuolar proton-transporting V-type ATPase, V1 domain	cellular_component	1581	1
GO:0005773	vacuole	cellular_component	6974	1
GO:0005524	ATP binding	molecular_function	10033|10037|10069|10105|10140|10271|10298|10363|10395|10414|10464|10517|1052|10579|10635|10643|10678|10696|10720|1074|10742|10787|10872|1089|10959|11057|11176|1122|11226|11234|11251|1131|11380|1152|11542|1156|11614|11670|11717|11741|11769|1184|11896|11910|11958|11969|12000|12038|12114|1214|12183|1224|12499|12565|1257|12628|12675|12702|12720|12781|12782|1284|1294|12966|13009|13114|13241|13264|1326…	744
GO:0003824	catalytic activity	molecular_function	10075|10198|10235|10337|10362|10392|10434|10441|10506|10696|1074|10955|11054|11068|11246|11309|11378|11470|11584|11614|11854|11856|1214|1221|1244|1269|12756|12782|12895|13008|13215|13489|13733|13915|14|14116|1420|14271|1428|1429|14294|1432|1443|14598|14603|1463|14724|1489|14933|1508|15090|1513|15375|15473|1550|15521|1553|15646|15658|15795|1591|1609|1624|16241|16316|16457|16562|16738|1675|1684|168…	329
GO:0003676	nucleic acid binding	molecular_function	10069|10271|10349|10395|10464|10517|10552|10600|10602|10651|10839|10860|10900|11060|113|11327|11343|11380|1149|11614|11717|11747|1184|11891|11969|11989|12005|12050|12100|12114|12353|12589|12634|12781|1284|12956|13026|13192|133|13305|13337|13368|13383|13596|1361|13617|13676|13802|1383|13855|13856|1413|14140|14296|14866|14965|15026|15080|15104|15231|1545|15595|15605|1564|15687|15820|15850|15862|159…	324
GO:0008270	zinc ion binding	molecular_function	10007|10010|10036|10037|10116|10256|10294|10302|10319|10458|10643|10651|10754|10801|11051|11242|113|1132|11849|11867|12117|12121|12158|12168|12169|12275|12353|12412|12453|12561|1257|12605|12782|13192|13368|13569|13592|13596|13630|13802|1383|13856|14059|14166|14456|14617|14887|15055|15058|15277|156|15862|159|1594|16006|16080|16128|16371|16646|1668|16695|16874|16984|17043|17351|17402|17455|1747|174…	301
GO:0005515	protein binding	molecular_function	10010|1011|10256|10294|10302|10319|10421|10431|1056|10678|10720|10875|11017|11051|11157|11237|11242|11451|11557|11695|11717|11849|11910|12117|12158|1219|12192|1224|12254|12275|12291|12329|12363|12561|1263|12754|12782|12827|12920|13114|13201|13569|13664|137|13834|14010|14264|14476|14514|14676|14753|14771|15055|15058|15274|15277|1531|15453|1552|15565|1566|15714|159|16094|16128|16471|16646|16874|172…	293
GO:0004402	histone acetyltransferase activity	molecular_function	10012|10362|10385|10600|10839|10875|10958|11225|11270|113|11588|11609|11641|11678|1192|1201|12275|12398|12603|12707|12782|12788|13040|13103|13305|13330|1370|1383|13856|13896|13903|13999|14059|14513|14603|14660|14705|15027|1509|15128|1514|15257|15449|15618|15898|15956|16339|16504|16641|16774|16947|16956|17090|17284|17333|17340|17344|17351|17977|18081|18095|1841|18420|1846|18472|1873|1900|19063|192…	265
GO:0016491	oxidoreductase activity	molecular_function	10178|10427|10458|10907|10951|10972|11244|1135|11690|11794|11867|11923|1195|1210|1231|12359|12538|12556|12645|12807|12821|1302|13153|13734|13804|13983|14042|14106|1423|14427|1444|14456|1447|14598|1475|14793|14856|15016|15138|1537|15390|1573|15761|15786|15891|16503|1688|16939|1737|17467|17648|17653|17785|1794|17975|18098|18520|1864|19458|19508|19749|19897|19973|19976|20063|2016|20475|20567|2058|20…	235
GO:0004672	protein kinase activity	molecular_function	10140|11176|1131|1152|11542|1156|11896|12000|1214|12183|12499|12565|12675|13009|13264|13268|13605|13779|13797|13966|1426|1448|14591|14715|14862|14943|15059|15206|15252|15276|15428|15622|15656|16306|16425|1654|1673|16761|17090|17333|17524|17650|1766|17705|1776|17984|1806|18063|1820|18307|18644|18786|1883|19230|19347|19406|19635|1976|20109|20408|20453|20603|20898|20962|21666|21899|22047|22110|22188…	207
GO:0000166	nucleotide binding	molecular_function	10033|10298|10579|10625|10635|10643|10720|10742|10959|11226|11670|11717|11769|11958|1257|1294|12966|13397|1345|13715|13766|13791|14003|14137|14430|14677|15069|15088|15282|15369|15500|16131|1615|16166|16339|16386|16404|16637|16644|17166|17273|17301|17609|17762|17866|18062|18452|18743|18757|18833|18938|19054|19063|19073|19270|19586|1975|20052|20081|20091|20107|20234|2045|2046|21225|21526|2175|21898…	204
GO:0003677	DNA binding	molecular_function	10002|10069|10327|10395|10754|10927|10959|1132|11816|11969|12031|12295|12524|12538|12629|12720|12782|12898|13015|1307|13083|13383|14304|14430|14577|14617|14705|14752|14773|14999|15366|15862|15898|16042|16166|1632|16646|17009|1747|17502|17739|17762|17876|18660|18662|19011|19063|19388|1981|19840|20|20091|20399|20440|2050|2052|2129|21793|21857|22059|22372|2245|2249|2251|22757|2283|23455|23562|23719|…	198
GO:0004674	protein serine/threonine kinase activity	molecular_function	10787|1131|1152|11542|1156|11741|11896|12000|12183|12499|12565|12675|13009|13264|13268|13605|13779|13797|13966|1426|1448|14591|14715|14862|15059|15206|15252|15276|15428|15622|15656|16306|16425|1654|1673|16761|17333|17650|1766|17705|17984|1806|18063|18307|18644|18786|19230|19347|19406|19661|1976|20408|20453|20603|20898|20962|21666|21899|22047|22110|22188|22495|233|2334|23409|2360|2386|23871|24308|…	187
GO:0004713	protein-tyrosine kinase activity	molecular_function	1131|1152|11542|1156|11896|12000|12183|12499|12565|13009|13264|13268|13605|13779|13797|13966|1426|1448|14591|14715|14862|15059|15206|15252|15276|15428|15622|15656|16425|1654|1673|16761|17333|17524|17650|1766|17705|17984|1806|18063|18307|18644|18786|19406|19661|1976|20603|20898|20962|21666|21899|22047|22110|233|2334|23409|2360|2386|23871|2406|24308|2454|24816|25074|25205|25223|25327|25547|25869|26…	165
GO:0003735	structural constituent of ribosome	molecular_function	1|1000|10035|1013|10243|10275|1040|10622|1085|1106|1116|1119|11380|11516|116|12053|1271|1278|1285|13272|1332|1356|1374|13844|142|1426|14674|1504|15662|1614|16435|16436|1648|16574|16806|17196|1756|17576|18|181|1821|1843|1907|1918|1921|1934|2020|2073|2092|20985|21052|2156|22353|22464|22490|2301|23389|23646|23893|24461|245|2460|25224|26376|2712|278|2788|28017|28159|282|28359|28642|28917|28975|29511|…	156
GO:0017111	nucleoside-triphosphatase activity	molecular_function	10033|10579|10625|10635|10643|10720|10742|10959|11717|11769|11958|1257|1294|12966|13397|1345|13715|13766|13791|14003|14137|14430|15069|15088|15282|15369|1615|16166|16386|16404|16637|16644|17273|17301|17762|18062|18452|18743|18757|18833|18938|19054|19063|19073|19270|1975|20052|20081|20107|2045|2046|21225|2175|21989|22|22184|2245|23001|2327|23472|23761|24137|24809|250|2586|26962|2716|27463|27910|28…	154
GO:0016887	ATPase activity	molecular_function	10037|10395|10635|10742|11234|11380|11769|11958|12720|1284|1294|12966|13791|14771|15069|1513|15282|15369|1615|16404|16525|16637|16644|16964|17022|17762|18321|18452|18757|18833|19054|19073|19270|19840|2175|22184|22228|22267|2249|23001|23472|2406|24437|250|2515|25768|2586|26135|26612|2666|27348|2750|28096|28410|2868|29042|29299|2970|29714|30738|31733|32423|33753|3385|3405|34640|34961|35242|3597|382…	125
GO:0016787	hydrolase activity	molecular_function	10130|10239|11010|11130|11969|11995|12081|12430|12750|12920|13128|13505|13618|13737|13775|13798|14137|15295|16404|16562|16747|16793|1684|16854|17402|17431|18014|1827|18518|1858|18743|188|19985|20107|203|20413|20827|21021|212|22089|2245|2249|22735|23621|23865|24130|24437|24581|24631|24736|2561|26164|26549|2785|28039|29056|30113|30132|30165|30494|30556|31111|31852|31866|32036|3283|33690|33884|34795…	113
GO:0005525	GTP binding	molecular_function	10918|11017|11237|11351|11441|119|12549|13328|13387|13678|13825|1384|1457|1471|1480|14847|15|1516|16210|1654|16893|16977|17083|17273|18184|18205|1900|1944|2050|2053|20565|20682|2153|216|2176|22039|22884|22981|23233|2327|23572|23624|23983|24411|24809|24897|2512|26402|29693|3038|3145|31496|32148|3243|32542|32553|3271|33029|34226|3530|35313|35450|3722|3779|3783|39060|39607|4004|42136|42314|42518|432…	111
GO:0003723	RNA binding	molecular_function	10237|10298|10791|10926|11270|11891|1278|12842|13126|13311|13550|13600|13648|1374|14676|15393|15786|1614|16297|16436|1648|17013|17057|17126|17196|17238|17879|1821|18897|19121|19175|19611|20309|2035|21052|22810|22953|23025|23270|23978|24010|24200|24631|24992|25641|28017|29142|29350|30793|31068|31143|31208|32232|32473|33676|35028|35070|35100|35450|35987|36060|36847|37219|37911|38027|38370|38529|396…	110
GO:0008026	ATP-dependent helicase activity	molecular_function	10271|10395|10464|10517|11234|11380|11614|11958|12114|12720|12781|1284|13337|13855|14866|1564|16404|16525|16644|17078|17434|1746|17762|17781|18321|18899|19270|19332|19840|2052|20894|22035|22228|22267|2245|22645|2283|23825|24339|24631|25768|26135|26612|2666|26835|27348|27503|27786|28096|29470|30155|30556|30738|31733|31960|32423|32861|34183|34323|35022|35242|3556|36581|37087|3914|39713|40157|4042|4…	106
GO:0004386	helicase activity	molecular_function	10069|10271|10395|10464|10517|11380|11969|12114|12781|1284|13337|13383|13855|14866|15026|15104|1564|16042|16525|17078|17434|1746|17781|18899|19332|2052|21857|22035|2245|23635|24339|24631|24928|26135|2666|26835|27348|27503|27786|29470|30155|30328|30556|30738|31288|31733|32861|33273|34183|34323|35022|35043|3556|36581|36879|37087|3914|39713|40157|4042|40574|40723|40765|40773|4145|43128|4383|44109|44…	97
GO:0005215	transporter activity	molecular_function	1039|11314|1133|11374|11467|12497|1283|131|13362|13669|1368|138|13989|14016|1415|14912|15057|16054|16057|16634|1689|17264|17549|1759|1799|18291|1886|18992|1926|19729|20109|20285|20680|20838|21141|21245|21283|21521|2171|22353|22381|24019|25290|259|2701|27214|27628|28782|28955|28969|29095|30180|3058|30624|33781|3422|34640|35267|36007|4010|4175|42035|43893|4392|4441|45451|47097|49086|50510|52756|538…	93
GO:0005509	calcium ion binding	molecular_function	10016|10696|1074|10875|11066|1156|12602|12619|13655|1370|1424|14879|15241|15383|15745|16316|16446|16600|17036|1707|17224|17778|18327|19070|19201|205|20568|21440|21939|22520|23632|2390|24034|25074|25506|25557|26477|26809|26982|2749|28420|29920|29957|30899|321|32572|32839|3408|34285|37429|39205|398|4153|42668|4344|4436|4484|4567|4745|47864|4951|4981|504|51078|53612|6066|689|7238|7346|735|768|7737|7…	79
GO:0004676	3-phosphoinositide-dependent protein kinase activity	molecular_function	11709|11896|12183|12565|1353|13610|13779|14115|1448|15252|15276|15409|15428|15656|15853|16306|16425|17524|17705|18902|19135|20226|20453|2050|20542|20603|20898|20962|22047|22250|22495|22757|2360|2447|24667|25869|27446|28|2918|29251|31194|31862|34588|34665|3525|36606|4001|40309|4161|41772|47077|47097|4745|47864|481|48277|49742|51634|52178|52357|5470|55379|566|627|6478|6721|7004|736|7510|7614|8114|8…	73
GO:0004679	AMP-activated protein kinase activity	molecular_function	11709|11896|12183|12565|1353|13610|13779|14115|1448|15252|15276|15409|15428|15656|15853|16306|16425|17524|17705|18902|19135|20226|20453|2050|20542|20603|20898|20962|22047|22250|22495|22757|2360|2447|24667|25869|27446|28|2918|29251|31194|31862|34588|34665|3525|36606|4001|40309|4161|41772|47077|47097|4745|47864|481|48277|49742|51634|52178|52357|5470|55379|566|627|6478|6721|7004|736|7510|7614|8114|8…	73
GO:0004696	atypical PKC activity	molecular_function	11709|11896|12183|12565|1353|13610|13779|14115|1448|15252|15276|15409|15428|15656|15853|16306|16425|17524|17705|18902|19135|20226|20453|2050|20542|20603|20898|20962|22047|22250|22495|22757|2360|2447|24667|25869|27446|28|2918|29251|31194|31862|34588|34665|3525|36606|4001|40309|4161|41772|47077|47097|4745|47864|481|48277|49742|51634|52178|52357|5470|55379|566|627|6478|6721|7004|736|7510|7614|8114|8…	73
GO:0004700	atypical PKC activity	molecular_function	11709|11896|12183|12565|1353|13610|13779|14115|1448|15252|15276|15409|15428|15656|15853|16306|16425|17524|17705|18902|19135|20226|20453|2050|20542|20603|20898|20962|22047|22250|22495|22757|2360|2447|24667|25869|27446|28|2918|29251|31194|31862|34588|34665|3525|36606|4001|40309|4161|41772|47077|47097|4745|47864|481|48277|49742|51634|52178|52357|5470|55379|566|627|6478|6721|7004|736|7510|7614|8114|8…	73
GO:0004698	calcium-dependent protein kinase C activity	molecular_function	11709|11896|12183|12565|1353|13610|13779|14115|1448|15252|15276|15409|15428|15656|15853|16306|16425|17524|17705|18902|19135|20226|20453|2050|20542|20603|20898|20962|22047|22250|22495|22757|2360|2447|24667|25869|27446|28|2918|29251|31194|31862|34588|34665|3525|36606|4001|40309|4161|41772|47077|47097|4745|47864|481|48277|49742|51634|52178|52357|5470|55379|566|627|6478|6721|7004|736|7510|7614|8114|8…	73
GO:0004680	casein kinase activity	molecular_function	11709|11896|12183|12565|1353|13610|13779|14115|1448|15252|15276|15409|15428|15656|15853|16306|16425|17524|17705|18902|19135|20226|20453|2050|20542|20603|20898|20962|22047|22250|22495|22757|2360|2447|24667|25869|27446|28|2918|29251|31194|31862|34588|34665|3525|36606|4001|40309|4161|41772|47077|47097|4745|47864|481|48277|49742|51634|52178|52357|5470|55379|566|627|6478|6721|7004|736|7510|7614|8114|8…	73
GO:0004681	casein kinase I activity	molecular_function	11709|11896|12183|12565|1353|13610|13779|14115|1448|15252|15276|15409|15428|15656|15853|16306|16425|17524|17705|18902|19135|20226|20453|2050|20542|20603|20898|20962|22047|22250|22495|22757|2360|2447|24667|25869|27446|28|2918|29251|31194|31862|34588|34665|3525|36606|4001|40309|4161|41772|47077|47097|4745|47864|481|48277|49742|51634|52178|52357|5470|55379|566|627|6478|6721|7004|736|7510|7614|8114|8…	73
GO:0004690	cyclic nucleotide-dependent protein kinase activity	molecular_function	11709|11896|12183|12565|1353|13610|13779|14115|1448|15252|15276|15409|15428|15656|15853|16306|16425|17524|17705|18902|19135|20226|20453|2050|20542|20603|20898|20962|22047|22250|22495|22757|2360|2447|24667|25869|27446|28|2918|29251|31194|31862|34588|34665|3525|36606|4001|40309|4161|41772|47077|47097|4745|47864|481|48277|49742|51634|52178|52357|5470|55379|566|627|6478|6721|7004|736|7510|7614|8114|8…	73
GO:0019912	cyclin-dependent protein kinase activating kinase activity	molecular_function	11709|11896|12183|12565|1353|13610|13779|14115|1448|15252|15276|15409|15428|15656|15853|16306|16425|17524|17705|18902|19135|20226|20453|2050|20542|20603|20898|20962|22047|22250|22495|22757|2360|2447|24667|25869|27446|28|2918|29251|31194|31862|34588|34665|3525|36606|4001|40309|4161|41772|47077|47097|4745|47864|481|48277|49742|51634|52178|52357|5470|55379|566|627|6478|6721|7004|736|7510|7614|8114|8…	73
GO:0004677	DNA-dependent protein kinase activity	molecular_function	11709|11896|12183|12565|1353|13610|13779|14115|1448|15252|15276|15409|15428|15656|15853|16306|16425|17524|17705|18902|19135|20226|20453|2050|20542|20603|20898|20962|22047|22250|22495|22757|2360|2447|24667|25869|27446|28|2918|29251|31194|31862|34588|34665|3525|36606|4001|40309|4161|41772|47077|47097|4745|47864|481|48277|49742|51634|52178|52357|5470|55379|566|627|6478|6721|7004|736|7510|7614|8114|8…	73
GO:0004694	eukaryotic translation initiation factor 2alpha kinase activity	molecular_function	11709|11896|12183|12565|1353|13610|13779|14115|1448|15252|15276|15409|15428|15656|15853|16306|16425|17524|17705|18902|19135|20226|20453|2050|20542|20603|20898|20962|22047|22250|22495|22757|2360|2447|24667|25869|27446|28|2918|29251|31194|31862|34588|34665|3525|36606|4001|40309|4161|41772|47077|47097|4745|47864|481|48277|49742|51634|52178|52357|5470|55379|566|627|6478|6721|7004|736|7510|7614|8114|8…	73
GO:0008339	extracellular signal-regulated kinase activity	molecular_function	11709|11896|12183|12565|1353|13610|13779|14115|1448|15252|15276|15409|15428|15656|15853|16306|16425|17524|17705|18902|19135|20226|20453|2050|20542|20603|20898|20962|22047|22250|22495|22757|2360|2447|24667|25869|27446|28|2918|29251|31194|31862|34588|34665|3525|36606|4001|40309|4161|41772|47077|47097|4745|47864|481|48277|49742|51634|52178|52357|5470|55379|566|627|6478|6721|7004|736|7510|7614|8114|8…	73
GO:0004705	JUN kinase activity	molecular_function	11709|11896|12183|12565|1353|13610|13779|14115|1448|15252|15276|15409|15428|15656|15853|16306|16425|17524|17705|18902|19135|20226|20453|2050|20542|20603|20898|20962|22047|22250|22495|22757|2360|2447|24667|25869|27446|28|2918|29251|31194|31862|34588|34665|3525|36606|4001|40309|4161|41772|47077|47097|4745|47864|481|48277|49742|51634|52178|52357|5470|55379|566|627|6478|6721|7004|736|7510|7614|8114|8…	73
GO:0008545	JUN kinase kinase activity	molecular_function	11709|11896|12183|12565|1353|13610|13779|14115|1448|15252|15276|15409|15428|15656|15853|16306|16425|17524|17705|18902|19135|20226|20453|2050|20542|20603|20898|20962|22047|22250|22495|22757|2360|2447|24667|25869|27446|28|2918|29251|31194|31862|34588|34665|3525|36606|4001|40309|4161|41772|47077|47097|4745|47864|481|48277|49742|51634|52178|52357|5470|55379|566|627|6478|6721|7004|736|7510|7614|8114|8…	73
GO:0004706	JUN kinase kinase kinase activity	molecular_function	11709|11896|12183|12565|1353|13610|13779|14115|1448|15252|15276|15409|15428|15656|15853|16306|16425|17524|17705|18902|19135|20226|20453|2050|20542|20603|20898|20962|22047|22250|22495|22757|2360|2447|24667|25869|27446|28|2918|29251|31194|31862|34588|34665|3525|36606|4001|40309|4161|41772|47077|47097|4745|47864|481|48277|49742|51634|52178|52357|5470|55379|566|627|6478|6721|7004|736|7510|7614|8114|8…	73
GO:0016908	MAP kinase activity	molecular_function	11709|11896|12183|12565|1353|13610|13779|14115|1448|15252|15276|15409|15428|15656|15853|16306|16425|17524|17705|18902|19135|20226|20453|2050|20542|20603|20898|20962|22047|22250|22495|22757|2360|2447|24667|25869|27446|28|2918|29251|31194|31862|34588|34665|3525|36606|4001|40309|4161|41772|47077|47097|4745|47864|481|48277|49742|51634|52178|52357|5470|55379|566|627|6478|6721|7004|736|7510|7614|8114|8…	73
GO:0008338	MAP kinase activity	molecular_function	11709|11896|12183|12565|1353|13610|13779|14115|1448|15252|15276|15409|15428|15656|15853|16306|16425|17524|17705|18902|19135|20226|20453|2050|20542|20603|20898|20962|22047|22250|22495|22757|2360|2447|24667|25869|27446|28|2918|29251|31194|31862|34588|34665|3525|36606|4001|40309|4161|41772|47077|47097|4745|47864|481|48277|49742|51634|52178|52357|5470|55379|566|627|6478|6721|7004|736|7510|7614|8114|8…	73
GO:0004708	MAP kinase kinase activity	molecular_function	11709|11896|12183|12565|1353|13610|13779|14115|1448|15252|15276|15409|15428|15656|15853|16306|16425|17524|17705|18902|19135|20226|20453|2050|20542|20603|20898|20962|22047|22250|22495|22757|2360|2447|24667|25869|27446|28|2918|29251|31194|31862|34588|34665|3525|36606|4001|40309|4161|41772|47077|47097|4745|47864|481|48277|49742|51634|52178|52357|5470|55379|566|627|6478|6721|7004|736|7510|7614|8114|8…	73
GO:0008349	MAP kinase kinase kinase kinase activity	molecular_function	11709|11896|12183|12565|1353|13610|13779|14115|1448|15252|15276|15409|15428|15656|15853|16306|16425|17524|17705|18902|19135|20226|20453|2050|20542|20603|20898|20962|22047|22250|22495|22757|2360|2447|24667|25869|27446|28|2918|29251|31194|31862|34588|34665|3525|36606|4001|40309|4161|41772|47077|47097|4745|47864|481|48277|49742|51634|52178|52357|5470|55379|566|627|6478|6721|7004|736|7510|7614|8114|8…	73
GO:0004710	MAPKKK activity	molecular_function	11709|11896|12183|12565|1353|13610|13779|14115|1448|15252|15276|15409|15428|15656|15853|16306|16425|17524|17705|18902|19135|20226|20453|2050|20542|20603|20898|20962|22047|22250|22495|22757|2360|2447|24667|25869|27446|28|2918|29251|31194|31862|34588|34665|3525|36606|4001|40309|4161|41772|47077|47097|4745|47864|481|48277|49742|51634|52178|52357|5470|55379|566|627|6478|6721|7004|736|7510|7614|8114|8…	73
GO:0004704	NF-kappaB-inducing kinase activity	molecular_function	11709|11896|12183|12565|1353|13610|13779|14115|1448|15252|15276|15409|15428|15656|15853|16306|16425|17524|17705|18902|19135|20226|20453|2050|20542|20603|20898|20962|22047|22250|22495|22757|2360|2447|24667|25869|27446|28|2918|29251|31194|31862|34588|34665|3525|36606|4001|40309|4161|41772|47077|47097|4745|47864|481|48277|49742|51634|52178|52357|5470|55379|566|627|6478|6721|7004|736|7510|7614|8114|8…	73
GO:0004695	protein serine/threonine kinase activity	molecular_function	11709|11896|12183|12565|1353|13610|13779|14115|1448|15252|15276|15409|15428|15656|15853|16306|16425|17524|17705|18902|19135|20226|20453|2050|20542|20603|20898|20962|22047|22250|22495|22757|2360|2447|24667|25869|27446|28|2918|29251|31194|31862|34588|34665|3525|36606|4001|40309|4161|41772|47077|47097|4745|47864|481|48277|49742|51634|52178|52357|5470|55379|566|627|6478|6721|7004|736|7510|7614|8114|8…	73
GO:0004718	protein-tyrosine kinase activity	molecular_function	11709|11896|12183|12565|1353|13610|13779|14115|1448|15252|15276|15409|15428|15656|15853|16306|16425|17524|17705|18902|19135|20226|20453|2050|20542|20603|20898|20962|22047|22250|22495|22757|2360|2447|24667|25869|27446|28|2918|29251|31194|31862|34588|34665|3525|36606|4001|40309|4161|41772|47077|47097|4745|47864|481|48277|49742|51634|52178|52357|5470|55379|566|627|6478|6721|7004|736|7510|7614|8114|8…	73
GO:0004702	receptor signaling protein serine/threonine kinase activity	molecular_function	11709|11896|12183|12565|1353|13610|13779|14115|1448|15252|15276|15409|15428|15656|15853|16306|16425|17524|17705|18902|19135|20226|20453|2050|20542|20603|20898|20962|22047|22250|22495|22757|2360|2447|24667|25869|27446|28|2918|29251|31194|31862|34588|34665|3525|36606|4001|40309|4161|41772|47077|47097|4745|47864|481|48277|49742|51634|52178|52357|5470|55379|566|627|6478|6721|7004|736|7510|7614|8114|8…	73
GO:0004711	ribosomal protein S6 kinase activity	molecular_function	11709|11896|12183|12565|1353|13610|13779|14115|1448|15252|15276|15409|15428|15656|15853|16306|16425|17524|17705|18902|19135|20226|20453|2050|20542|20603|20898|20962|22047|22250|22495|22757|2360|2447|24667|25869|27446|28|2918|29251|31194|31862|34588|34665|3525|36606|4001|40309|4161|41772|47077|47097|4745|47864|481|48277|49742|51634|52178|52357|5470|55379|566|627|6478|6721|7004|736|7510|7614|8114|8…	73
GO:0016909	SAP kinase activity	molecular_function	11709|11896|12183|12565|1353|13610|13779|14115|1448|15252|15276|15409|15428|15656|15853|16306|16425|17524|17705|18902|19135|20226|20453|2050|20542|20603|20898|20962|22047|22250|22495|22757|2360|2447|24667|25869|27446|28|2918|29251|31194|31862|34588|34665|3525|36606|4001|40309|4161|41772|47077|47097|4745|47864|481|48277|49742|51634|52178|52357|5470|55379|566|627|6478|6721|7004|736|7510|7614|8114|8…	73
GO:0019199	transmembrane receptor protein kinase activity	molecular_function	11709|11896|12183|12565|1353|13610|13779|14115|1448|15252|15276|15409|15428|15656|15853|16306|16425|17524|17705|18902|19135|20226|20453|2050|20542|20603|20898|20962|22047|22250|22495|22757|2360|2447|24667|25869|27446|28|2918|29251|31194|31862|34588|34665|3525|36606|4001|40309|4161|41772|47077|47097|4745|47864|481|48277|49742|51634|52178|52357|5470|55379|566|627|6478|6721|7004|736|7510|7614|8114|8…	73
GO:0004675	transmembrane receptor protein serine/threonine kinase activity	molecular_function	11709|11896|12183|12565|1353|13610|13779|14115|1448|15252|15276|15409|15428|15656|15853|16306|16425|17524|17705|18902|19135|20226|20453|2050|20542|20603|20898|20962|22047|22250|22495|22757|2360|2447|24667|25869|27446|28|2918|29251|31194|31862|34588|34665|3525|36606|4001|40309|4161|41772|47077|47097|4745|47864|481|48277|49742|51634|52178|52357|5470|55379|566|627|6478|6721|7004|736|7510|7614|8114|8…	73
GO:0003700	transcription factor activity	molecular_function	10431|10857|11192|1154|11629|11646|1234|13110|13283|13715|14059|1457|14862|15795|15932|16310|16521|1668|18095|1846|18835|1923|19362|1952|19760|2038|21014|21132|2131|21970|22586|2268|24037|24667|2477|24784|2579|2586|26369|26987|2801|28887|2905|30408|30935|34522|35242|3656|37447|377|3877|40579|4245|4396|44105|47749|4835|50549|52320|52425|5319|5764|6006|6383|7411|7835|7933|9391|9553|9746|9819|999	72
GO:0004842	ubiquitin-protein ligase activity	molecular_function	10036|10037|10294|11003|1109|11161|1154|1176|12280|12580|12726|1289|13008|13428|14261|14933|16651|16695|1696|17455|18127|18664|18776|1901|19352|21152|21291|21511|22772|23011|23396|23825|24928|24981|25005|26854|28324|28512|28561|30125|31343|33532|34062|34546|3536|37506|42042|4319|44376|4460|47011|47239|4824|48428|5154|5551|6320|6322|6332|6730|7108|7226|7265|8125|8610|914|9414|9653	68
GO:0034211	GTP-dependent protein kinase activity	molecular_function	11709|11896|12183|1353|13610|13779|14115|1448|15252|15276|15409|15428|15656|15853|16306|17524|17705|18902|19135|20226|20453|2050|20542|20603|20898|20962|22047|22250|22495|22757|2360|2447|24667|25869|27446|28|2918|29251|31862|34665|3525|36606|4001|40309|4161|41772|47077|47097|4745|481|48277|52178|52357|5470|55379|566|627|6478|6721|7004|736|7510|7614|8114|8619|8888	66
GO:0042626	ATPase activity, coupled to transmembrane movement of substances	molecular_function	10363|10395|11234|11380|11958|12720|1284|1294|12966|1467|15069|16404|16525|16644|17762|18321|18452|18757|18833|19270|19840|22228|22267|25768|2586|26135|26612|2666|27348|28096|2850|2970|30738|31733|32423|3385|34961|35242|38205|39713|3977|4042|40574|43019|4383|44326|45451|46301|48549|5154|522|52320|5363|53971|54742|5816|641|6531|717|9001|9348|9406|9615|9851	64
GO:0005488	binding	molecular_function	10331|11249|11467|11890|12215|1283|13223|13313|1396|14001|14199|1544|16038|16057|16184|16793|17391|1759|18346|18813|19561|19742|19799|21090|21521|2248|23226|24241|24614|24631|2485|25569|26593|26848|28663|28844|29957|29970|30180|32922|3349|3465|36627|37071|40837|41036|41909|42501|43562|4441|47260|48027|53738|559|5942|710|726|729|7356|7395|7437|8946|9147	63
GO:0004197	cysteine-type endopeptidase activity	molecular_function	1080|1084|1087|12992|1304|13685|13903|14480|15552|17027|17293|17540|17762|19135|19258|1942|19784|2021|21087|21323|22252|23452|23642|2406|24254|2505|25476|26814|27342|28125|2816|30712|30760|30899|321|33906|38431|3860|3972|40157|4016|41102|46443|4915|5344|5416|5665|6121|713|809|8136|8168|8206|833|8517|942|999	57
GO:0020037	heme binding	molecular_function	10050|1076|11517|11662|1231|12665|12865|151|15950|16198|16266|18257|18833|19226|207|21286|23632|2576|26419|26542|27211|2823|2897|3022|30408|309|31396|36154|36542|38717|3965|4281|42941|4379|4426|4435|46603|46910|48269|50354|5042|5105|5214|5243|5300|5473|5957|7012|7285|7423|7560|9108|9481	53
GO:0004003	ATP-dependent DNA helicase activity	molecular_function	10395|11234|11380|11958|12720|1284|13083|14304|16404|16525|16644|17762|18321|19270|19840|2052|22228|22267|2283|23814|23825|25768|26135|26612|2666|27348|28096|30738|31733|32423|35242|39713|4042|40574|43019|4383|44326|45451|46301|46567|48549|5154|52320|53971|5816|6233|6531|6991|9001|9348|9615|9851	52
GO:0008796	bis(5'-nucleosyl)-tetraphosphatase activity	molecular_function	10069|10271|10517|11130|11207|11969|13592|14289|14866|15104|15231|16042|16386|17078|1746|17781|18232|18899|19332|20309|2052|22035|2245|2283|23825|24339|24411|2462|26835|29470|30155|31960|34183|34323|37087|40765|4145|43128|4366|44109|4447|4552|47023|4951|50331|53525|55751|607|6233|6409|6991|7115	52
GO:0008828	dATP pyrophosphohydrolase activity	molecular_function	10069|10271|10517|11130|11207|11969|13592|14289|14866|15104|15231|16042|16386|17078|1746|17781|18232|18899|19332|20309|2052|22035|2245|2283|23825|24339|24411|2462|26835|29470|30155|31960|34183|34323|37087|40765|4145|43128|4366|44109|4447|4552|47023|4951|50331|53525|55751|607|6233|6409|6991|7115	52
GO:0000810	diacylglycerol pyrophosphate phosphatase activity	molecular_function	10069|10271|10517|11130|11207|11969|13592|14289|14866|15104|15231|16042|16386|17078|1746|17781|18232|18899|19332|20309|2052|22035|2245|2283|23825|24339|24411|2462|26835|29470|30155|31960|34183|34323|37087|40765|4145|43128|4366|44109|4447|4552|47023|4951|50331|53525|55751|607|6233|6409|6991|7115	52
GO:0019176	dihydroneopterin monophosphate phosphatase activity	molecular_function	10069|10271|10517|11130|11207|11969|13592|14289|14866|15104|15231|16042|16386|17078|1746|17781|18232|18899|19332|20309|2052|22035|2245|2283|23825|24339|24411|2462|26835|29470|30155|31960|34183|34323|37087|40765|4145|43128|4366|44109|4447|4552|47023|4951|50331|53525|55751|607|6233|6409|6991|7115	52
GO:0019177	dihydroneopterin triphosphate pyrophosphohydrolase activity	molecular_function	10069|10271|10517|11130|11207|11969|13592|14289|14866|15104|15231|16042|16386|17078|1746|17781|18232|18899|19332|20309|2052|22035|2245|2283|23825|24339|24411|2462|26835|29470|30155|31960|34183|34323|37087|40765|4145|43128|4366|44109|4447|4552|47023|4951|50331|53525|55751|607|6233|6409|6991|7115	52
GO:0009055	electron carrier activity	molecular_function	10371|1068|10713|1139|11690|12021|12172|12995|14407|16227|18098|1922|20299|20475|2169|2186|2211|23580|23635|2445|2508|2552|27628|2981|3244|3750|37827|4078|4252|440|4426|4437|46603|4894|4925|551|5583|6063|6080|6160|6632|7195|7285|7470|7594|7897|8304|8316|8462|8548|9334|9935	52
GO:0016462	pyrophosphatase activity	molecular_function	10069|10271|10517|11130|11207|11969|13592|14289|14866|15104|15231|16042|16386|17078|1746|17781|18232|18899|19332|20309|2052|22035|2245|2283|23825|24339|24411|2462|26835|29470|30155|31960|34183|34323|37087|40765|4145|43128|4366|44109|4447|4552|47023|4951|50331|53525|55751|607|6233|6409|6991|7115	52
GO:0004787	thiamin-pyrophosphatase activity	molecular_function	10069|10271|10517|11130|11207|11969|13592|14289|14866|15104|15231|16042|16386|17078|1746|17781|18232|18899|19332|20309|2052|22035|2245|2283|23825|24339|24411|2462|26835|29470|30155|31960|34183|34323|37087|40765|4145|43128|4366|44109|4447|4552|47023|4951|50331|53525|55751|607|6233|6409|6991|7115	52
GO:0008758	UDP-2,3-diacylglucosamine hydrolase activity	molecular_function	10069|10271|10517|11130|11207|11969|13592|14289|14866|15104|15231|16042|16386|17078|1746|17781|18232|18899|19332|20309|2052|22035|2245|2283|23825|24339|24411|2462|26835|29470|30155|31960|34183|34323|37087|40765|4145|43128|4366|44109|4447|4552|47023|4951|50331|53525|55751|607|6233|6409|6991|7115	52
GO:0008094	DNA-dependent ATPase activity	molecular_function	10395|10959|11234|11380|11958|12720|1284|14430|16166|16404|16525|16644|17762|17876|18321|19270|19840|20399|22228|22267|25768|26135|26612|2666|27348|28096|30738|31733|32423|35242|39713|4042|40574|43019|4383|44326|45451|46301|48101|48549|5154|52320|53971|5816|6531|6668|7796|9001|9348|9615|9851	51
GO:0003924	GTPase activity	molecular_function	10918|11017|11237|119|12549|1384|1471|1480|1516|16893|16977|19283|2053|22039|22884|23233|2327|23983|24411|2512|26402|3038|3145|31496|32148|32542|33029|3530|39607|42314|4328|4372|44231|4581|46991|48223|52983|5552|5582|5984|6297|7110|7187|7411|8102|8469|8685|9452|9480|980	50
GO:0050660	FAD binding	molecular_function	10124|10427|13153|13220|13488|13804|1444|1447|15016|16503|1737|17416|1794|18455|19897|20299|24110|26736|2748|27688|2777|27838|29629|322|32517|35181|36651|36859|37784|38568|4252|440|44236|45733|46256|49765|6443|6993|7002|7301|735|762|7883|8076|8152|8599|8672|9684|9782	49
GO:0003755	peptidyl-prolyl cis-trans isomerase activity	molecular_function	10143|11326|11979|12726|14607|15704|16165|16291|16481|1824|18609|19017|22517|22568|23396|23960|26171|26177|26975|27172|27572|2766|30566|3064|32839|34019|34911|39220|4118|4261|44921|47718|5028|54063|54106|5442|6132|6348|6351|6664|7721|810|8778|882|8938|933|9530	47
GO:0016307	phosphatidylinositol phosphate kinase activity	molecular_function	10872|11542|1156|12499|12565|1382|14715|14862|15059|16425|1909|19254|23871|25074|25223|25327|26477|26982|2761|30143|30984|31194|34588|37429|38089|4153|41982|4224|4297|4356|4695|47864|49742|50000|5093|51634|56|6285|6332|7511|768|7737|794|7954|9342|9644|9968	47
GO:0051082	unfolded protein binding	molecular_function	10678|11552|1187|11910|14476|1640|1692|18205|19867|23133|23459|25952|26129|268|27880|31296|33309|3364|3987|4072|4217|43080|4629|4722|47747|4894|5118|5485|55140|55743|5665|6059|6153|6205|6345|6872|7073|7230|7344|748|799|8046|8336|8342|921|949|9832	47
GO:0031072	heat shock protein binding	molecular_function	11552|1187|12021|1640|1692|17454|18205|18662|19842|19867|21856|23133|2558|25952|26129|268|27880|31296|35100|3516|35285|36079|3987|41175|41740|4217|43080|45415|4722|47747|4894|4897|5485|55140|55743|5665|6059|6872|7230|748|8046|8114|8307|921|949|9900	46
GO:0005506	iron ion binding	molecular_function	1056|1076|11517|1165|11662|11690|11975|12665|14856|151|15950|16227|18098|20419|20475|21286|2186|23632|2410|2867|2897|30408|309|31396|37|38717|4281|4426|4435|45435|46603|48269|4894|50354|5042|52003|5243|6600|7285|7423|7470|7734|8166|9108|9735|9739	46
GO:0003777	microtubule motor activity	molecular_function	11234|13241|13512|13611|13715|13744|14360|14461|185|19207|19362|19570|1975|20934|21225|21465|21488|23364|23761|24949|26335|27463|28096|29032|30380|32126|33480|36406|38651|4005|40901|41102|43036|43721|44372|54965|6453|6490|6636|6780|7893|833|847|8808|9494|999	46
GO:0004812	aminoacyl-tRNA ligase activity	molecular_function	10298|11670|14677|15500|16131|16339|17166|17609|17866|18557|19586|20796|21526|21898|2244|2365|23905|25270|25382|25991|26011|27359|27374|2870|33451|3378|3818|3822|39830|42518|51119|5219|5299|5804|5955|597|6561|6638|6777|7181|7380|7381|7506|8620|9570	45
GO:0016538	cyclin-dependent protein kinase regulator activity	molecular_function	10199|10872|11542|1156|12499|12565|1382|14715|14862|15059|16425|1909|19254|23871|25074|25223|25327|26477|26982|2761|30143|30984|31194|34588|37429|38089|4153|41982|4297|4356|4695|47864|49742|50000|5093|51634|56|6285|6332|7511|768|7737|794|9342|9968	45
GO:0008819	cobinamide kinase activity	molecular_function	10872|11542|1156|12499|12565|1382|14715|14862|15059|16425|1909|19254|23871|25074|25223|25327|26477|26982|2761|30143|30984|31194|34588|37429|38089|4153|41982|4297|4356|4695|47864|49742|50000|5093|51634|56|6285|6332|7511|768|7737|794|9342|9968	44
GO:0019914	cyclin-dependent protein kinase activating kinase regulator activity	molecular_function	10872|11542|1156|12499|12565|1382|14715|14862|15059|16425|1909|19254|23871|25074|25223|25327|26477|26982|2761|30143|30984|31194|34588|37429|38089|4153|41982|4297|4356|4695|47864|49742|50000|5093|51634|56|6285|6332|7511|768|7737|794|9342|9968	44
GO:0004600	cyclophilin	molecular_function	11326|11979|12726|14607|15704|16165|16291|1824|18609|19017|22517|22568|23396|23960|26171|26177|26975|27172|27572|2766|30566|3064|32839|34019|34911|39220|4118|44921|47718|5028|54063|54106|5442|6132|6348|6351|6664|7721|810|8778|882|8938|933|9530	44
GO:0042027	cyclophilin-type peptidyl-prolyl cis-trans isomerase activity	molecular_function	11326|11979|12726|14607|15704|16165|16291|1824|18609|19017|22517|22568|23396|23960|26171|26177|26975|27172|27572|2766|30566|3064|32839|34019|34911|39220|4118|44921|47718|5028|54063|54106|5442|6132|6348|6351|6664|7721|810|8778|882|8938|933|9530	44
GO:0042557	eukaryotic elongation factor-2 kinase activator activity	molecular_function	10872|11542|1156|12499|12565|1382|14715|14862|15059|16425|1909|19254|23871|25074|25223|25327|26477|26982|2761|30143|30984|31194|34588|37429|38089|4153|41982|4297|4356|4695|47864|49742|50000|5093|51634|56|6285|6332|7511|768|7737|794|9342|9968	44
GO:0042556	eukaryotic elongation factor-2 kinase regulator activity	molecular_function	10872|11542|1156|12499|12565|1382|14715|14862|15059|16425|1909|19254|23871|25074|25223|25327|26477|26982|2761|30143|30984|31194|34588|37429|38089|4153|41982|4297|4356|4695|47864|49742|50000|5093|51634|56|6285|6332|7511|768|7737|794|9342|9968	44
GO:0030051	FK506-sensitive peptidyl-prolyl cis-trans isomerase	molecular_function	11326|11979|12726|14607|15704|16165|16291|1824|18609|19017|22517|22568|23396|23960|26171|26177|26975|27172|27572|2766|30566|3064|32839|34019|34911|39220|4118|44921|47718|5028|54063|54106|5442|6132|6348|6351|6664|7721|810|8778|882|8938|933|9530	44
GO:0051536	iron-sulfur cluster binding	molecular_function	10371|1056|11975|12021|12172|1231|12995|14042|16227|16738|1973|2169|23580|2410|24190|24387|2445|2508|26542|27628|3036|33749|3750|37827|39617|440|4501|46039|4742|4894|5126|5439|5583|5969|6063|6869|7311|7470|7560|7734|8304|8316|8462|9334	44
GO:0018720	phenol kinase activity	molecular_function	10872|11542|1156|12499|12565|1382|14715|14862|15059|16425|1909|19254|23871|25074|25223|25327|26477|26982|2761|30143|30984|31194|34588|37429|38089|4153|41982|4297|4356|4695|47864|49742|50000|5093|51634|56|6285|6332|7511|768|7737|794|9342|9968	44
GO:0008443	phosphofructokinase activity	molecular_function	10872|11542|1156|12499|12565|1382|14715|14862|15059|16425|1909|19254|23871|25074|25223|25327|26477|26982|2761|30143|30984|31194|34588|37429|38089|4153|41982|4297|4356|4695|47864|49742|50000|5093|51634|56|6285|6332|7511|768|7737|794|9342|9968	44
GO:0035004	phosphoinositide 3-kinase activity	molecular_function	10872|11542|1156|12499|12565|1382|14715|14862|15059|16425|1909|19254|23871|25074|25223|25327|26477|26982|2761|30143|30984|31194|34588|37429|38089|4153|41982|4297|4356|4695|47864|49742|50000|5093|51634|56|6285|6332|7511|768|7737|794|9342|9968	44
GO:0008607	phosphorylase kinase regulator activity	molecular_function	10872|11542|1156|12499|12565|1382|14715|14862|15059|16425|1909|19254|23871|25074|25223|25327|26477|26982|2761|30143|30984|31194|34588|37429|38089|4153|41982|4297|4356|4695|47864|49742|50000|5093|51634|56|6285|6332|7511|768|7737|794|9342|9968	44
GO:0042623	ATPase activity, coupled	molecular_function	10395|11234|11380|11958|12720|1284|16404|16525|16644|17762|18321|19270|19840|22228|22267|25768|26135|26612|2666|27348|28096|30738|31733|32423|35242|39713|4042|40574|43019|4383|44326|45451|46301|48549|5154|52320|53971|5816|6531|9001|9348|9615|9851	43
GO:0042625	ATPase activity, coupled to transmembrane movement of ions	molecular_function	10395|11234|11380|11958|12720|1284|16404|16525|16644|17762|18321|19270|19840|22228|22267|25768|26135|26612|2666|27348|28096|30738|31733|32423|35242|39713|4042|40574|43019|4383|44326|45451|46301|48549|5154|52320|53971|5816|6531|9001|9348|9615|9851	43
GO:0042624	ATPase activity, uncoupled	molecular_function	10395|11234|11380|11958|12720|1284|16404|16525|16644|17762|18321|19270|19840|22228|22267|25768|26135|26612|2666|27348|28096|30738|31733|32423|35242|39713|4042|40574|43019|4383|44326|45451|46301|48549|5154|52320|53971|5816|6531|9001|9348|9615|9851	43
GO:0004004	ATP-dependent RNA helicase activity	molecular_function	10395|11234|11380|11958|12720|1284|16404|16525|16644|17762|18321|19270|19840|22228|22267|25768|26135|26612|2666|27348|28096|30738|31733|32423|35242|39713|4042|40574|43019|4383|44326|45451|46301|48549|5154|52320|53971|5816|6531|9001|9348|9615|9851	43
GO:0015462	protein-transmembrane transporting ATPase activity	molecular_function	10395|11234|11380|11958|12720|1284|16404|16525|16644|17762|18321|19270|19840|22228|22267|25768|26135|26612|2666|27348|28096|30738|31733|32423|35242|39713|4042|40574|43019|4383|44326|45451|46301|48549|5154|52320|53971|5816|6531|9001|9348|9615|9851	43
GO:0008186	RNA-dependent ATPase activity	molecular_function	10395|11234|11380|11958|12720|1284|16404|16525|16644|17762|18321|19270|19840|22228|22267|25768|26135|26612|2666|27348|28096|30738|31733|32423|35242|39713|4042|40574|43019|4383|44326|45451|46301|48549|5154|52320|53971|5816|6531|9001|9348|9615|9851	43
GO:0017116	single-stranded DNA-dependent ATP-dependent DNA helicase activity	molecular_function	10395|11234|11380|11958|12720|1284|16404|16525|16644|17762|18321|19270|19840|22228|22267|25768|26135|26612|2666|27348|28096|30738|31733|32423|35242|39713|4042|40574|43019|4383|44326|45451|46301|48549|5154|52320|53971|5816|6531|9001|9348|9615|9851	43
GO:0008237	metallopeptidase activity	molecular_function	10007|1047|1203|12168|12453|1257|13630|13731|14617|1594|17349|1761|19458|20338|20453|20811|21857|23137|23400|24037|257|26601|28521|2927|29743|3076|3204|39252|4051|41499|4418|4594|5024|50360|5070|7246|7642|7843|7901|9318	40
GO:0004721	phosphoprotein phosphatase activity	molecular_function	10235|11856|12360|1635|16395|1675|1827|18460|18518|19399|19985|21072|23352|23600|24728|2499|2538|25687|25726|2691|29486|3127|3206|34108|34280|36337|37477|37637|38395|3994|4002|4480|4741|4972|503|5143|52235|5585|6373|8612	40
GO:0008413	8-oxo-7,8-dihydroguanine triphosphatase activity	molecular_function	10069|10271|10517|11130|11969|14289|15231|16042|16386|17078|1746|17781|18899|19332|20309|22035|2245|2283|24339|24411|26835|30155|31960|34183|37087|4129|4145|43128|44109|4447|4552|47023|4951|50331|55751|607|6233|6991|7115	39
GO:0004682	protein kinase CK2 activity	molecular_function	11143|11629|12117|127|13195|13797|13838|15563|17563|180|20408|20569|21183|22048|23531|23688|23949|24137|2473|28932|2913|30402|31426|33514|35035|35082|35993|40222|408|40907|41637|44952|45293|45830|50499|5148|5938|6050|6349	39
GO:0043141	ATP-dependent 5'-3' DNA helicase activity	molecular_function	10069|10271|10517|11130|11969|14289|15231|16042|16386|17078|1746|17781|18899|19332|20309|22035|2245|2283|24339|24411|26835|30155|31960|34183|37087|4145|43128|44109|4447|4552|47023|4951|50331|55751|607|6233|6991|7115	38
GO:0030170	pyridoxal phosphate binding	molecular_function	10093|10198|12866|13215|14416|14603|1463|15646|1580|16634|1746|18341|23140|23556|24249|25908|2975|32030|33058|3312|3345|3409|38969|3952|39729|4258|4613|4865|55153|5645|6|6843|6942|826|862|876|9076|9448	38
GO:0043841	(S)-lactate 2-kinase activity	molecular_function	10872|11542|1156|12499|1382|14715|14862|15059|1909|19254|23871|25074|25223|25327|26477|26982|2761|30143|30984|37429|38089|4153|41982|4297|4356|4695|50000|5093|56|6285|6332|7511|768|7737|794|9342|9968	37
GO:0051734	ATP-dependent polynucleotide kinase activity	molecular_function	10872|11542|1156|12499|1382|14715|14862|15059|1909|19254|23871|25074|25223|25327|26477|26982|2761|30143|30984|37429|38089|4153|41982|4297|4356|4695|50000|5093|56|6285|6332|7511|768|7737|794|9342|9968	37
GO:0004723	calcium-dependent protein serine/threonine phosphatase activity	molecular_function	10235|11856|12360|1635|16395|1675|1827|18460|18518|19399|19985|24728|2499|2538|25687|25726|2691|29486|3127|3206|34108|34280|36337|37477|37637|38395|3994|4002|4480|4741|4972|503|5143|52235|5585|6373|8612	37
GO:0008597	calcium-dependent protein serine/threonine phosphatase regulator activity	molecular_function	10235|11856|12360|1635|16395|1675|1827|18460|18518|19399|19985|24728|2499|2538|25687|25726|2691|29486|3127|3206|34108|34280|36337|37477|37637|38395|3994|4002|4480|4741|4972|503|5143|52235|5585|6373|8612	37
GO:0008420	CTD phosphatase activity	molecular_function	10235|11856|12360|1635|16395|1675|1827|18460|18518|19399|19985|24728|2499|2538|25687|25726|2691|29486|3127|3206|34108|34280|36337|37477|37637|38395|3994|4002|4480|4741|4972|503|5143|52235|5585|6373|8612	37
GO:0043771	cytidine kinase activity	molecular_function	10872|11542|1156|12499|1382|14715|14862|15059|1909|19254|23871|25074|25223|25327|26477|26982|2761|30143|30984|37429|38089|4153|41982|4297|4356|4695|50000|5093|56|6285|6332|7511|768|7737|794|9342|9968	37
GO:0003887	DNA-directed DNA polymerase activity	molecular_function	10043|12605|14656|1594|18848|18938|20091|20162|20844|21600|22059|22460|23562|2450|24903|26962|28465|28806|30117|36031|37982|3946|40214|40905|41343|41815|42388|43980|44917|46387|4781|52652|5508|620|6359|9124|9532	37
GO:0043798	glycerate 2-kinase activity	molecular_function	10872|11542|1156|12499|1382|14715|14862|15059|1909|19254|23871|25074|25223|25327|26477|26982|2761|30143|30984|37429|38089|4153|41982|4297|4356|4695|50000|5093|56|6285|6332|7511|768|7737|794|9342|9968	37
GO:0051735	GTP-dependent polynucleotide kinase activity	molecular_function	10872|11542|1156|12499|1382|14715|14862|15059|1909|19254|23871|25074|25223|25327|26477|26982|2761|30143|30984|37429|38089|4153|41982|4297|4356|4695|50000|5093|56|6285|6332|7511|768|7737|794|9342|9968	37
GO:0032942	inositol tetrakisphosphate 2-kinase activity	molecular_function	10872|11542|1156|12499|1382|14715|14862|15059|1909|19254|23871|25074|25223|25327|26477|26982|2761|30143|30984|37429|38089|4153|41982|4297|4356|4695|50000|5093|56|6285|6332|7511|768|7737|794|9342|9968	37
GO:0043743	LPPG:FO 2-phospho-L-lactate transferase activity	molecular_function	10872|11542|1156|12499|1382|14715|14862|15059|1909|19254|23871|25074|25223|25327|26477|26982|2761|30143|30984|37429|38089|4153|41982|4297|4356|4695|50000|5093|56|6285|6332|7511|768|7737|794|9342|9968	37
GO:0004724	magnesium-dependent protein serine/threonine phosphatase activity	molecular_function	10235|11856|12360|1635|16395|1675|1827|18460|18518|19399|19985|24728|2499|2538|25687|25726|2691|29486|3127|3206|34108|34280|36337|37477|37637|38395|3994|4002|4480|4741|4972|503|5143|52235|5585|6373|8612	37
GO:0017018	myosin phosphatase activity	molecular_function	10235|11856|12360|1635|16395|1675|1827|18460|18518|19399|19985|24728|2499|2538|25687|25726|2691|29486|3127|3206|34108|34280|36337|37477|37637|38395|3994|4002|4480|4741|4972|503|5143|52235|5585|6373|8612	37
GO:0017020	myosin phosphatase regulator activity	molecular_function	10235|11856|12360|1635|16395|1675|1827|18460|18518|19399|19985|24728|2499|2538|25687|25726|2691|29486|3127|3206|34108|34280|36337|37477|37637|38395|3994|4002|4480|4741|4972|503|5143|52235|5585|6373|8612	37
GO:0051731	polynucleotide kinase activity	molecular_function	10872|11542|1156|12499|1382|14715|14862|15059|1909|19254|23871|25074|25223|25327|26477|26982|2761|30143|30984|37429|38089|4153|41982|4297|4356|4695|50000|5093|56|6285|6332|7511|768|7737|794|9342|9968	37
GO:0008415	acyltransferase activity	molecular_function	11309|12531|13156|13834|14641|15814|16483|166|1883|20000|22415|2315|24577|2511|25569|25946|28016|2953|34338|3517|3744|3791|3849|41401|4272|430|4618|4675|5119|5322|5402|5661|6515|7189|7398	35
GO:0004553	hydrolase activity, hydrolyzing O-glycosyl compounds	molecular_function	10599|1221|13042|1508|15383|15404|1544|15501|15686|17022|1718|20546|22206|22851|24055|2579|26062|33744|36520|36802|39112|39908|43403|43572|46260|47224|47939|52320|54932|610|6502|6769|710|9018|9531	35
GO:0046872	metal ion binding	molecular_function	11534|11614|1165|11816|12807|14965|15795|16747|1735|18472|1945|20109|2136|21478|2340|23635|2494|2650|27192|27949|29290|32147|33884|3404|36037|3928|41818|6080|6160|6417|7688|8462|8817|9331	34
GO:0043565	sequence-specific DNA binding	molecular_function	11192|11629|1234|13110|13715|14059|16310|1668|18835|18848|19362|1952|19760|21132|2268|2477|2586|28887|2954|29597|30408|30935|34277|35242|3656|371|38382|3877|44105|4781|9391|9553|9819|999	34
GO:0003899	DNA-directed RNA polymerase activity	molecular_function	10002|10927|12295|12538|12898|13015|13192|14727|14752|14999|15862|16197|18204|18660|19742|2081|21708|2251|23967|2439|33797|34741|36094|37975|41263|4384|5568|6431|7818|7992|8639|9274|9701	33
GO:0004308	exo-alpha-sialidase activity	molecular_function	10207|13506|13609|13650|1432|171|20565|21336|221|22241|2747|28359|2930|29435|30589|30749|3309|3783|40342|44088|44434|44674|47589|47600|53873|5698|6748|6770|7619|822|8223|8661|8879	33
GO:0004289	subtilase activity	molecular_function	10579|10687|12247|13103|1483|15226|1590|16266|18050|19399|19888|21526|22840|24027|29178|29408|323|32433|36892|38370|39613|4316|45798|48066|48846|5084|5145|52455|5964|6871|7624|8985|9679	33
GO:0004222	metalloendopeptidase activity	molecular_function	10643|10801|1257|14649|17470|1768|1819|19183|23137|2653|2927|33370|36191|3747|4051|41499|4418|4594|47207|50090|50360|50549|5070|55013|5810|6031|8037|8747|9022|9231|9595	31
GO:0008168	methyltransferase activity	molecular_function	11245|12069|12366|12562|12979|13086|13560|14355|17092|20500|20584|28995|3056|3396|33988|34185|39213|41099|41126|42405|43039|45293|46680|4712|5422|6418|6672|719|7369|800|9115	31
GO:0008080	N-acetyltransferase activity	molecular_function	10929|11142|11309|11983|12681|13156|14203|15814|15960|18041|20000|21008|2315|24577|25569|28036|2985|34338|34675|37652|41449|4659|47744|5039|50866|5402|6084|6275|7227|8260|8699	31
GO:0018169	ribosomal S6-glutamic acid ligase activity	molecular_function	11339|12859|13550|17510|18434|18776|1901|19832|20691|21252|21318|21578|21850|26528|26987|2732|29182|33839|35857|41306|42042|47002|47809|4879|4987|5120|5246|5615|714|7453|8203	31
GO:0008766	UDP-N-acetylmuramoylalanyl-D-glutamyl-2,6-diaminopimelate-D-alanyl-D-alanine ligase activity	molecular_function	11339|12859|13550|17510|18434|18776|1901|19832|20691|21252|21318|21578|21850|26528|26987|2732|29182|33839|35857|41306|42042|47002|47809|4879|4987|5120|5246|5615|714|7453|8203	31
GO:0004298	threonine endopeptidase activity	molecular_function	11276|12252|12460|12495|13752|14529|15290|15307|17283|17476|17564|17692|17986|1805|1971|1997|20107|23239|2330|26655|27429|3316|3705|5357|6101|6145|6620|9417|9421|9469	30
GO:0008173	RNA methyltransferase activity	molecular_function	12979|14355|15393|1576|18687|19121|22851|29878|32473|34187|35028|36060|38085|38529|39821|40168|40900|41099|41126|42291|43039|4507|4614|4712|49294|53815|758|9111|9826	29
GO:0004252	serine-type endopeptidase activity	molecular_function	10579|12127|12329|1257|13905|15563|18050|1873|19073|19135|19888|22840|23226|28204|29408|3111|34436|39613|39625|45209|5810|5964|6531|7012|7246|7444|8747|9679	28
GO:0003900	DNA-directed RNA polymerase I activity	molecular_function	10927|12538|12898|13015|13192|14727|14752|15862|16197|18204|18660|19742|2081|21708|23967|2439|34741|36094|37975|41263|4384|5568|7818|7992|8639|9274|9701	27
GO:0003901	DNA-directed RNA polymerase II activity	molecular_function	10927|12538|12898|13015|13192|14727|14752|15862|16197|18204|18660|19742|2081|21708|23967|2439|34741|36094|37975|41263|4384|5568|7818|7992|8639|9274|9701	27
GO:0003902	DNA-directed RNA polymerase III activity	molecular_function	10927|12538|12898|13015|13192|14727|14752|15862|16197|18204|18660|19742|2081|21708|23967|2439|34741|36094|37975|41263|4384|5568|7818|7992|8639|9274|9701	27
GO:0004497	monooxygenase activity	molecular_function	1076|11517|11662|12665|151|15950|21286|23632|27744|2867|2897|30408|309|31396|38717|4281|4435|48269|50354|5042|5243|5403|5824|6736|7423|835|9108	27
GO:0004299	proteasome endopeptidase activity	molecular_function	11276|12252|12460|12495|13752|14529|15290|15307|17283|17476|17564|17986|1805|1971|20107|23239|2330|26655|27429|3705|5357|6101|6145|6620|9417|9421|9469	27
GO:0034061	DNA polymerase activity	molecular_function	10043|12605|14656|1594|18848|18938|20091|20162|22460|2450|24903|26962|28806|37982|3946|40214|41343|41815|4781|52652|5508|620|6359|9124|9532	25
GO:0000287	magnesium ion binding	molecular_function	10362|10872|13375|1382|15552|190|24267|2681|3378|35690|3839|4627|47601|4913|498|53134|6183|6661|6683|6851|7776|8184|8310|9334|9466	25
GO:0034062	RNA polymerase activity	molecular_function	10927|12538|12898|13015|13192|14727|14752|15862|16197|18204|18660|19742|2081|21708|23967|2439|34741|36094|37975|4384|5568|7818|7992|9274|9701	25
GO:0043773	coenzyme F420-0 gamma-glutamyl ligase activity	molecular_function	11339|12859|13550|17510|18776|1901|19832|20691|21252|21318|21578|21850|26987|29182|41306|47809|4879|4987|5120|5246|5615|714|7453|8203	24
GO:0043774	coenzyme F420-2 alpha-glutamyl ligase activity	molecular_function	11339|12859|13550|17510|18776|1901|19832|20691|21252|21318|21578|21850|26987|29182|41306|47809|4879|4987|5120|5246|5615|714|7453|8203	24
GO:0031177	phosphopantetheine binding	molecular_function	1240|14582|15761|16241|17007|1846|1873|20336|21011|28072|28377|3022|32015|36007|37711|42686|44236|46472|53804|5400|54136|7602|8040|953	24
GO:0016791	phosphoric monoester hydrolase activity	molecular_function	10649|11787|12466|12603|1635|16451|1684|20741|24459|24900|25650|271|2847|3215|35815|41012|41583|42415|47255|6658|7270|7975|8393|9006	24
GO:0008565	protein transporter activity	molecular_function	1134|11557|12528|14010|14380|14425|16841|17233|17756|22972|25718|2899|33929|3461|35202|42271|44503|4802|5025|5416|5443|5637|6879|7550	24
GO:0004693	cyclin-dependent protein kinase activity	molecular_function	12000|12565|13264|14204|16425|18307|1976|23409|24972|25547|2841|29323|2934|29752|31194|34588|34796|42312|45628|45970|47864|49742|51634	23
GO:0016820	hydrolase activity, acting on acid anhydrides, catalyzing transmembrane movement of substances	molecular_function	10696|1074|14216|1513|16316|18636|20682|21710|2249|24437|25946|266|27192|33884|3980|4085|41247|6417|6470|737|8799|8817|9331	23
GO:0008171	O-methyltransferase activity	molecular_function	12979|14355|1576|15761|18231|18687|21856|22851|29878|34187|38085|40168|41099|41126|4262|43039|4507|4614|4712|49294|53815|9111|9826	23
GO:0016773	phosphotransferase activity, alcohol group as acceptor	molecular_function	12565|12628|16193|16425|17154|1859|19760|21269|24976|31194|33451|34263|34588|3795|38465|47864|49742|51634|5650|6227|6787|9025|91	23
GO:0005198	structural molecule activity	molecular_function	10667|11351|11557|11840|13768|1384|1516|1599|17233|18928|19368|20517|28451|31363|36191|39060|4061|4802|52983|6562|7550|822|8896	23
GO:0003743	translation initiation factor activity	molecular_function	11020|11124|12549|13600|14336|14847|1524|1607|1847|19611|23283|28016|2880|29428|29693|34508|4427|53996|54049|660|7187|7869	22
GO:0015662	ATPase activity, coupled to transmembrane movement of ions, phosphorylative mechanism	molecular_function	10696|1074|12702|1513|16316|18636|20682|21710|2249|24437|33884|3980|41247|45031|498|6417|6470|6683|8799|8817|9331	21
GO:0046933	hydrogen ion transporting ATP synthase activity, rotational mechanism	molecular_function	1298|1316|1467|1521|1581|17189|1992|2039|2165|2435|2850|3255|3311|4085|53463|5823|6560|717|8040|8435|8457	21
GO:0046961	hydrogen ion transporting ATPase activity, rotational mechanism	molecular_function	1298|1316|1467|1521|1581|17189|1992|2039|2165|2435|2850|3255|3311|4085|53463|5823|6560|717|8040|8435|8457	21
GO:0016301	kinase activity	molecular_function	12628|13546|1859|1909|19760|21269|24338|24976|27910|29021|32580|32713|38465|47070|52010|52897|6299|6787|6926|819|9249	21
GO:0051287	NAD binding	molecular_function	11133|11623|1363|1583|20|2211|2441|2631|2767|2784|30359|3332|3543|3563|40391|42378|4716|4892|6658|6967|825	21
GO:0004518	nuclease activity	molecular_function	10079|13026|14617|14773|15707|23758|28190|30409|30555|33819|40532|40705|41421|41542|4374|43868|45265|5938|8216|8230|9240	21
GO:0008425	2-polyprenyl-6-methoxy-1,4-benzoquinone methyltransferase activity	molecular_function	12979|14355|1576|18687|22851|29878|34187|38085|40168|41099|41126|43039|4507|4614|4712|48804|49294|53815|9111|9826	20
GO:0008170	N-methyltransferase activity	molecular_function	12979|14355|1576|18687|22851|25039|29878|34187|38085|40168|41099|41126|43039|4507|4614|4712|49294|53815|9111|9826	20
GO:0016740	transferase activity	molecular_function	11036|1191|12042|1242|13375|14349|15495|28017|30031|3216|3641|3759|39252|39919|47601|4913|51297|6851|7777|9334	20
GO:0004221	ubiquitin thiolesterase activity	molecular_function	10685|10839|13788|14816|15453|19525|2021|25496|27909|29282|29290|32135|35110|40178|4183|43424|4915|5453|8177|9593	20
GO:0003847	1-alkyl-2-acetylglycerophosphocholine esterase activity	molecular_function	10538|10652|11063|12131|14222|15594|16046|18372|19060|2394|327|35704|432|51829|6775|7253|7351|7485|8287	19
GO:0018707	1-phenanthrol methyltransferase activity	molecular_function	12979|14355|1576|18687|22851|29878|34187|38085|40168|41099|41126|43039|4507|4614|4712|49294|53815|9111|9826	19
GO:0016273	arginine N-methyltransferase activity	molecular_function	12979|14355|1576|18687|22851|29878|34187|38085|40168|41099|41126|43039|4507|4614|4712|49294|53815|9111|9826	19
GO:0008169	C-methyltransferase activity	molecular_function	12979|14355|1576|18687|22851|29878|34187|38085|40168|41099|41126|43039|4507|4614|4712|49294|53815|9111|9826	19
GO:0005507	copper ion binding	molecular_function	1224|14407|1491|16583|16758|1922|2|223|27071|28241|2988|3012|36760|4078|51349|6736|835|8802|8817	19
GO:0008326	DNA (cytosine-5-)-methyltransferase activity	molecular_function	12979|14355|1576|18687|22851|29878|34187|38085|40168|41099|41126|43039|4507|4614|4712|49294|53815|9111|9826	19
GO:0009008	DNA-methyltransferase activity	molecular_function	12979|14355|1576|18687|22851|29878|34187|38085|40168|41099|41126|43039|4507|4614|4712|49294|53815|9111|9826	19
GO:0016278	lysine N-methyltransferase activity	molecular_function	12979|14355|1576|18687|22851|29878|34187|38085|40168|41099|41126|43039|4507|4614|4712|49294|53815|9111|9826	19
GO:0030792	methylarsonite methyltransferase activity	molecular_function	12979|14355|1576|18687|22851|29878|34187|38085|40168|41099|41126|43039|4507|4614|4712|49294|53815|9111|9826	19
GO:0008174	mRNA methyltransferase activity	molecular_function	12979|14355|1576|18687|22851|29878|34187|38085|40168|41099|41126|43039|4507|4614|4712|49294|53815|9111|9826	19
GO:0003880	protein C-terminal carboxyl O-methyltransferase activity	molecular_function	12979|14355|1576|18687|22851|29878|34187|38085|40168|41099|41126|43039|4507|4614|4712|49294|53815|9111|9826	19
GO:0018423	protein C-terminal leucine carboxyl O-methyltransferase activity	molecular_function	12979|14355|1576|18687|22851|29878|34187|38085|40168|41099|41126|43039|4507|4614|4712|49294|53815|9111|9826	19
GO:0008276	protein methyltransferase activity	molecular_function	12979|14355|1576|18687|22851|29878|34187|38085|40168|41099|41126|43039|4507|4614|4712|49294|53815|9111|9826	19
GO:0019702	protein-arginine N5-methyltransferase activity	molecular_function	12979|14355|1576|18687|22851|29878|34187|38085|40168|41099|41126|43039|4507|4614|4712|49294|53815|9111|9826	19
GO:0016274	protein-arginine N-methyltransferase activity	molecular_function	12979|14355|1576|18687|22851|29878|34187|38085|40168|41099|41126|43039|4507|4614|4712|49294|53815|9111|9826	19
GO:0016279	protein-lysine N-methyltransferase activity	molecular_function	12979|14355|1576|18687|22851|29878|34187|38085|40168|41099|41126|43039|4507|4614|4712|49294|53815|9111|9826	19
GO:0001584	rhodopsin-like receptor activity	molecular_function	1033|1110|13678|15952|1801|20691|2443|2502|29392|30148|33631|33890|39625|4010|40463|40657|4774|5937|7349	19
GO:0016433	rRNA (adenine) methyltransferase activity	molecular_function	12979|14355|1576|18687|22851|29878|34187|38085|40168|41099|41126|43039|4507|4614|4712|49294|53815|9111|9826	19
GO:0000179	rRNA (adenine-N6,N6-)-dimethyltransferase activity	molecular_function	12979|14355|1576|18687|22851|29878|34187|38085|40168|41099|41126|43039|4507|4614|4712|49294|53815|9111|9826	19
GO:0016434	rRNA (cytosine) methyltransferase activity	molecular_function	12979|14355|1576|18687|22851|29878|34187|38085|40168|41099|41126|43039|4507|4614|4712|49294|53815|9111|9826	19
GO:0009383	rRNA (cytosine-C5-)-methyltransferase activity	molecular_function	12979|14355|1576|18687|22851|29878|34187|38085|40168|41099|41126|43039|4507|4614|4712|49294|53815|9111|9826	19
GO:0016435	rRNA (guanine) methyltransferase activity	molecular_function	12979|14355|1576|18687|22851|29878|34187|38085|40168|41099|41126|43039|4507|4614|4712|49294|53815|9111|9826	19
GO:0016436	rRNA (uridine) methyltransferase activity	molecular_function	12979|14355|1576|18687|22851|29878|34187|38085|40168|41099|41126|43039|4507|4614|4712|49294|53815|9111|9826	19
GO:0008650	rRNA (uridine-2'-O-)-methyltransferase activity	molecular_function	12979|14355|1576|18687|22851|29878|34187|38085|40168|41099|41126|43039|4507|4614|4712|49294|53815|9111|9826	19
GO:0008649	rRNA methyltransferase activity	molecular_function	12979|14355|1576|18687|22851|29878|34187|38085|40168|41099|41126|43039|4507|4614|4712|49294|53815|9111|9826	19
GO:0016205	selenocysteine methyltransferase activity	molecular_function	12979|14355|1576|18687|22851|29878|34187|38085|40168|41099|41126|43039|4507|4614|4712|49294|53815|9111|9826	19
GO:0019787	small conjugating protein ligase activity	molecular_function	11003|11161|1154|12580|14261|1831|19484|19747|2017|24981|34062|3536|4319|4460|5551|6322|8125|914|9653	19
GO:0008172	S-methyltransferase activity	molecular_function	12979|14355|1576|18687|22851|29878|34187|38085|40168|41099|41126|43039|4507|4614|4712|49294|53815|9111|9826	19
GO:0016426	tRNA (adenine) methyltransferase activity	molecular_function	12979|14355|1576|18687|22851|29878|34187|38085|40168|41099|41126|43039|4507|4614|4712|49294|53815|9111|9826	19
GO:0016427	tRNA (cytosine) methyltransferase activity	molecular_function	12979|14355|1576|18687|22851|29878|34187|38085|40168|41099|41126|43039|4507|4614|4712|49294|53815|9111|9826	19
GO:0016423	tRNA (guanine) methyltransferase activity	molecular_function	12979|14355|1576|18687|22851|29878|34187|38085|40168|41099|41126|43039|4507|4614|4712|49294|53815|9111|9826	19
GO:0016424	tRNA (guanosine) methyltransferase activity	molecular_function	12979|14355|1576|18687|22851|29878|34187|38085|40168|41099|41126|43039|4507|4614|4712|49294|53815|9111|9826	19
GO:0016300	tRNA (uracil) methyltransferase activity	molecular_function	12979|14355|1576|18687|22851|29878|34187|38085|40168|41099|41126|43039|4507|4614|4712|49294|53815|9111|9826	19
GO:0016431	tRNA (uracil) methyltransferase activity	molecular_function	12979|14355|1576|18687|22851|29878|34187|38085|40168|41099|41126|43039|4507|4614|4712|49294|53815|9111|9826	19
GO:0008175	tRNA methyltransferase activity	molecular_function	12979|14355|1576|18687|22851|29878|34187|38085|40168|41099|41126|43039|4507|4614|4712|49294|53815|9111|9826	19
GO:0016818	hydrolase activity, acting on acid anhydrides, in phosphorus-containing anhydrides	molecular_function	11207|13592|14866|15104|16747|18232|2052|2283|23825|2462|29470|31960|34323|40765|4366|53525|6233|6409	18
GO:0016849	phosphorus-oxygen lyase activity	molecular_function	1122|15453|16339|16409|17344|22490|2347|24897|26301|27355|30280|3476|39903|44050|4759|51075|5400|54764	18
GO:0030528	transcription regulator activity	molecular_function	11850|12412|12542|13192|14513|15862|17043|18|22320|2251|24630|26233|354|4083|47202|4857|4979|52390	18
GO:0008378	galactosyltransferase activity	molecular_function	1141|18043|19168|32572|33168|34324|35177|42033|46771|46846|4750|48457|48483|5335|6411|713|903	17
GO:0005216	ion channel activity	molecular_function	10462|1122|11774|12177|17796|1892|2009|2036|30564|35313|4306|44035|46946|4759|54764|6203|9624	17
GO:0004709	MAP kinase kinase kinase activity	molecular_function	12565|16425|1654|1806|24816|2983|31194|31923|34588|41193|47864|49742|51634|53425|6486|7987|9872	17
GO:0016616	oxidoreductase activity, acting on the CH-OH group of donors, NAD or NADP as acceptor	molecular_function	10178|11133|11623|1363|14933|1740|18939|2597|2631|3563|42378|5108|6187|6658|6768|6967|9102	17
GO:0016772	transferase activity, transferring phosphorus-containing groups	molecular_function	1122|11251|19300|24338|27910|3138|32580|47070|4759|48960|50840|5162|52010|52897|54764|6533|819	17
GO:0004806	triacylglycerol lipase activity	molecular_function	11584|1591|1928|1985|20233|2504|26298|29448|32525|3797|3972|42666|47868|5409|742|8219|988	17
GO:0018718	1,2-dihydroxy-phenanthrene glycosyltransferase activity	molecular_function	1141|18043|19168|32572|33168|34324|35177|42033|46771|46846|4750|48457|48483|6411|713|903	16
GO:0018716	1-phenanthrol glycosyltransferase activity	molecular_function	1141|18043|19168|32572|33168|34324|35177|42033|46771|46846|4750|48457|48483|6411|713|903	16
GO:0018717	9-phenanthrol glycosyltransferase activity	molecular_function	1141|18043|19168|32572|33168|34324|35177|42033|46771|46846|4750|48457|48483|6411|713|903	16
GO:0018715	9-phenanthrol UDP-glucuronosyltransferase activity	molecular_function	1141|18043|19168|32572|33168|34324|35177|42033|46771|46846|4750|48457|48483|6411|713|903	16
GO:0008376	acetylgalactosaminyltransferase activity	molecular_function	1141|18043|19168|32572|33168|34324|35177|42033|46771|46846|4750|48457|48483|6411|713|903	16
GO:0008375	acetylglucosaminyltransferase activity	molecular_function	1141|18043|19168|32572|33168|34324|35177|42033|46771|46846|4750|48457|48483|6411|713|903	16
GO:0046920	alpha-(1->3)-fucosyltransferase activity	molecular_function	1141|18043|19168|32572|33168|34324|35177|42033|46771|46846|4750|48457|48483|6411|713|903	16
GO:0046921	alpha-(1->6)-fucosyltransferase activity	molecular_function	1141|18043|19168|32572|33168|34324|35177|42033|46771|46846|4750|48457|48483|6411|713|903	16
GO:0000026	alpha-1,2-mannosyltransferase activity	molecular_function	1141|18043|19168|32572|33168|34324|35177|42033|46771|46846|4750|48457|48483|6411|713|903	16
GO:0000033	alpha-1,3-mannosyltransferase activity	molecular_function	1141|18043|19168|32572|33168|34324|35177|42033|46771|46846|4750|48457|48483|6411|713|903	16
GO:0000009	alpha-1,6-mannosyltransferase activity	molecular_function	1141|18043|19168|32572|33168|34324|35177|42033|46771|46846|4750|48457|48483|6411|713|903	16
GO:0019187	beta-1,4-mannosyltransferase activity	molecular_function	1141|18043|19168|32572|33168|34324|35177|42033|46771|46846|4750|48457|48483|6411|713|903	16
GO:0016759	cellulose synthase activity	molecular_function	1141|18043|19168|32572|33168|34324|35177|42033|46771|46846|4750|48457|48483|6411|713|903	16
GO:0008234	cysteine-type peptidase activity	molecular_function	1087|1304|14582|1942|21323|21607|22920|23452|2459|27182|28125|2816|321|38431|6121|809	16
GO:0042283	dolichyl pyrophosphate Glc1Man9GlcNAc2 alpha-1,3-glucosyltransferase activity	molecular_function	1141|18043|19168|32572|33168|34324|35177|42033|46771|46846|4750|48457|48483|6411|713|903	16
GO:0042281	dolichyl pyrophosphate Man9GlcNAc2 alpha-1,3-glucosyltransferase activity	molecular_function	1141|18043|19168|32572|33168|34324|35177|42033|46771|46846|4750|48457|48483|6411|713|903	16
GO:0004583	dolichyl-phosphate-glucose-glycolipid alpha-glucosyltransferase activity	molecular_function	1141|18043|19168|32572|33168|34324|35177|42033|46771|46846|4750|48457|48483|6411|713|903	16
GO:0010181	FMN binding	molecular_function	11690|13771|13983|14383|18098|20475|2186|2441|2493|28572|55985|567|6289|8172|9113|9620	16
GO:0008417	fucosyltransferase activity	molecular_function	1141|18043|19168|32572|33168|34324|35177|42033|46771|46846|4750|48457|48483|6411|713|903	16
GO:0046527	glucosyltransferase activity	molecular_function	1141|18043|19168|32572|33168|34324|35177|42033|46771|46846|4750|48457|48483|6411|713|903	16
GO:0004376	glycolipid mannosyltransferase activity	molecular_function	1141|18043|19168|32572|33168|34324|35177|42033|46771|46846|4750|48457|48483|6411|713|903	16
GO:0008921	lipopolysaccharide-1,6-galactosyltransferase activity	molecular_function	1141|18043|19168|32572|33168|34324|35177|42033|46771|46846|4750|48457|48483|6411|713|903	16
GO:0000030	mannosyltransferase activity	molecular_function	1141|18043|19168|32572|33168|34324|35177|42033|46771|46846|4750|48457|48483|6411|713|903	16
GO:0004576	oligosaccharyl transferase activity	molecular_function	1141|18043|19168|32572|33168|34324|35177|42033|46771|46846|4750|48457|48483|6411|713|903	16
GO:0019112	phenanthrol glycosyltransferase activity	molecular_function	1141|18043|19168|32572|33168|34324|35177|42033|46771|46846|4750|48457|48483|6411|713|903	16
GO:0016253	protein N-acetylglucosaminyltransferase activity	molecular_function	1141|18043|19168|32572|33168|34324|35177|42033|46771|46846|4750|48457|48483|6411|713|903	16
GO:0003980	UDP-glucose:glycoprotein glucosyltransferase activity	molecular_function	1141|18043|19168|32572|33168|34324|35177|42033|46771|46846|4750|48457|48483|6411|713|903	16
GO:0043782	cobalt-precorrin-3 C17-methyltransferase activity	molecular_function	12979|1576|18687|22851|29878|34187|38085|40168|4507|4614|4712|49294|53815|9111|9826	15
GO:0043780	cobalt-precorrin-5B C1-methyltransferase activity	molecular_function	12979|1576|18687|22851|29878|34187|38085|40168|4507|4614|4712|49294|53815|9111|9826	15
GO:0043776	cobalt-precorrin-6B C5-methyltransferase activity	molecular_function	12979|1576|18687|22851|29878|34187|38085|40168|4507|4614|4712|49294|53815|9111|9826	15
GO:0043777	cobalt-precorrin-7 C15-methyltransferase activity	molecular_function	12979|1576|18687|22851|29878|34187|38085|40168|4507|4614|4712|49294|53815|9111|9826	15
GO:0043770	demethylmenaquinone methyltransferase activity	molecular_function	12979|1576|18687|22851|29878|34187|38085|40168|4507|4614|4712|49294|53815|9111|9826	15
GO:0043791	dimethylamine methyltransferase activity	molecular_function	12979|1576|18687|22851|29878|34187|38085|40168|4507|4614|4712|49294|53815|9111|9826	15
GO:0004339	glucan 1,4-alpha-glucosidase activity	molecular_function	11078|15965|16318|1752|20602|323|32476|34332|35000|3901|40382|42280|57|6835|7602	15
GO:0003936	hydrogen-transporting two-sector ATPase activity	molecular_function	1521|1581|17189|1992|2039|2165|2435|2850|3255|3311|4085|5823|6560|717|8435	15
GO:0043803	hydroxyneurosporene-O-methyltransferase activity	molecular_function	12979|1576|18687|22851|29878|34187|38085|40168|4507|4614|4712|49294|53815|9111|9826	15
GO:0046873	metal ion transmembrane transporter activity	molecular_function	11789|14746|15132|16429|2194|23732|26950|33884|41530|4928|5531|6417|7404|8817|9331	15
GO:0043851	methanol-specific methylcobalamin:coenzyme M methyltransferase activity	molecular_function	12979|1576|18687|22851|29878|34187|38085|40168|4507|4614|4712|49294|53815|9111|9826	15
GO:0043833	methylamine-specific methylcobalamin:coenzyme M methyltransferase activity	molecular_function	12979|1576|18687|22851|29878|34187|38085|40168|4507|4614|4712|49294|53815|9111|9826	15
GO:0043852	monomethylamine methyltransferase activity	molecular_function	12979|1576|18687|22851|29878|34187|38085|40168|4507|4614|4712|49294|53815|9111|9826	15
GO:0016779	nucleotidyltransferase activity	molecular_function	14641|15475|17013|1883|21908|23270|25946|28016|3791|4078|41026|45127|4727|8473|9532	15
GO:0016706	oxidoreductase activity, acting on paired donors, with incorporation or reduction of molecular oxygen, 2-oxoglutarate as one donor, and incorporation of one atom each of oxygen into both donors	molecular_function	11464|1169|12837|16998|17116|29441|36163|4006|4276|4397|473|47359|5426|5559|6199	15
GO:0043790	rRNA (adenine-N6,N6-)-dimethyltransferase activity	molecular_function	12979|1576|18687|22851|29878|34187|38085|40168|4507|4614|4712|49294|53815|9111|9826	15
GO:0005351	sugar porter activity	molecular_function	1446|15098|15453|1799|1873|19635|1975|20109|4005|404|41818|55381|6155|6549|813	15
GO:0043834	trimethylamine methyltransferase activity	molecular_function	12979|1576|18687|22851|29878|34187|38085|40168|4507|4614|4712|49294|53815|9111|9826	15
GO:0043827	tRNA (adenine-57, 58-N(1)-) methyltransferase activity	molecular_function	12979|1576|18687|22851|29878|34187|38085|40168|4507|4614|4712|49294|53815|9111|9826	15
GO:0018599	2-hydroxyisobutyrate 3-monooxygenase activity	molecular_function	1076|11008|12665|151|21286|27744|2897|30408|309|38717|4435|48269|5042|9108	14
GO:0018593	4-chlorophenoxyacetate monooxygenase activity	molecular_function	1076|11008|12665|151|21286|27744|2897|30408|309|38717|4435|48269|5042|9108	14
GO:0018592	4-nitrocatechol 4-monooxygenase activity	molecular_function	1076|11008|12665|151|21286|27744|2897|30408|309|38717|4435|48269|5042|9108	14
GO:0018600	alpha-pinene dehydrogenase activity	molecular_function	1076|11008|12665|151|21286|27744|2897|30408|309|38717|4435|48269|5042|9108	14
GO:0018595	alpha-pinene monooxygenase activity	molecular_function	1076|11008|12665|151|21286|27744|2897|30408|309|38717|4435|48269|5042|9108	14
GO:0016597	amino acid binding	molecular_function	1251|13605|14762|15584|1878|1888|2066|22320|3297|354|3704|37566|4293|49263	14
GO:0018597	ammonia monooxygenase activity	molecular_function	1076|11008|12665|151|21286|27744|2897|30408|309|38717|4435|48269|5042|9108	14
GO:0004190	aspartic-type endopeptidase activity	molecular_function	10818|1121|12284|16111|17602|18434|2359|27673|40241|5567|5829|6235|9294|9342	14
GO:0008133	collagenase activity	molecular_function	1257|14438|17470|18062|1819|2653|34522|36191|43710|50090|50360|5810|8747|9595	14
GO:0018596	dimethylsilanediol hydroxylase activity	molecular_function	1076|11008|12665|151|21286|27744|2897|30408|309|38717|4435|48269|5042|9108	14
GO:0018589	di-n-butyltin dioxygenase activity	molecular_function	1076|11008|12665|151|21286|27744|2897|30408|309|38717|4435|48269|5042|9108	14
GO:0008722	DNA helicase IV activity	molecular_function	11207|13592|14866|15104|18232|2052|23825|2462|29470|34323|40765|4366|53525|6409	14
GO:0004519	endonuclease activity	molecular_function	13617|34245|38431|40395|40705|41421|4171|43868|5352|54230|5581|7786|8879|9979	14
GO:0018585	fluorene oxygenase activity	molecular_function	1076|11008|12665|151|21286|27744|2897|30408|309|38717|4435|48269|5042|9108	14
GO:0018598	hydroxymethylsilanetriol oxidase activity	molecular_function	1076|11008|12665|151|21286|27744|2897|30408|309|38717|4435|48269|5042|9108	14
GO:0018587	limonene 8-monooxygenase activity	molecular_function	1076|11008|12665|151|21286|27744|2897|30408|309|38717|4435|48269|5042|9108	14
GO:0030402	matrilysin-2 activity	molecular_function	1257|14438|17470|18062|1819|2653|34522|36191|43710|50090|50360|5810|8747|9595	14
GO:0018591	methyl tertiary butyl ether 3-monooxygenase activity	molecular_function	1076|11008|12665|151|21286|27744|2897|30408|309|38717|4435|48269|5042|9108	14
GO:0018590	methylsilanetriol hydroxylase activity	molecular_function	1076|11008|12665|151|21286|27744|2897|30408|309|38717|4435|48269|5042|9108	14
GO:0018586	mono-butyltin dioxygenase activity	molecular_function	1076|11008|12665|151|21286|27744|2897|30408|309|38717|4435|48269|5042|9108	14
GO:0004601	peroxidase activity	molecular_function	10050|16198|16266|18833|207|27211|36154|3965|42941|5105|5214|5473|7012|9481	14
GO:0008319	prenyl protein specific endopeptidase activity	molecular_function	1257|14438|17470|18062|1819|2653|34522|36191|43710|50090|50360|5810|8747|9595	14
GO:0008236	serine-type peptidase activity	molecular_function	11654|12127|14440|2459|25597|28204|33001|3879|40090|40952|51887|6254|7012|8039	14
GO:0004249	stromelysin 3 activity	molecular_function	1257|14438|17470|18062|1819|2653|34522|36191|43710|50090|50360|5810|8747|9595	14
GO:0018594	tert-butyl alcohol 2-monooxygenase activity	molecular_function	1076|11008|12665|151|21286|27744|2897|30408|309|38717|4435|48269|5042|9108	14
GO:0018588	tri-n-butyltin dioxygenase activity	molecular_function	1076|11008|12665|151|21286|27744|2897|30408|309|38717|4435|48269|5042|9108	14
GO:0000175	3'-5'-exoribonuclease activity	molecular_function	12842|13126|13311|13648|16553|17879|35987|37911|38370|5180|8324|8813|9591	13
GO:0004175	endopeptidase activity	molecular_function	11276|12252|12495|13752|15307|17476|17564|1997|23239|2330|26655|6620|9417	13
GO:0008462	endopeptidase Clp activity	molecular_function	11053|11666|1331|1999|2045|29178|3553|4456|50568|5221|52810|8290|8839	13
GO:0008132	pancreatic elastase activity	molecular_function	10579|15226|18050|19888|21526|22840|29178|29408|36892|39613|5084|5964|9679	13
GO:0008243	plasminogen activator activity	molecular_function	10579|15226|18050|19888|21526|22840|29178|29408|36892|39613|5084|5964|9679	13
GO:0016808	proprotein convertase activity	molecular_function	10579|15226|18050|19888|21526|22840|29178|29408|36892|39613|5084|5964|9679	13
GO:0046983	protein dimerization activity	molecular_function	11192|11629|1234|14752|18204|19362|2268|28887|37975|44105|5248|5568|9391	13
GO:0008138	protein tyrosine/serine/threonine phosphatase activity	molecular_function	11787|12466|1635|21072|23600|24459|25650|271|3083|3215|35815|7270|7975	13
GO:0009982	pseudouridine synthase activity	molecular_function	10791|11030|16297|17238|18897|22559|25564|29350|30835|34991|39263|46684|9633	13
GO:0008991	serine-type signal peptidase activity	molecular_function	10579|15226|18050|19888|21526|22840|29178|29408|36892|39613|5084|5964|9679	13
GO:0043823	spheroidene monooxygenase activity	molecular_function	1076|11008|12665|151|21286|2897|30408|309|38717|4435|48269|5042|9108	13
GO:0004534	5'-3' exoribonuclease activity	molecular_function	12842|13126|13311|13648|16553|17879|35987|37911|38370|5180|8813|9591	12
GO:0004683	calmodulin-dependent protein kinase activity	molecular_function	12565|16425|2454|31194|34419|34588|3459|45767|47864|49742|51634|53403	12
GO:0004448	isocitrate dehydrogenase activity	molecular_function	10178|11794|1363|1740|22994|2597|3126|36037|3906|6041|6768|9102	12
GO:0003950	NAD+ ADP-ribosyltransferase activity	molecular_function	11816|11952|14702|16039|16286|1638|21898|29567|3562|7207|7752|8985	12
GO:0004725	protein tyrosine phosphatase activity	molecular_function	10649|11787|12603|14208|15822|21072|23330|2729|2847|35815|4556|7769	12
GO:0016769	transferase activity, transferring nitrogenous groups	molecular_function	13215|15646|1580|32030|33058|3409|38721|39919|6|6942|876|9076	12
GO:0000049	tRNA binding	molecular_function	10162|11030|12246|12549|22559|23905|25677|30835|3378|34991|52887|6211	12
GO:0016407	acetyltransferase activity	molecular_function	11309|13156|15814|20000|2315|24577|25569|34338|35258|5402|5661	11
GO:0000252	C-3 sterol dehydrogenase (C-4 sterol decarboxylase) activity	molecular_function	10178|11794|1363|14970|22994|3126|3175|36037|3906|6041|6768	11
GO:0004182	carboxypeptidase A activity	molecular_function	12547|16006|16984|1895|21552|28304|29070|49430|5959|657|94	11
GO:0008875	gluconate dehydrogenase activity	molecular_function	10178|11794|1363|18939|22994|3126|36037|3906|5108|6041|6768	11
GO:0004364	glutathione transferase activity	molecular_function	1264|14329|16546|2335|3850|47474|5905|6049|6840|6950|9793	11
GO:0015078	hydrogen ion transmembrane transporter activity	molecular_function	1298|13138|17050|18935|20589|29939|4085|42850|5823|6560|8247	11
GO:0004707	MAP kinase activity	molecular_function	12565|16425|18063|26669|31194|34588|47864|49742|51634|6034|794	11
GO:0016627	oxidoreductase activity, acting on the CH-CH group of donors	molecular_function	11176|1167|14872|1497|150|15082|20369|22534|2406|42272|49765	11
GO:0042578	phosphoric ester hydrolase activity	molecular_function	10079|13026|15141|15707|1597|1765|28190|30409|30555|40532|8230	11
GO:0004659	prenyltransferase activity	molecular_function	1191|12149|13803|14271|17846|29022|29303|30760|4930|628|9062	11
GO:0015035	protein disulfide oxidoreductase activity	molecular_function	1068|10713|1139|2552|3244|33221|4925|551|6632|8548|9935	11
GO:0008547	protein-synthesizing GTPase activity	molecular_function	10918|119|1471|1480|2512|31496|42314|46991|8102|8685|9452	11
GO:0008757	S-adenosylmethionine-dependent methyltransferase activity	molecular_function	12562|2550|27568|41099|41126|42405|43039|54890|6418|8750|9562	11
GO:0008483	transaminase activity	molecular_function	10093|12866|15646|23140|3345|38969|4865|55153|5645|6843|876	11
GO:0046914	transition metal ion binding	molecular_function	12865|18257|19226|2576|26419|2823|3022|36542|4379|5300|5957	11
GO:0000156	two-component response regulator activity	molecular_function	10108|1122|1223|13559|2151|43031|4759|54764|7836|805|8059	11
GO:0003993	acid phosphatase activity	molecular_function	21021|23332|23865|32121|3292|33690|4879|50420|54169|822	10
GO:0003779	actin binding	molecular_function	11818|13138|19742|2275|24218|24225|27638|42335|53049|6606	10
GO:0031278	alpha-1,2-galactosyltransferase activity	molecular_function	1141|18043|19168|35177|46771|46846|48457|48483|6411|903	10
GO:0001962	alpha-1,3-galactosyltransferase activity	molecular_function	1141|18043|19168|35177|46771|46846|48457|48483|6411|903	10
GO:0003682	chromatin binding	molecular_function	13383|21857|250|2900|34323|36879|48606|51339|9180|9615	10
GO:0048037	cofactor binding	molecular_function	1363|14933|18939|32015|3563|5108|53804|54136|6967|953	10
GO:0033556	dolichyl pyrophosphate Man7GlcNAc2 alpha-1,3-glucosyltransferase activity	molecular_function	1141|18043|19168|35177|46771|46846|48457|48483|6411|903	10
GO:0043738	F420H2 dehydrogenase activity	molecular_function	10940|13488|17416|18455|23332|36760|44236|5234|54422|8802	10
GO:0045140	inositol phosphoceramide synthase activity	molecular_function	1141|18043|19168|35177|46771|46846|48457|48483|6411|903	10
GO:0043883	malolactic enzyme activity	molecular_function	10940|13488|17416|18455|23332|36760|44236|5234|54422|8802	10
GO:0004715	non-membrane spanning protein tyrosine kinase activity	molecular_function	12565|16425|31194|34588|3564|3915|47864|49742|51634|6589	10
GO:0008755	O antigen polymerase activity	molecular_function	1141|18043|19168|35177|46771|46846|48457|48483|6411|903	10
GO:0008318	protein prenyltransferase activity	molecular_function	1191|14271|16266|17276|17640|17846|29303|4930|5065|9062	10
GO:0003925	small monomeric GTPase activity	molecular_function	11017|11237|19283|32148|33029|39607|4372|4581|5984|8469	10
GO:0043826	sulfur oxygenase reductase activity	molecular_function	10940|13488|17416|18455|23332|36760|44236|5234|54422|8802	10
GO:0016765	transferase activity, transferring alkyl or aryl (other than methyl) groups	molecular_function	17344|2018|296|29896|30786|30945|36297|45592|692|7195	10
GO:0016758	transferase activity, transferring hexosyl groups	molecular_function	12209|24854|32572|33168|34324|37003|4095|42033|4750|713	10
GO:0004714	transmembrane receptor protein tyrosine kinase activity	molecular_function	12565|13966|16425|17650|18786|31194|34588|47864|49742|51634	10
GO:0016439	tRNA-pseudouridine synthase activity	molecular_function	11030|17238|22559|23025|25677|30835|34991|39263|52887|9633	10
GO:0018453	2-hydroxytetrahydrofuran dehydrogenase activity	molecular_function	10178|11794|1363|22994|3126|36037|3906|6041|6768	9
GO:0008408	3'-5' exonuclease activity	molecular_function	10900|13368|22059|26213|36031|41613|44441|45049|45862	9
GO:0018712	3-hydroxybutyryl-CoA thiolase activity	molecular_function	11309|13156|15814|20000|2315|24577|25569|34338|5402	9
GO:0000253	3-keto sterol reductase activity	molecular_function	10178|11794|1363|22994|3126|36037|3906|6041|6768	9
GO:0048258	3-ketoglucose-reductase activity	molecular_function	10178|11794|1363|22994|3126|36037|3906|6041|6768	9
GO:0018713	3-ketopimelyl-CoA thiolase activity	molecular_function	11309|13156|15814|20000|2315|24577|25569|34338|5402	9
GO:0018452	5-exo-hydroxycamphor dehydrogenase activity	molecular_function	10178|11794|1363|22994|3126|36037|3906|6041|6768	9
GO:0019186	acyl-CoA N-acyltransferase activity	molecular_function	11309|13156|15814|20000|2315|24577|25569|34338|5402	9
GO:0016411	acylglycerol O-acyltransferase activity	molecular_function	11309|13156|15814|20000|2315|24577|25569|34338|5402	9
GO:0004176	ATP-dependent peptidase activity	molecular_function	10579|1257|18459|19073|31876|39613|5810|6531|8747	9
GO:0046941	azetidine-2-carboxylic acid acetyltransferase activity	molecular_function	11309|13156|15814|20000|2315|24577|25569|34338|5402	9
GO:0018711	benzoyl acetate-CoA thiolase activity	molecular_function	11309|13156|15814|20000|2315|24577|25569|34338|5402	9
GO:0016408	C-acyltransferase activity	molecular_function	11309|13156|15814|20000|2315|24577|25569|34338|5402	9
GO:0016406	carnitine O-acyltransferase activity	molecular_function	11309|13156|15814|20000|2315|24577|25569|34338|5402	9
GO:0004692	cGMP-dependent protein kinase activity	molecular_function	12565|16425|31194|34588|47864|49742|51634|6106|8457	9
GO:0016454	C-palmitoyltransferase activity	molecular_function	11309|13156|15814|20000|2315|24577|25569|34338|5402	9
GO:0003684	damaged DNA binding	molecular_function	200|20865|32333|34245|34924|37869|42533|47375|7796	9
GO:0003904	deoxyribodipyrimidine photo-lyase activity	molecular_function	17191|27981|29526|36647|4661|50499|51149|51150|6494	9
GO:0004147	dihydrolipoamide branched chain acyltransferase activity	molecular_function	11309|13156|15814|20000|2315|24577|25569|34338|5402	9
GO:0005489	electron transporter activity	molecular_function	10521|10821|13940|2443|3751|37778|38097|6209|8639	9
GO:0018451	epoxide dehydrogenase activity	molecular_function	10178|11794|1363|22994|3126|36037|3906|6041|6768	9
GO:0004527	exonuclease activity	molecular_function	13337|20303|26108|30409|30555|53632|6100|7486|7675	9
GO:0032216	glucosaminyl-phosphotidylinositol O-acyltransferase activity	molecular_function	11309|13156|15814|20000|2315|24577|25569|34338|5402	9
GO:0004405	histone lysine acetyltransferase activity	molecular_function	11309|13156|15814|20000|2315|24577|25569|34338|5402	9
GO:0004406	histone lysine acetyltransferase activity	molecular_function	11309|13156|15814|20000|2315|24577|25569|34338|5402	9
GO:0043806	keto acid formate lyase activity	molecular_function	11309|13156|15814|20000|2315|24577|25569|34338|5402	9
GO:0043741	L-2-aminoadipate N-acetyltransferase activity	molecular_function	11309|13156|15814|20000|2315|24577|25569|34338|5402	9
GO:0016874	ligase activity	molecular_function	10991|1553|1868|19308|2382|38650|50705|53804|6826	9
GO:0016420	malonyltransferase activity	molecular_function	11309|13156|15814|20000|2315|24577|25569|34338|5402	9
GO:0004495	mevaldate reductase activity	molecular_function	10178|11794|1363|22994|3126|36037|3906|6041|6768	9
GO:0019107	myristoyltransferase activity	molecular_function	11309|13156|15814|20000|2315|24577|25569|34338|5402	9
GO:0016410	N-acyltransferase activity	molecular_function	11309|13156|15814|20000|2315|24577|25569|34338|5402	9
GO:0008137	NADH dehydrogenase (ubiquinone) activity	molecular_function	13743|1786|2441|281|2981|3614|4092|6063|7470	9
GO:0050661	NADP binding	molecular_function	1737|1886|19594|24110|32517|35181|3805|7002|9698	9
GO:0019105	N-palmitoyltransferase activity	molecular_function	11309|13156|15814|20000|2315|24577|25569|34338|5402	9
GO:0016749	N-succinyltransferase activity	molecular_function	11309|13156|15814|20000|2315|24577|25569|34338|5402	9
GO:0019205	nucleobase, nucleoside, nucleotide kinase activity	molecular_function	10105|16111|21989|24221|3069|39205|6793|9277|9734	9
GO:0016413	O-acetyltransferase activity	molecular_function	11309|13156|15814|20000|2315|24577|25569|34338|5402	9
GO:0008374	O-acyltransferase activity	molecular_function	11309|13156|15814|20000|2315|24577|25569|34338|5402	9
GO:0016415	octanoyltransferase activity	molecular_function	11309|13156|15814|20000|2315|24577|25569|34338|5402	9
GO:0016414	O-octanoyltransferase activity	molecular_function	11309|13156|15814|20000|2315|24577|25569|34338|5402	9
GO:0016416	O-palmitoyltransferase activity	molecular_function	11309|13156|15814|20000|2315|24577|25569|34338|5402	9
GO:0016753	O-sinapoyltransferase activity	molecular_function	11309|13156|15814|20000|2315|24577|25569|34338|5402	9
GO:0016750	O-succinyltransferase activity	molecular_function	11309|13156|15814|20000|2315|24577|25569|34338|5402	9
GO:0008951	palmitoleoyl [acyl-carrier-protein]-dependent acyltransferase activity	molecular_function	11309|13156|15814|20000|2315|24577|25569|34338|5402	9
GO:0016409	palmitoyltransferase activity	molecular_function	11309|13156|15814|20000|2315|24577|25569|34338|5402	9
GO:0018030	peptidyl-lysine N6-myristoyltransferase activity	molecular_function	11309|13156|15814|20000|2315|24577|25569|34338|5402	9
GO:0018031	peptidyl-lysine N6-palmitoyltransferase activity	molecular_function	11309|13156|15814|20000|2315|24577|25569|34338|5402	9
GO:0004656	procollagen-proline 4-dioxygenase activity	molecular_function	1169|16998|4006|4276|4397|47359|5426|5559|6199	9
GO:0004722	protein serine/threonine phosphatase activity	molecular_function	10235|1675|24728|2691|34280|37477|3826|4480|4741	9
GO:0019707	protein-cysteine S-acyltransferase activity	molecular_function	11309|13156|15814|20000|2315|24577|25569|34338|5402	9
GO:0019705	protein-cysteine S-myristoyltransferase activity	molecular_function	11309|13156|15814|20000|2315|24577|25569|34338|5402	9
GO:0019706	protein-cysteine S-palmitoleyltransferase activity	molecular_function	11309|13156|15814|20000|2315|24577|25569|34338|5402	9
GO:0005097	Rab GTPase activator activity	molecular_function	13238|15920|17916|24871|28208|41279|5879|7595|8507	9
GO:0043849	Ras palmitoyltransferase activity	molecular_function	11309|13156|15814|20000|2315|24577|25569|34338|5402	9
GO:0016418	S-acetyltransferase activity	molecular_function	11309|13156|15814|20000|2315|24577|25569|34338|5402	9
GO:0016417	S-acyltransferase activity	molecular_function	11309|13156|15814|20000|2315|24577|25569|34338|5402	9
GO:0016412	serine O-acyltransferase activity	molecular_function	11309|13156|15814|20000|2315|24577|25569|34338|5402	9
GO:0004871	signal transducer activity	molecular_function	11841|15637|18054|18073|22431|41659|42111|4243|5803	9
GO:0016752	sinapoyltransferase activity	molecular_function	11309|13156|15814|20000|2315|24577|25569|34338|5402	9
GO:0016419	S-malonyltransferase activity	molecular_function	11309|13156|15814|20000|2315|24577|25569|34338|5402	9
GO:0016751	S-succinyltransferase activity	molecular_function	11309|13156|15814|20000|2315|24577|25569|34338|5402	9
GO:0016229	steroid dehydrogenase activity	molecular_function	10178|11794|1363|22994|3126|36037|3906|6041|6768	9
GO:0016748	succinyltransferase activity	molecular_function	11309|13156|15814|20000|2315|24577|25569|34338|5402	9
GO:0005529	sugar binding	molecular_function	11998|17940|20806|29095|350|38|50773|54136|663	9
GO:0004835	tubulin-tyrosine ligase activity	molecular_function	13377|29706|30288|35024|44050|46662|47913|51117|8361	9
GO:0000155	two-component sensor activity	molecular_function	1122|11251|1223|3138|4243|4759|48960|54764|6533	9
GO:0043764	UDP-3-O-[3-hydroxymyristoyl] glucosamine N-acyltransferase activity	molecular_function	11309|13156|15814|20000|2315|24577|25569|34338|5402	9
GO:0008312	7S RNA binding	molecular_function	17273|2327|31095|3243|3722|4874|6175|8259	8
GO:0003889	alpha DNA polymerase activity	molecular_function	20844|21600|22059|23562|36031|40905|44917|46387	8
GO:0003890	beta DNA polymerase activity	molecular_function	20844|21600|22059|23562|36031|40905|44917|46387	8
GO:0005388	calcium-transporting ATPase activity	molecular_function	10696|1074|16316|18636|21710|3980|41247|8799	8
GO:0008324	cation transporter activity	molecular_function	10257|12890|13526|18614|3202|32629|33834|6475	8
GO:0003763	chaperonin ATPase activity	molecular_function	14476|2149|3364|4072|48807|6153|7254|7344	8
GO:0050662	coenzyme binding	molecular_function	1084|277|36684|39642|60|7102|8581|896	8
GO:0003891	delta DNA polymerase activity	molecular_function	20844|21600|22059|23562|36031|40905|44917|46387	8
GO:0003913	DNA photolyase activity	molecular_function	16562|17191|27981|29526|36647|4661|51149|51150	8
GO:0003918	DNA topoisomerase (ATP-hydrolyzing) activity	molecular_function	29904|30477|36392|38810|41818|49908|55751|8629	8
GO:0015616	DNA translocase activity	molecular_function	11380|18321|28096|31733|46301|48549|5154|9001	8
GO:0003893	epsilon DNA polymerase activity	molecular_function	20844|21600|22059|23562|36031|40905|44917|46387	8
GO:0015999	eta DNA polymerase activity	molecular_function	20844|21600|22059|23562|36031|40905|44917|46387	8
GO:0003895	gamma DNA-directed DNA polymerase activity	molecular_function	20844|21600|22059|23562|36031|40905|44917|46387	8
GO:0016788	hydrolase activity, acting on ester bonds	molecular_function	13026|2351|32015|32941|54136|6367|7534|8230	8
GO:0004437	inositol or phosphatidylinositol phosphatase activity	molecular_function	11321|2447|29819|31240|3621|48213|589|6839	8
GO:0016000	iota DNA polymerase activity	molecular_function	20844|21600|22059|23562|36031|40905|44917|46387	8
GO:0016853	isomerase activity	molecular_function	10306|13099|18175|18661|2125|4118|4395|7462	8
GO:0016450	kappa DNA polymerase activity	molecular_function	20844|21600|22059|23562|36031|40905|44917|46387	8
GO:0016449	lambda DNA polymerase activity	molecular_function	20844|21600|22059|23562|36031|40905|44917|46387	8
GO:0008235	metalloexopeptidase activity	molecular_function	14696|15751|36026|3889|39296|5804|7425|9818	8
GO:0016448	mu DNA polymerase activity	molecular_function	20844|21600|22059|23562|36031|40905|44917|46387	8
GO:0016451	nu DNA polymerase activity	molecular_function	20844|21600|22059|23562|36031|40905|44917|46387	8
GO:0016705	oxidoreductase activity, acting on paired donors, with incorporation or reduction of molecular oxygen	molecular_function	10124|11008|27744|29629|37784|6604|8599|8672	8
GO:0008574	plus-end-directed microtubule motor activity	molecular_function	13241|13611|13744|19570|29032|32126|33480|40901	8
GO:0019798	procollagen-proline dioxygenase activity	molecular_function	1169|16998|4006|4276|4397|5426|5559|6199	8
GO:0004730	pseudouridylate synthase activity	molecular_function	18897|23025|25564|29350|30571|39263|46684|52887	8
GO:0019984	sigma DNA polymerase activity	molecular_function	20844|21600|22059|23562|36031|40905|44917|46387	8
GO:0016452	theta DNA polymerase activity	molecular_function	20844|21600|22059|23562|36031|40905|44917|46387	8
GO:0004791	thioredoxin-disulfide reductase activity	molecular_function	1139|13804|16622|36859|4837|6500|8086|9684	8
GO:0003746	translation elongation factor activity	molecular_function	2053|26233|29404|38|39613|52945|5523|5582	8
GO:0008121	ubiquinol-cytochrome-c reductase activity	molecular_function	1423|2058|21453|2374|25302|2882|4426|8047	8
GO:0003894	zeta DNA polymerase activity	molecular_function	20844|21600|22059|23562|36031|40905|44917|46387	8
GO:0051990	(R)-2-hydroxyglutarate dehydrogenase activity	molecular_function	11794|1363|22994|3126|36037|3906|6041	7
GO:0043713	(R)-2-hydroxyisocaproate dehydrogenase activity	molecular_function	11794|1363|22994|3126|36037|3906|6041	7
GO:0016881	acid-amino acid ligase activity	molecular_function	18434|26528|2732|33839|35857|42042|47002	7
GO:0003995	acyl-CoA dehydrogenase activity	molecular_function	10972|11176|1167|1497|15082|2406|46104	7
GO:0004033	aldo-keto reductase activity	molecular_function	11794|1363|22994|3126|36037|3906|6041	7
GO:0015297	antiporter activity	molecular_function	16775|19370|24971|3300|35655|38996|9014	7
GO:0004701	atypical PKC activity	molecular_function	12565|16425|31194|34588|47864|49742|51634	7
GO:0004688	CaM kinase activity	molecular_function	12565|16425|31194|34588|47864|49742|51634	7
GO:0043169	cation binding	molecular_function	10434|1221|1508|2415|39112|610|9531	7
GO:0015238	drug transporter activity	molecular_function	16775|19370|24971|3300|35655|38996|9014	7
GO:0004686	elongation factor-2 kinase activity	molecular_function	12565|16425|31194|34588|47864|49742|51634	7
GO:0004373	glycogen (starch) synthase activity	molecular_function	404|4349|4811|638|731|800|8311	7
GO:0004703	G-protein coupled receptor kinase activity	molecular_function	12565|16425|31194|34588|47864|49742|51634	7
GO:0016813	hydrolase activity, acting on carbon-nitrogen (but not peptide) bonds, in linear amidines	molecular_function	11816|14965|20658|29290|7642|7843|8456	7
GO:0008384	IkappaB kinase activity	molecular_function	12565|16425|31194|34588|47864|49742|51634	7
GO:0004427	inorganic diphosphatase activity	molecular_function	10362|2681|285|52919|6183|6661|9466	7
GO:0030983	mismatched DNA binding	molecular_function	14509|18349|20833|27862|34162|48896|7525	7
GO:0005554	molecular function unknown	molecular_function	1206|2064|25039|32064|53804|55464|8775	7
GO:0032442	phenylcoumaran benzylic ether reductase activity	molecular_function	11794|1363|22994|3126|36037|3906|6041	7
GO:0004689	phosphorylase kinase activity	molecular_function	12565|16425|31194|34588|47864|49742|51634	7
GO:0030955	potassium ion binding	molecular_function	15552|190|3839|4627|53134|7776|8184	7
GO:0015450	P-P-bond-hydrolysis-driven protein transmembrane transporter activity	molecular_function	10435|2192|5356|5443|6484|6727|922	7
GO:0004727	prenylated protein tyrosine phosphatase activity	molecular_function	10649|14208|15822|23330|2729|2847|7769	7
GO:0004673	protein histidine kinase activity	molecular_function	1122|11251|3138|4759|48960|54764|6533	7
GO:0004697	protein kinase C activity	molecular_function	12565|16425|31194|34588|47864|49742|51634	7
GO:0004712	protein serine/threonine/tyrosine kinase activity	molecular_function	12565|16425|31194|34588|47864|49742|51634	7
GO:0004743	pyruvate kinase activity	molecular_function	15552|190|3839|4627|53134|7776|8184	7
GO:0004716	receptor signaling protein tyrosine kinase activity	molecular_function	12565|16425|31194|34588|47864|49742|51634	7
GO:0003702	RNA polymerase II transcription factor activity	molecular_function	12196|12970|21610|26233|2722|3157|4804	7
GO:0033765	steroid dehydrogenase activity, acting on the CH-CH group of donors	molecular_function	11794|1363|22994|3126|36037|3906|6041	7
GO:0033764	steroid dehydrogenase activity, acting on the CH-OH group of donors, NAD or NADP as acceptor	molecular_function	11794|1363|22994|3126|36037|3906|6041	7
GO:0043765	T/G mismatch-specific endonuclease activity	molecular_function	10079|15707|28190|30409|30555|40532|8230	7
GO:0005249	voltage-gated potassium channel activity	molecular_function	13999|25569|2743|30564|31902|32341|9052	7
GO:0046428	1,4-dihydroxy-2-naphthoate octaprenyltransferase activity	molecular_function	1191|14271|17846|29303|4930|9062	6
GO:0008412	4-hydroxybenzoate octaprenyltransferase activity	molecular_function	1191|14271|17846|29303|4930|9062	6
GO:0004016	adenylate cyclase activity	molecular_function	15341|19561|22490|3476|4083|5400	6
GO:0004017	adenylate kinase activity	molecular_function	10105|16111|24221|3069|53117|9734	6
GO:0015171	amino acid transmembrane transporter activity	molecular_function	1433|28238|459|4923|6086|774	6
GO:0016209	antioxidant activity	molecular_function	12359|1475|1688|4836|5597|755	6
GO:0008060	ARF GTPase activator activity	molecular_function	10116|12169|12605|156|16080|705	6
GO:0008603	cAMP-dependent protein kinase regulator activity	molecular_function	13790|3826|39652|44952|6106|8457	6
GO:0016884	carbon-nitrogen ligase activity, with glutamine as amido-N-donor	molecular_function	10059|19308|2199|38016|55493|9677	6
GO:0016215	CoA desaturase activity	molecular_function	11923|1864|2770|29598|337|3547	6
GO:0018688	DDT 2,3-dioxygenase activity	molecular_function	11923|1864|2770|29598|337|3547	6
GO:0016810	hydrolase activity, acting on carbon-nitrogen (but not peptide) bonds	molecular_function	16532|22168|24891|2706|3645|49524	6
GO:0016868	intramolecular transferase activity, phosphotransferases	molecular_function	15056|2107|27949|49892|51975|950	6
GO:0016829	lyase activity	molecular_function	11534|11773|22974|2838|47603|55498	6
GO:0003954	NADH dehydrogenase activity	molecular_function	19897|27688|281|38568|7301|735	6
GO:0018689	naphthalene disulfonate 1,2-dioxygenase activity	molecular_function	11923|1864|2770|29598|337|3547	6
GO:0042389	omega-3 fatty acid desaturase activity	molecular_function	11923|1864|2770|29598|337|3547	6
GO:0016651	oxidoreductase activity, acting on NADH or NADPH	molecular_function	1695|1786|2211|2441|2445|6063	6
GO:0016717	oxidoreductase activity, acting on paired donors, with oxidation of a pair of donors resulting in the reduction of molecular oxygen to two molecules of water	molecular_function	11923|1864|3022|337|3547|5006	6
GO:0003756	protein disulfide isomerase activity	molecular_function	1177|2125|4395|7161|9171|9535	6
GO:0004661	protein geranylgeranyltransferase activity	molecular_function	1191|14271|17846|29303|4930|9062	6
GO:0008495	protoheme IX farnesyltransferase activity	molecular_function	1191|14271|17846|29303|4930|9062	6
GO:0005044	scavenger receptor activity	molecular_function	1370|14879|15226|19135|19212|3111	6
GO:0004185	serine carboxypeptidase activity	molecular_function	1079|19327|2246|7243|7268|9713	6
GO:0008134	transcription factor binding	molecular_function	20460|4328|4372|4581|5984|980	6
GO:0043888	(S)-2,3-di-O-geranylgeranylglyceryl phosphate synthase activity	molecular_function	1191|14271|29303|4930|9062	5
GO:0030785	[ribulose-bisphosphate carboxylase]-lysine N-methyltransferase activity	molecular_function	10389|13919|19728|22426|6044	5
GO:0018449	1-phenylethanol dehydrogenase activity	molecular_function	44138|5061|730|7469|8902	5
GO:0051537	2 iron, 2 sulfur cluster binding	molecular_function	12172|2508|27628|3750|6726	5
GO:0008253	5'-nucleotidase activity	molecular_function	20827|25425|44175|4924|9387	5
GO:0047372	acylglycerol lipase activity	molecular_function	10729|24093|3076|39134|47333	5
GO:0008131	amine oxidase activity	molecular_function	1224|223|28241|3012|5344	5
GO:0004177	aminopeptidase activity	molecular_function	26549|37758|6974|7863|8228	5
GO:0008519	ammonium transmembrane transporter activity	molecular_function	16833|22210|2615|31680|50	5
GO:0047681	aryl-alcohol dehydrogenase (NADP+) activity	molecular_function	17653|19508|21071|5303|8770	5
GO:0004069	aspartate transaminase activity	molecular_function	13215|2506|32030|3409|876	5
GO:0004815	aspartate-tRNA ligase activity	molecular_function	2244|25382|26011|3235|7381	5
GO:0008294	calcium- and calmodulin-responsive adenylate cyclase activity	molecular_function	19561|22490|3476|4083|5400	5
GO:0018447	chloral hydrate dehydrogenase activity	molecular_function	44138|5061|730|7469|8902	5
GO:0019132	C-terminal processing peptidase activity	molecular_function	3879|40090|40952|51887|6254	5
GO:0008717	D-alanyl-D-alanine endopeptidase activity	molecular_function	17602|1768|2359|8039|9294	5
GO:0004742	dihydrolipoyllysine-residue acetyltransferase activity	molecular_function	10818|1240|13834|2953|6515	5
GO:0003906	DNA-(apurinic or apyrimidinic site) lyase activity	molecular_function	22670|40705|43868|54230|7786	5
GO:0008567	dynein ATPase activity	molecular_function	185|21225|6453|6625|7893	5
GO:0004499	flavin-containing monooxygenase activity	molecular_function	1737|24110|32517|35181|7002	5
GO:0004365	glyceraldehyde-3-phosphate dehydrogenase (phosphorylating) activity	molecular_function	1557|1583|2767|30359|40391	5
GO:0004407	histone deacetylase activity	molecular_function	13731|20|537|8821|9196	5
GO:0018024	histone-lysine N-methyltransferase activity	molecular_function	1391|48155|5557|6323|9786	5
GO:0016836	hydro-lyase activity	molecular_function	2069|47603|55498|8558|9217	5
GO:0018448	hydroxymethylmethylsilanediol oxidase activity	molecular_function	44138|5061|730|7469|8902	5
GO:0017175	IMP-GMP specific 5'-nucleotidase activity	molecular_function	20827|25425|44175|4924|9387	5
GO:0045703	ketoreductase activity	molecular_function	44138|5061|730|7469|8902	5
GO:0000250	lanosterol synthase activity	molecular_function	12542|24318|34436|8598|9526	5
GO:0004467	long-chain-fatty-acid-CoA ligase activity	molecular_function	1420|35432|45316|51874|6400	5
GO:0004470	malic enzyme activity	molecular_function	1118|15776|20001|6413|9433	5
GO:0004239	methionyl aminopeptidase activity	molecular_function	15751|36026|3889|7425|9818	5
GO:0004244	mitochondrial inner membrane peptidase activity	molecular_function	17602|1768|2359|8039|9294	5
GO:0018450	myrtenol dehydrogenase activity	molecular_function	44138|5061|730|7469|8902	5
GO:0016614	oxidoreductase activity, acting on CH-OH group of donors	molecular_function	11133|11623|44138|6658|7883	5
GO:0016671	oxidoreductase activity, acting on sulfur group of donors, disulfide as acceptor	molecular_function	1020|10797|20299|3759|7120	5
GO:0016780	phosphotransferase activity, for other substituted phosphate groups	molecular_function	15433|16476|21750|40283|4650	5
GO:0018446	pinocarveol dehydrogenase activity	molecular_function	44138|5061|730|7469|8902	5
GO:0004540	ribonuclease activity	molecular_function	13126|25732|37911|4446|50939	5
GO:0043766	Sep-tRNA:Cys-tRNA synthase activity	molecular_function	1191|14271|29303|4930|9062	5
GO:0009003	signal peptidase activity	molecular_function	11135|21526|22920|27182|29178	5
GO:0017150	tRNA dihydrouridine synthase activity	molecular_function	13488|17416|18455|27838|44236	5
GO:0042469	versicolorin reductase activity	molecular_function	44138|5061|730|7469|8902	5
GO:0005247	voltage-gated chloride channel activity	molecular_function	11594|18412|20813|21552|5476	5
GO:0016303	1-phosphatidylinositol-3-kinase activity	molecular_function	33451|5650|6227|6879	4
GO:0003865	3-oxo-5-alpha-steroid 4-dehydrogenase activity	molecular_function	20369|22534|28813|42272	4
GO:0004316	3-oxoacyl-[acyl-carrier-protein] reductase activity	molecular_function	14793|2784|53612|5366	4
GO:0004315	3-oxoacyl-[acyl-carrier-protein] synthase activity	molecular_function	1186|30455|3851|7025	4
GO:0051539	4 iron, 4 sulfur cluster binding	molecular_function	1149|2069|2441|46414	4
GO:0008106	alcohol dehydrogenase (NADP+) activity	molecular_function	12645|17975|19973|25553	4
GO:0016160	amylase activity	molecular_function	13565|1508|15383|15686	4
GO:0004564	beta-fructofuranosidase activity	molecular_function	10599|20546|2579|47939	4
GO:0003837	beta-ureidopropionase activity	molecular_function	16532|2706|7642|7843	4
GO:0009374	biotin binding	molecular_function	1553|1745|2940|50705	4
GO:0004084	branched-chain-amino-acid transaminase activity	molecular_function	11470|14116|38523|44557	4
GO:0016743	carboxyl- or carbamoyltransferase activity	molecular_function	15584|2066|37566|49263	4
GO:0004008	copper-exporting ATPase activity	molecular_function	33884|6417|8817|9331	4
GO:0004124	cysteine synthase activity	molecular_function	10198|1463|826|9448	4
GO:0019239	deaminase activity	molecular_function	2681|43919|45607|6142	4
GO:0030523	dihydrolipoamide S-acyltransferase activity	molecular_function	10818|1240|13834|6515	4
GO:0015036	disulfide oxidoreductase activity	molecular_function	20336|45733|46256|5403	4
GO:0003910	DNA ligase (ATP) activity	molecular_function	23285|40086|44109|8634	4
GO:0004332	fructose-bisphosphate aldolase activity	molecular_function	18926|20930|78|8564	4
GO:0015928	fucosidase activity	molecular_function	13565|1508|15383|15686	4
GO:0015925	galactosidase activity	molecular_function	13565|1508|15383|15686	4
GO:0004338	glucan 1,3-beta-glucosidase activity	molecular_function	11194|12180|13895|46946	4
GO:0004344	glucose dehydrogenase activity	molecular_function	5061|730|7469|8902	4
GO:0015926	glucosidase activity	molecular_function	13565|1508|15383|15686	4
GO:0004349	glutamate 5-kinase activity	molecular_function	19175|2952|34934|44673	4
GO:0004602	glutathione peroxidase activity	molecular_function	15830|1715|22501|48116	4
GO:0008943	glyceraldehyde-3-phosphate dehydrogenase activity	molecular_function	1148|1557|1583|30359	4
GO:0004383	guanylate cyclase activity	molecular_function	16409|27355|44050|4759	4
GO:0015929	hexosaminidase activity	molecular_function	13565|1508|15383|15686	4
GO:0005315	inorganic phosphate transmembrane transporter activity	molecular_function	1337|14228|43312|599	4
GO:0004462	lactoylglutathione lyase activity	molecular_function	13675|1897|3226|53873	4
GO:0030060	L-malate dehydrogenase activity	molecular_function	13734|3141|3824|5887	4
GO:0008933	lytic transglycosylase activity	molecular_function	13565|1508|15383|15686	4
GO:0016851	magnesium chelatase activity	molecular_function	1345|2906|2909|5806	4
GO:0016615	malate dehydrogenase activity	molecular_function	13734|2160|3141|3824	4
GO:0030145	manganese ion binding	molecular_function	11614|5804|7863|8228	4
GO:0015923	mannosidase activity	molecular_function	13565|1508|15383|15686	4
GO:0015924	mannosyl-oligosaccharide mannosidase activity	molecular_function	13565|1508|15383|15686	4
GO:0004179	membrane alanyl aminopeptidase activity	molecular_function	10007|12168|13630|29743	4
GO:0008568	microtubule-severing ATPase activity	molecular_function	20081|5909|6859|9936	4
GO:0003951	NAD+ kinase activity	molecular_function	1364|20902|23814|29642	4
GO:0004550	nucleoside diphosphate kinase activity	molecular_function	1089|12038|135|18914	4
GO:0015072	phosphatidylinositol 3-kinase, class I, catalyst activity	molecular_function	33451|5650|6227|6879	4
GO:0015073	phosphatidylinositol 3-kinase, class I, regulator activity	molecular_function	33451|5650|6227|6879	4
GO:0035091	phosphoinositide binding	molecular_function	1263|2076|28994|31786	4
GO:0015079	potassium ion transmembrane transporter activity	molecular_function	17354|33300|3441|9365	4
GO:0017074	procollagen N-endopeptidase activity	molecular_function	13796|18835|25660|5078	4
GO:0004287	prolyl oligopeptidase activity	molecular_function	12127|28204|3198|7012	4
GO:0004872	receptor activity	molecular_function	1678|29408|46946|5084	4
GO:0008075	receptor guanylate cyclase activity	molecular_function	16409|27355|44050|4759	4
GO:0004747	ribokinase activity	molecular_function	30065|33271|42499|5116	4
GO:0004867	serine-type endopeptidase inhibitor activity	molecular_function	3476|3826|7021|96	4
GO:0005199	structural constituent of cell wall	molecular_function	1033|1483|1594|5997	4
GO:0030976	thiamin pyrophosphate binding	molecular_function	13375|47601|4913|9334	4
GO:0003747	translation release factor activity	molecular_function	10591|2388|6238|7094	4
GO:0016149	translation release factor activity, codon specific	molecular_function	10591|2400|7094|9452	4
GO:0015927	trehalase activity	molecular_function	13565|1508|15383|15686	4
GO:0008759	UDP-3-O-[3-hydroxymyristoyl] N-acetylglucosamine deacetylase activity	molecular_function	11747|13731|20|9196	4
GO:0018749	(3,5-dichlorophenylurea)acetate amidohydrolase activity	molecular_function	13731|20|9196	3
GO:0003844	1,4-alpha-glucan branching enzyme activity	molecular_function	39112|610|9531	3
GO:0018731	1-oxa-2-oxocycloheptane lactonase activity	molecular_function	2504|30132|8557	3
GO:0016308	1-phosphatidylinositol-4-phosphate 5-kinase activity	molecular_function	4224|7954|9644	3
GO:0003848	2-amino-4-hydroxy-6-hydroxymethyldihydropteridine diphosphokinase activity	molecular_function	20775|31981|5120	3
GO:0018733	3,4-dihydrocoumarin hydrolase activity	molecular_function	2504|30132|8557	3
GO:0004114	3',5'-cyclic-nucleotide phosphodiesterase activity	molecular_function	2363|434|5770	3
GO:0042781	3'-tRNA processing endoribonuclease activity	molecular_function	11995|50840|9024	3
GO:0004134	4-alpha-glucanotransferase activity	molecular_function	21292|3549|3892	3
GO:0018719	6-aminohexanoate transaminase activity	molecular_function	2637|6942|9076	3
GO:0003872	6-phosphofructokinase activity	molecular_function	1986|2833|50581	3
GO:0003987	acetate-CoA ligase activity	molecular_function	40290|4606|6906	3
GO:0003984	acetolactate synthase activity	molecular_function	3704|47601|6686	3
GO:0003989	acetyl-CoA carboxylase activity	molecular_function	1745|2487|7970	3
GO:0043760	acetyldiaminopimelate aminotransferase activity	molecular_function	2637|6942|9076	3
GO:0000062	acyl-CoA binding	molecular_function	1451|29902|6782	3
GO:0019109	acyl-CoA reductase activity	molecular_function	13153|13427|3742	3
GO:0004000	adenosine deaminase activity	molecular_function	33676|43919|45607	3
GO:0004021	alanine transaminase activity	molecular_function	10727|1580|38721	3
GO:0051786	all-trans-retinol 13,14-reductase activity	molecular_function	10124|8599|8672	3
GO:0004047	aminomethyltransferase activity	molecular_function	2229|32139|8403	3
GO:0004049	anthranilate synthase activity	molecular_function	1269|15521|16931	3
GO:0005086	ARF guanyl-nucleotide exchange factor activity	molecular_function	25047|2870|4709	3
GO:0004070	aspartate carbamoyltransferase activity	molecular_function	2066|37566|49263	3
GO:0015922	aspartate oxidase activity	molecular_function	3111|322|35951	3
GO:0046571	aspartate-2-keto-4-methylthiobutyrate transaminase activity	molecular_function	2637|6942|9076	3
GO:0005471	ATP:ADP antiporter activity	molecular_function	14985|2753|3082	3
GO:0016161	beta-amylase activity	molecular_function	2378|3809|6074	3
GO:0042300	beta-amyrin synthase activity	molecular_function	22559|25564|9633	3
GO:0008508	bile acid:sodium symporter activity	molecular_function	14966|5064|6928	3
GO:0043840	branched-chain amino acid:2-keto-4-methylthiobutyrate aminotransferase activity	molecular_function	2637|6942|9076	3
GO:0018734	butyrolactone hydrolase activity	molecular_function	2504|30132|8557	3
GO:0015085	calcium ion transmembrane transporter activity	molecular_function	10696|1074|16316	3
GO:0004089	carbonate dehydratase activity	molecular_function	18714|5075|540	3
GO:0016831	carboxy-lyase activity	molecular_function	14416|16634|862	3
GO:0008444	CDP-diacylglycerol-glycerol-3-phosphate 3-phosphatidyltransferase activity	molecular_function	16476|20196|40283	3
GO:0051087	chaperone binding	molecular_function	2448|45415|708	3
GO:0008061	chitin binding	molecular_function	27081|29095|3926	3
GO:0045551	cinnamyl-alcohol dehydrogenase activity	molecular_function	207|27211|42941	3
GO:0004109	coproporphyrinogen oxidase activity	molecular_function	4502|8331|9739	3
GO:0043859	cyanophycinase activity	molecular_function	12920|33819|8517	3
GO:0008825	cyclopropane-fatty-acyl-phospholipid synthase activity	molecular_function	15199|20683|24110	3
GO:0004817	cysteine-tRNA ligase activity	molecular_function	11226|26052|45349	3
GO:0004129	cytochrome-c oxidase activity	molecular_function	16758|1825|2988	3
GO:0008836	diaminopimelate decarboxylase activity	molecular_function	14|31205|50510	3
GO:0004148	dihydrolipoyl dehydrogenase activity	molecular_function	45733|46256|8076	3
GO:0004152	dihydroorotate dehydrogenase activity	molecular_function	20053|4503|889	3
GO:0004154	dihydropterin oxidase activity	molecular_function	29480|29920|34769	3
GO:0004156	dihydropteroate synthase activity	molecular_function	1735|20775|31981	3
GO:0003886	DNA (cytosine-5-)-methyltransferase activity	molecular_function	27053|40265|5014	3
GO:0003896	DNA primase activity	molecular_function	21908|28465|43980	3
GO:0003916	DNA topoisomerase activity	molecular_function	29904|46680|47945	3
GO:0003917	DNA topoisomerase type I activity	molecular_function	32106|46680|47945	3
GO:0004579	dolichyl-diphosphooligosaccharide-protein glycotransferase activity	molecular_function	14140|861|8882	3
GO:0008549	dynamin GTPase activity	molecular_function	22884|3038|44231	3
GO:0016888	endodeoxyribonuclease activity, producing 5'-phosphomonoesters	molecular_function	22248|25239|40800	3
GO:0004300	enoyl-CoA hydratase activity	molecular_function	10506|32749|9083	3
GO:0008856	exodeoxyribonuclease X activity	molecular_function	6100|7486|7675	3
GO:0008858	exonuclease VIII activity	molecular_function	6100|7486|7675	3
GO:0008901	ferredoxin hydrogenase activity	molecular_function	16227|37778|7470	3
GO:0008199	ferric iron binding	molecular_function	14199|4447|559	3
GO:0017134	fibroblast growth factor binding	molecular_function	1067|1327|2997	3
GO:0008878	glucose-1-phosphate adenylyltransferase activity	molecular_function	14641|1883|19815	3
GO:0004356	glutamate-ammonia ligase activity	molecular_function	130|23019|2310	3
GO:0004367	glycerol-3-phosphate dehydrogenase (NAD+) activity	molecular_function	11133|11623|6658	3
GO:0008889	glycerophosphodiester phosphodiesterase activity	molecular_function	11536|1690|27573	3
GO:0004372	glycine hydroxymethyltransferase activity	molecular_function	5005|67|8579	3
GO:0003923	GPI-anchor transamidase activity	molecular_function	12920|33819|8517	3
GO:0008553	hydrogen-exporting ATPase activity, phosphorylative mechanism	molecular_function	1298|1513|5823	3
GO:0016742	hydroxymethyl-, formyl- and related transferase activity	molecular_function	23083|32836|4293	3
GO:0004420	hydroxymethylglutaryl-CoA reductase (NADPH) activity	molecular_function	1084|39642|8581	3
GO:0019116	hydroxy-nicotine oxidase activity	molecular_function	29480|29920|34769	3
GO:0003937	IMP cyclohydrolase activity	molecular_function	1837|27186|6887	3
GO:0018748	iprodione amidohydrolase activity	molecular_function	13731|20|9196	3
GO:0004822	isoleucine-tRNA ligase activity	molecular_function	16131|51119|6252	3
GO:0004452	isopentenyl-diphosphate delta-isomerase activity	molecular_function	12750|29056|6984	3
GO:0008733	L-arabinose isomerase activity	molecular_function	1799|20109|55381	3
GO:0016688	L-ascorbate peroxidase activity	molecular_function	16198|5214|9481	3
GO:0016298	lipase activity	molecular_function	2504|30132|8557	3
GO:0042299	lupeol synthase activity	molecular_function	22559|25564|9633	3
GO:0004824	lysine-tRNA ligase activity	molecular_function	26011|7380|7381	3
GO:0004473	malate dehydrogenase (oxaloacetate-decarboxylating) (NADP+) activity	molecular_function	1118|20001|9433	3
GO:0008905	mannose-phosphate guanylyltransferase activity	molecular_function	21908|28465|43980	3
GO:0004825	methionine-tRNA ligase activity	molecular_function	14677|23905|39830	3
GO:0004240	mitochondrial processing peptidase activity	molecular_function	10801|8037|9231	3
GO:0030151	molybdenum ion binding	molecular_function	14603|2823|5957	3
GO:0043746	N2-acetyl-L-lysine aminotransferase activity	molecular_function	2637|6942|9076	3
GO:0047419	N-acetylgalactosamine-6-phosphate deacetylase activity	molecular_function	13731|20|9196	3
GO:0017136	NAD-dependent histone deacetylase activity	molecular_function	20|3332|4716	3
GO:0003958	NADPH-hemoprotein reductase activity	molecular_function	11690|20475|2186	3
GO:0016210	naringenin-chalcone synthase activity	molecular_function	166|430|5265	3
GO:0019201	nucleotide kinase activity	molecular_function	3069|53117|9734	3
GO:0045735	nutrient reservoir activity	molecular_function	10007|29679|5707	3
GO:0004585	ornithine carbamoyltransferase activity	molecular_function	2066|37566|49263	3
GO:0016661	oxidoreductase activity, acting on other nitrogenous compounds as donors	molecular_function	14042|39617|5439	3
GO:0016624	oxidoreductase activity, acting on the aldehyde or oxo group of donors, disulfide as acceptor	molecular_function	14581|2384|2417	3
GO:0019825	oxygen binding	molecular_function	10385|11381|12991	3
GO:0008233	peptidase activity	molecular_function	16835|21526|29178	3
GO:0008113	peptide-methionine-(S)-S-oxide reductase activity	molecular_function	12575|13646|8002	3
GO:0051920	peroxiredoxin activity	molecular_function	12359|4836|5597	3
GO:0004826	phenylalanine-tRNA ligase activity	molecular_function	3378|35070|5299	3
GO:0008964	phosphoenolpyruvate carboxylase activity	molecular_function	37049|4425|4942	3
GO:0008967	phosphoglycolate phosphatase activity	molecular_function	14724|9434|9680	3
GO:0004620	phospholipase activity	molecular_function	2504|30132|8557	3
GO:0004615	phosphomannomutase activity	molecular_function	2107|4477|51975	3
GO:0004643	phosphoribosylaminoimidazolecarboxamide formyltransferase activity	molecular_function	1837|27186|6887	3
GO:0016776	phosphotransferase activity, phosphate group as acceptor	molecular_function	3069|53117|9734	3
GO:0043820	propionyl-CoA dehydrogenase activity	molecular_function	13153|13427|3742	3
GO:0008418	protein N-terminal asparagine amidohydrolase activity	molecular_function	13731|20|9196	3
GO:0000158	protein phosphatase type 2A activity	molecular_function	16395|29486|37477	3
GO:0030357	protein phosphatase type 2B activity	molecular_function	16395|29486|37477	3
GO:0015071	protein phosphatase type 2C activity	molecular_function	16395|29486|37477	3
GO:0004719	protein-L-isoaspartate (D-aspartate) O-methyltransferase activity	molecular_function	2550|3862|5418	3
GO:0004739	pyruvate dehydrogenase (acetyl-transferring) activity	molecular_function	2417|3922|8193	3
GO:0048038	quinone binding	molecular_function	1224|223|3012	3
GO:0008997	ribonuclease R activity	molecular_function	6100|7486|7675	3
GO:0004748	ribonucleoside-diphosphate reductase activity	molecular_function	2390|45763|9673	3
GO:0004751	ribose-5-phosphate isomerase activity	molecular_function	13476|47715|6176	3
GO:0004750	ribulose-phosphate 3-epimerase activity	molecular_function	13376|54071|554	3
GO:0008192	RNA guanylyltransferase activity	molecular_function	21908|28465|43980	3
GO:0003724	RNA helicase activity	molecular_function	21908|28465|43980	3
GO:0004828	serine-tRNA ligase activity	molecular_function	11670|25270|25991	3
GO:0016937	short-branched-chain-acyl-CoA dehydrogenase activity	molecular_function	13153|13427|3742	3
GO:0008641	small protein activating enzyme activity	molecular_function	48091|5120|6320	3
GO:0008177	succinate dehydrogenase (ubiquinone) activity	molecular_function	16503|18492|8316	3
GO:0004779	sulfate adenylyltransferase activity	molecular_function	21908|28465|43980	3
GO:0018732	sulfolactone hydrolase activity	molecular_function	2504|30132|8557	3
GO:0004784	superoxide dismutase activity	molecular_function	2340|2650|3404	3
GO:0003720	telomerase activity	molecular_function	21908|28465|43980	3
GO:0004789	thiamin-phosphate diphosphorylase activity	molecular_function	12698|5952|7049	3
GO:0043830	thiol-driven fumarate reductase activity	molecular_function	13153|13427|3742	3
GO:0050342	tocopherol O-methyltransferase activity	molecular_function	10568|719|9562	3
GO:0046912	transferase activity, transferring acyl groups, acyl groups converted into alkyl on transfer	molecular_function	32547|4033|53964	3
GO:0008193	tRNA guanylyltransferase activity	molecular_function	21908|28465|43980	3
GO:0004840	ubiquitin conjugating enzyme activity	molecular_function	20830|5146|7108	3
GO:0031625	ubiquitin protein ligase binding	molecular_function	13405|18114|8555	3
GO:0004849	uridine kinase activity	molecular_function	38465|6299|6787	3
GO:0004832	valine-tRNA ligase activity	molecular_function	5219|6561|9973	3
GO:0017099	very-long-chain-acyl-CoA dehydrogenase activity	molecular_function	13153|13427|3742	3
GO:0005245	voltage-gated calcium channel activity	molecular_function	17796|2009|35313	3
GO:0018635	(R)-limonene 1,2-monooxygenase activity	molecular_function	13220|5859	2
GO:0004314	[acyl-carrier-protein] S-malonyltransferase activity	molecular_function	3641|51297	2
GO:0016847	1-aminocyclopropane-1-carboxylate synthase activity	molecular_function	1580|33058	2
GO:0018637	1-hydroxy-2-naphthoate hydroxylase activity	molecular_function	13220|5859	2
GO:0018646	1-hydroxy-2-oxolimonene 1,2-monooxygenase activity	molecular_function	13220|5859	2
GO:0004430	1-phosphatidylinositol 4-kinase activity	molecular_function	16193|17154	2
GO:0046538	2,3-bisphosphoglycerate-dependent phosphoglycerate mutase activity	molecular_function	11614|27072	2
GO:0046537	2,3-bisphosphoglycerate-independent phosphoglycerate mutase activity	molecular_function	11614|27072	2
GO:0018802	2,4-dihydroxyhept-2-ene-1,7-dioate aldolase activity	molecular_function	46181|51413	2
GO:0018654	2-hydroxy-phenylacetate hydroxylase activity	molecular_function	13220|5859	2
GO:0043719	2-octaprenyl-3-methyl-6-methoxy-1,4-benzoquinol hydroxylase activity	molecular_function	13220|5859	2
GO:0018655	2-oxo-delta3-4,5,5-trimethylcyclopentenylacetyl-CoA 1,2-monooxygenase activity	molecular_function	13220|5859	2
GO:0008688	3-(3-hydroxyphenyl)propionate hydroxylase activity	molecular_function	13220|5859	2
GO:0018630	3,5-xylenol methylhydroxylase activity	molecular_function	13220|5859	2
GO:0003854	3-beta-hydroxy-delta5-steroid dehydrogenase activity	molecular_function	14970|3175	2
GO:0018842	3-carboxymuconate cycloisomerase type II activity	molecular_function	18252|50587	2
GO:0003858	3-hydroxybutyrate dehydrogenase activity	molecular_function	52120|6116	2
GO:0003861	3-isopropylmalate dehydratase activity	molecular_function	2069|47603	2
GO:0018653	3-methyl-2-oxo-1,2-dihydroquinoline 6-monooxygenase activity	molecular_function	13220|5859	2
GO:0003863	3-methyl-2-oxobutanoate dehydrogenase (2-methylpropanoyl-transferring) activity	molecular_function	16265|2384	2
GO:0018471	4-chlorobenzaldehyde oxidase activity	molecular_function	13220|5859	2
GO:0016207	4-coumarate-CoA ligase activity	molecular_function	13733|53804	2
GO:0043863	4-hydroxy-2-ketopimelate aldolase activity	molecular_function	46181|51413	2
GO:0018632	4-nitrophenol 4-monooxygenase activity	molecular_function	13220|5859	2
GO:0003869	4-nitrophenylphosphatase activity	molecular_function	1684|47255	2
GO:0008703	5-amino-6-(5-phosphoribosylamino)uracil reductase activity	molecular_function	54498|9698	2
GO:0008097	5S rRNA binding	molecular_function	1356|23893	2
GO:0018641	6-hydroxy-3-methyl-2-oxo-1,2-dihydroquinoline 6-monooxygenase activity	molecular_function	13220|5859	2
GO:0043731	6-hydroxynicotinate 3-monooxygenase activity	molecular_function	13220|5859	2
GO:0009481	aa3-type cytochrome c oxidase	molecular_function	1825|2988	2
GO:0003988	acetyl-CoA C-acyltransferase activity	molecular_function	1028|38501	2
GO:0047611	acetylspermidine deacetylase activity	molecular_function	537|8821	2
GO:0000036	acyl carrier activity	molecular_function	19642|953	2
GO:0004254	acylaminoacyl-peptidase activity	molecular_function	11654|1329	2
GO:0003997	acyl-CoA oxidase activity	molecular_function	1167|14872	2
GO:0000774	adenyl-nucleotide exchange factor activity	molecular_function	2448|708	2
GO:0004020	adenylylsulfate kinase activity	molecular_function	24338|52897	2
GO:0004813	alanine-tRNA ligase activity	molecular_function	1184|5004	2
GO:0004029	aldehyde dehydrogenase (NAD) activity	molecular_function	18052|5175	2
GO:0018741	alkyl sulfatase activity	molecular_function	10130|4129	2
GO:0003825	alpha,alpha-trehalose-phosphate synthase (UDP-forming) activity	molecular_function	25038|36531	2
GO:0004556	alpha-amylase activity	molecular_function	10434|2415	2
GO:0004557	alpha-galactosidase activity	molecular_function	33744|43403	2
GO:0018634	alpha-pinene monooxygenase [NADH] activity	molecular_function	13220|5859	2
GO:0019175	alpha-ribazole-5'-P phosphatase activity	molecular_function	12466|3083	2
GO:0005279	amino acid-polyamine transporter activity	molecular_function	1757|23051	2
GO:0004045	aminoacyl-tRNA hydrolase activity	molecular_function	33165|40262	2
GO:0042961	antimonite-transporting ATPase activity	molecular_function	10414|25638	2
GO:0004814	arginine-tRNA ligase activity	molecular_function	5762|8620	2
GO:0015446	arsenite transmembrane-transporting ATPase activity	molecular_function	10414|25638	2
GO:0004072	aspartate kinase activity	molecular_function	14762|1888	2
GO:0042576	aspartyl aminopeptidase activity	molecular_function	12466|6974	2
GO:0003878	ATP citrate synthase activity	molecular_function	13922|8735	2
GO:0009482	ba3-type cytochrome c oxidase	molecular_function	1825|2988	2
GO:0003834	beta-carotene 15,15'-monooxygenase activity	molecular_function	30348|315	2
GO:0004565	beta-galactosidase activity	molecular_function	23424|43572	2
GO:0008422	beta-glucosidase activity	molecular_function	36520|6502	2
GO:0000247	C-8 sterol isomerase activity	molecular_function	18252|50587	2
GO:0009483	caa3-type cytochrome c oxidase	molecular_function	1825|2988	2
GO:0004198	calcium-dependent cysteine-type endopeptidase activity	molecular_function	21989|4016	2
GO:0004088	carbamoyl-phosphate synthase (glutamine-hydrolyzing) activity	molecular_function	1837|2213	2
GO:0004086	carbamoyl-phosphate synthase activity	molecular_function	1837|2213	2
GO:0030246	carbohydrate binding	molecular_function	24854|8266	2
GO:0018643	carbon disulfide oxygenase activity	molecular_function	13220|5859	2
GO:0004090	carbonyl reductase (NADPH) activity	molecular_function	10951|19976	2
GO:0004186	carboxypeptidase C activity	molecular_function	19327|7268	2
GO:0030693	caspase activity	molecular_function	3088|7345	2
GO:0004096	catalase activity	molecular_function	3965|984	2
GO:0005261	cation channel activity	molecular_function	12177|9052	2
GO:0009485	cbb3-type cytochrome c oxidase	molecular_function	1825|2988	2
GO:0008810	cellulase activity	molecular_function	1544|710	2
GO:0004568	chitinase activity	molecular_function	15686|2097	2
GO:0018642	chlorophenol 4-monooxygenase activity	molecular_function	13220|5859	2
GO:0015109	chromate transporter activity	molecular_function	54475|6791	2
GO:0004108	citrate (Si)-synthase activity	molecular_function	4033|53964	2
GO:0050897	cobalt ion binding	molecular_function	18661|812	2
GO:0043775	cobyrinate a,c-diamide synthase activity	molecular_function	2199|9677	2
GO:0005375	copper ion transmembrane transporter activity	molecular_function	3958|92	2
GO:0003883	CTP synthase activity	molecular_function	28004|4799	2
GO:0043338	CTP:2,3-di-O-geranylgeranyl-sn-glycero-1-phosphate cytidyltransferase	molecular_function	28465|43980	2
GO:0003962	cystathionine gamma-synthase activity	molecular_function	3952|49380	2
GO:0031071	cysteine desulfurase activity	molecular_function	18618|23556	2
GO:0004869	cysteine protease inhibitor activity	molecular_function	20413|3656	2
GO:0004130	cytochrome-c peroxidase activity	molecular_function	3965|5105	2
GO:0008416	delta5-delta2,4-dienoyl-CoA isomerase activity	molecular_function	18252|50587	2
GO:0046936	deoxyadenosine deaminase activity	molecular_function	43919|45607	2
GO:0004140	dephospho-CoA kinase activity	molecular_function	20737|3568	2
GO:0004143	diacylglycerol kinase activity	molecular_function	3831|43122	2
GO:0008835	diaminohydroxyphosphoribosylaminopyrimidine deaminase activity	molecular_function	54498|9698	2
GO:0018640	dibenzothiophene monooxygenase activity	molecular_function	13220|5859	2
GO:0004146	dihydrofolate reductase activity	molecular_function	19444|8084	2
GO:0004151	dihydroorotase activity	molecular_function	40779|967	2
GO:0004160	dihydroxy-acid dehydratase activity	molecular_function	1428|52945	2
GO:0018633	dimethyl sulfide monooxygenase activity	molecular_function	13220|5859	2
GO:0047334	diphosphate-fructose-6-phosphate 1-phosphotransferase activity	molecular_function	1986|50581	2
GO:0051718	DNA (cytosine-5-)-methyltransferase activity, acting on CpG substrates	molecular_function	40265|5014	2
GO:0051719	DNA (cytosine-5-)-methyltransferase activity, acting on CpN substrates	molecular_function	40265|5014	2
GO:0051720	DNA (cytosine-5-)-methyltransferase activity, acting on CpNpG substrates	molecular_function	40265|5014	2
GO:0003678	DNA helicase activity	molecular_function	13397|16386	2
GO:0033677	DNA/RNA helicase activity	molecular_function	28465|43980	2
GO:0008460	dTDP-glucose 4,6-dehydratase activity	molecular_function	3718|896	2
GO:0043876	D-threonine aldolase activity	molecular_function	46181|51413	2
GO:0004866	endopeptidase inhibitor activity	molecular_function	18412|4001	2
GO:0004301	epoxide hydrolase activity	molecular_function	24803|7157	2
GO:0016896	exoribonuclease activity, producing 5'-phosphomonoesters	molecular_function	13648|37911	2
GO:0008859	exoribonuclease II activity	molecular_function	26108|4446	2
GO:0015645	fatty-acid ligase activity	molecular_function	1420|6400	2
GO:0008937	ferredoxin reductase activity	molecular_function	2862|797	2
GO:0004324	ferredoxin-NADP+ reductase activity	molecular_function	1573|2998	2
GO:0004322	ferroxidase activity	molecular_function	14199|559	2
GO:0003919	FMN adenylyltransferase activity	molecular_function	17826|33697	2
GO:0051700	fructosyl-amino acid oxidase activity	molecular_function	29920|34769	2
GO:0004333	fumarate hydratase activity	molecular_function	51954|55498	2
GO:0004335	galactokinase activity	molecular_function	19760|21269	2
GO:0008464	gamma-glutamyl hydrolase activity	molecular_function	17138|8748	2
GO:0003840	gamma-glutamyltransferase activity	molecular_function	41685|5276	2
GO:0008873	gluconate 2-dehydrogenase activity	molecular_function	18939|5108	2
GO:0004345	glucose-6-phosphate dehydrogenase activity	molecular_function	2714|44756	2
GO:0004351	glutamate decarboxylase activity	molecular_function	14416|20776	2
GO:0004353	glutamate dehydrogenase [NAD(P)+] activity	molecular_function	39300|5250	2
GO:0015930	glutamate synthase activity	molecular_function	1447|3666	2
GO:0042286	glutamate-1-semialdehyde 2,1-aminomutase activity	molecular_function	55153|5645	2
GO:0005234	glutamate-gated ion channel activity	molecular_function	21245|46946	2
GO:0004818	glutamate-tRNA ligase activity	molecular_function	17866|7506	2
GO:0050567	glutaminyl-tRNA synthase (glutamine-hydrolyzing) activity	molecular_function	2199|9677	2
GO:0017068	glutamyl-tRNA(Gln) amidotransferase activity	molecular_function	19308|24596	2
GO:0004368	glycerol-3-phosphate dehydrogenase activity	molecular_function	12665|19458	2
GO:0008890	glycine C-acetyltransferase activity	molecular_function	39252|39919	2
GO:0004374	glycine cleavage system	molecular_function	1273|8403	2
GO:0004820	glycine-tRNA ligase activity	molecular_function	2365|5762	2
GO:0008184	glycogen phosphorylase activity	molecular_function	1394|1878	2
GO:0003935	GTP cyclohydrolase II activity	molecular_function	7556|8590	2
GO:0043801	hexulose-6-phosphate synthase activity	molecular_function	46181|51413	2
GO:0004408	holocytochrome-c synthase activity	molecular_function	13687|35122	2
GO:0008898	homocysteine S-methyltransferase activity	molecular_function	1735|43613	2
GO:0004412	homoserine dehydrogenase activity	molecular_function	14762|19572	2
GO:0009377	HslUV protease activity	molecular_function	29299|33753	2
GO:0009678	hydrogen-translocating pyrophosphatase activity	molecular_function	285|52919	2
GO:0016812	hydrolase activity, acting on carbon-nitrogen (but not peptide) bonds, in cyclic amides	molecular_function	40779|967	2
GO:0016811	hydrolase activity, acting on carbon-nitrogen (but not peptide) bonds, in linear amides	molecular_function	1023|9196	2
GO:0004419	hydroxymethylglutaryl-CoA lyase activity	molecular_function	4757|54576	2
GO:0004422	hypoxanthine phosphoribosyltransferase activity	molecular_function	686|7777	2
GO:0000107	imidazoleglycerol-phosphate synthase activity	molecular_function	14536|2779	2
GO:0004425	indole-3-glycerol-phosphate synthase activity	molecular_function	10157|14036	2
GO:0043864	indoleacetamide hydrolase activity	molecular_function	13731|20	2
GO:0015103	inorganic anion transmembrane transporter activity	molecular_function	12354|1937	2
GO:0016312	inositol bisphosphate phosphatase activity	molecular_function	12466|3083	2
GO:0004428	inositol or phosphatidylinositol kinase activity	molecular_function	17154|6227	2
GO:0047325	inositol tetrakisphosphate 1-kinase activity	molecular_function	10872|1382	2
GO:0008934	inositol-1(or 4)-monophosphatase activity	molecular_function	11321|31240	2
GO:0030351	inositol-1,3,4,5,6-pentakisphosphate 3-phosphatase activity	molecular_function	12466|3083	2
GO:0017161	inositol-1,3,4-trisphosphate 4-phosphatase activity	molecular_function	12466|3083	2
GO:0035300	inositol-1,3,4-trisphosphate 5/6-kinase activity	molecular_function	10872|1382	2
GO:0030352	inositol-1,4,5,6-tetrakisphosphate 6-phosphatase activity	molecular_function	12466|3083	2
GO:0004231	insulysin activity	molecular_function	33370|6031	2
GO:0005242	inward rectifier potassium channel activity	molecular_function	1811|8976	2
GO:0004970	ionotropic glutamate receptor activity	molecular_function	21245|46946	2
GO:0004449	isocitrate dehydrogenase (NAD+) activity	molecular_function	2597|9102	2
GO:0008579	JUN kinase phosphatase activity	molecular_function	12466|3083	2
GO:0004502	kynurenine 3-monooxygenase activity	molecular_function	2105|6993	2
GO:0008732	L-allo-threonine aldolase activity	molecular_function	46181|51413	2
GO:0008447	L-ascorbate oxidase activity	molecular_function	2235|51349	2
GO:0001509	legumain activity	molecular_function	8168|8517	2
GO:0004823	leucine-tRNA ligase activity	molecular_function	27359|3340	2
GO:0004178	leucyl aminopeptidase activity	molecular_function	7863|8228	2
GO:0004463	leukotriene-A4 hydrolase activity	molecular_function	13630|29743	2
GO:0019113	limonene monooxygenase activity	molecular_function	13220|5859	2
GO:0016992	lipoate synthase activity	molecular_function	16738|24387	2
GO:0050080	malonyl-CoA decarboxylase activity	molecular_function	29679|7467	2
GO:0008928	mannose-1-phosphate guanylyltransferase (GDP) activity	molecular_function	3791|45127	2
GO:0004571	mannosyl-oligosaccharide 1,2-alpha-mannosidase activity	molecular_function	15383|19070	2
GO:0004573	mannosyl-oligosaccharide glucosidase activity	molecular_function	53891|8958	2
GO:0017017	MAP kinase phosphatase activity	molecular_function	12466|3083	2
GO:0031956	medium-chain-fatty-acid-CoA ligase activity	molecular_function	1420|6400	2
GO:0018648	methanesulfonate monooxygenase activity	molecular_function	13220|5859	2
GO:0004478	methionine adenosyltransferase activity	molecular_function	2518|26761	2
GO:0008705	methionine synthase activity	molecular_function	1735|54641	2
GO:0004485	methylcrotonoyl-CoA carboxylase activity	molecular_function	2382|6826	2
GO:0003774	motor activity	molecular_function	20776|6498	2
GO:0004484	mRNA guanylyltransferase activity	molecular_function	23352|41012	2
GO:0004323	multicopper ferroxidase iron transport mediator activity	molecular_function	14199|559	2
GO:0008570	myosin ATPase activity	molecular_function	52777|82	2
GO:0043747	N2-acetyl-L-lysine deacetylase activity	molecular_function	13731|20	2
GO:0050659	N-acetylgalactosamine 4-sulfate 6-O-sulfotransferase activity	molecular_function	15561|1795	2
GO:0004577	N-acetylglucosaminyldiphosphodolichol N-acetylglucosaminyltransferase activity	molecular_function	23765|24854	2
GO:0018121	NAD(P)-asparagine ADP-ribosyltransferase activity	molecular_function	14536|2779	2
GO:0018071	NAD(P)-cysteine ADP-ribosyltransferase activity	molecular_function	14536|2779	2
GO:0018127	NAD(P)-serine ADP-ribosyltransferase activity	molecular_function	14536|2779	2
GO:0019178	NADP phosphatase activity	molecular_function	12466|3083	2
GO:0003959	NADPH dehydrogenase activity	molecular_function	28572|8172	2
GO:0003960	NADPH:quinone reductase activity	molecular_function	14456|7479	2
GO:0015039	NADPH-adrenodoxin reductase activity	molecular_function	1573|2998	2
GO:0004586	ornithine decarboxylase activity	molecular_function	3187|41795	2
GO:0043748	O-succinylbenzoate synthase activity	molecular_function	13731|20	2
GO:0050162	oxalate oxidase activity	molecular_function	14856|2422	2
GO:0016620	oxidoreductase activity, acting on the aldehyde or oxo group of donors, NAD or NADP as acceptor	molecular_function	3543|825	2
GO:0016833	oxo-acid-lyase activity	molecular_function	1269|16931	2
GO:0004594	pantothenate kinase activity	molecular_function	6108|7180	2
GO:0004194	pepsin A activity	molecular_function	1121|9342	2
GO:0042586	peptide deformylase activity	molecular_function	20419|8166	2
GO:0018647	phenanthrene 1,2-monooxygenase activity	molecular_function	13220|5859	2
GO:0018656	phenanthrene 3,4-monooxygenase activity	molecular_function	13220|5859	2
GO:0018636	phenanthrene 9,10-monooxygenase activity	molecular_function	13220|5859	2
GO:0018631	phenylacetate hydroxylase activity	molecular_function	13220|5859	2
GO:0004605	phosphatidate cytidylyltransferase activity	molecular_function	16732|2795	2
GO:0008195	phosphatidate phosphatase activity	molecular_function	6676|7613	2
GO:0017176	phosphatidylinositol N-acetylglucosaminyltransferase activity	molecular_function	1300|17765	2
GO:0001668	phosphatidylinositol-4,5-bisphosphate 5-phosphatase activity	molecular_function	12466|3083	2
GO:0004618	phosphoglycerate kinase activity	molecular_function	4778|807	2
GO:0004619	phosphoglycerate mutase activity	molecular_function	11614|27072	2
GO:0008969	phosphohistidine phosphatase activity	molecular_function	12466|3083	2
GO:0004439	phosphoinositide 5-phosphatase activity	molecular_function	25133|48213	2
GO:0043814	phospholactate guanylyltransferase activity	molecular_function	28465|43980	2
GO:0004629	phospholipase C activity	molecular_function	1690|1941	2
GO:0005543	phospholipid binding	molecular_function	52945|5847	2
GO:0004012	phospholipid-translocating ATPase activity	molecular_function	498|6683	2
GO:0008897	phosphopantetheinyltransferase activity	molecular_function	24267|35690	2
GO:0004637	phosphoribosylamine-glycine ligase activity	molecular_function	36472|9942	2
GO:0004645	phosphorylase activity	molecular_function	1394|1878	2
GO:0016774	phosphotransferase activity, carboxyl group as acceptor	molecular_function	32713|9249	2
GO:0004535	poly(A)-specific ribonuclease activity	molecular_function	10383|37264	2
GO:0004654	polyribonucleotide nucleotidyltransferase activity	molecular_function	5027|8324	2
GO:0004657	proline dehydrogenase activity	molecular_function	29920|34769	2
GO:0051699	proline oxidase activity	molecular_function	29920|34769	2
GO:0004827	proline-tRNA ligase activity	molecular_function	3822|5955	2
GO:0016804	prolyl aminopeptidase activity	molecular_function	26549|37758	2
GO:0042803	protein homodimerization activity	molecular_function	2448|708	2
GO:0008605	protein kinase CK2 regulator activity	molecular_function	3520|44952	2
GO:0008601	protein phosphatase type 2A regulator activity	molecular_function	12360|8133	2
GO:0008330	protein tyrosine/threonine phosphatase activity	molecular_function	12466|3083	2
GO:0004671	protein-S-isoprenylcysteine O-methyltransferase activity	molecular_function	16301|7261	2
GO:0008477	purine nucleosidase activity	molecular_function	17327|27117	2
GO:0004733	pyridoxamine-phosphate oxidase activity	molecular_function	13771|14383	2
GO:0004740	pyruvate dehydrogenase (acetyl-transferring) kinase activity	molecular_function	11251|3138	2
GO:0050242	pyruvate, phosphate dikinase activity	molecular_function	47070|819	2
GO:0008531	riboflavin kinase activity	molecular_function	17826|33697	2
GO:0004746	riboflavin synthase activity	molecular_function	15932|7349	2
GO:0004523	ribonuclease H activity	molecular_function	24200|30793	2
GO:0004749	ribose phosphate diphosphokinase activity	molecular_function	6851|8310	2
GO:0003963	RNA-3'-phosphate cyclase activity	molecular_function	3052|42338	2
GO:0019843	rRNA binding	molecular_function	1278|14673	2
GO:0008271	secondary active sulfate transmembrane transporter activity	molecular_function	22353|22381	2
GO:0050278	sedoheptulose-bisphosphatase activity	molecular_function	15141|1597	2
GO:0009001	serine O-acetyltransferase activity	molecular_function	3744|7189	2
GO:0004188	serine-type Pro-X carboxypeptidase activity	molecular_function	25597|33001	2
GO:0004765	shikimate kinase activity	molecular_function	1770|3838	2
GO:0031955	short-chain-fatty-acid-CoA ligase activity	molecular_function	1420|6400	2
GO:0016987	sigma factor activity	molecular_function	377|47749	2
GO:0015385	sodium:hydrogen antiporter activity	molecular_function	7179|8757	2
GO:0004767	sphingomyelin phosphodiesterase activity	molecular_function	11472|11473	2
GO:0004768	stearoyl-CoA 9-desaturase activity	molecular_function	37|6600	2
GO:0047012	sterol-4-alpha-carboxylate 3-dehydrogenase (decarboxylating) activity	molecular_function	14970|3175	2
GO:0017056	structural constituent of nuclear pore	molecular_function	25224|38689	2
GO:0018650	styrene monooxygenase activity	molecular_function	13220|5859	2
GO:0000104	succinate dehydrogenase activity	molecular_function	20850|36651	2
GO:0004776	succinate-CoA ligase (GDP-forming) activity	molecular_function	1609|1624	2
GO:0009013	succinate-semialdehyde dehydrogenase [NAD(P)+] activity	molecular_function	17145|54776	2
GO:0004781	sulfate adenylyltransferase (ATP) activity	molecular_function	28053|693	2
GO:0008146	sulfotransferase activity	molecular_function	15561|42164	2
GO:0004326	tetrahydrofolylpolyglutamate synthase activity	molecular_function	15835|2047	2
GO:0018649	tetrahydrofuran hydroxylase activity	molecular_function	13220|5859	2
GO:0004788	thiamin diphosphokinase activity	molecular_function	1052|18935	2
GO:0004792	thiosulfate sulfurtransferase activity	molecular_function	13519|17295	2
GO:0004829	threonine-tRNA ligase activity	molecular_function	597|9570	2
GO:0004796	thromboxane-A synthase activity	molecular_function	15950|4281	2
GO:0004798	thymidylate kinase activity	molecular_function	13599|2278	2
GO:0004799	thymidylate synthase activity	molecular_function	19444|8084	2
GO:0018644	toluene 2-monooxygenase activity	molecular_function	13220|5859	2
GO:0018657	toluene 3-monooxygenase activity	molecular_function	13220|5859	2
GO:0018638	toluene 4-monooxygenase activity	molecular_function	13220|5859	2
GO:0018651	toluene-4-sulfonate monooxygenase activity	molecular_function	13220|5859	2
GO:0018652	toluene-sulfonate methyl-monooxygenase activity	molecular_function	13220|5859	2
GO:0043832	trans-2, cis-3 decenoyl-ACP isomerase activity	molecular_function	18252|50587	2
GO:0019166	trans-2-enoyl-CoA reductase (NADPH) activity	molecular_function	10458|8069	2
GO:0003713	transcription coactivator activity	molecular_function	31101|8847	2
GO:0016564	transcriptional repressor activity	molecular_function	21793|37264	2
GO:0016763	transferase activity, transferring pentosyl groups	molecular_function	2779|3722	2
GO:0019198	transmembrane receptor protein phosphatase activity	molecular_function	12466|3083	2
GO:0004807	triose-phosphate isomerase activity	molecular_function	5434|8124	2
GO:0004808	tRNA (5-methylaminomethyl-2-thiouridylate)-methyltransferase activity	molecular_function	34639|45663	2
GO:0000213	tRNA-intron endonuclease activity	molecular_function	2903|48298	2
GO:0004295	trypsin activity	molecular_function	49534|9679	2
GO:0004834	tryptophan synthase activity	molecular_function	4258|8124	2
GO:0004830	tryptophan-tRNA ligase activity	molecular_function	15500|19586	2
GO:0004831	tyrosine-tRNA ligase activity	molecular_function	10298|7181	2
GO:0004853	uroporphyrinogen decarboxylase activity	molecular_function	11632|5651	2
GO:0003983	UTP:glucose-1-phosphate uridylyltransferase activity	molecular_function	28016|8473	2
GO:0004258	vacuolar carboxypeptidase Y	molecular_function	19327|7268	2
GO:0031957	very-long-chain-fatty-acid-CoA ligase activity	molecular_function	1420|6400	2
GO:0008308	voltage-gated anion channel activity	molecular_function	16866|228	2
GO:0008451	X-Pro aminopeptidase activity	molecular_function	16590|5804	2
GO:0018639	xylene monooxygenase activity	molecular_function	13220|5859	2
GO:0004856	xylulokinase activity	molecular_function	35333|54071	2
GO:0008659	(3R)-hydroxymyristoyl-[acyl-carrier-protein] dehydratase activity	molecular_function	9217	1
GO:0003973	(S)-2-hydroxy-acid oxidase activity	molecular_function	17648	1
GO:0047778	[citrate-(pro-3S)-lyase] thiolesterase activity	molecular_function	8133	1
GO:0003949	1-(5-phosphoribosyl)-5-[(5-phosphoribosylamino)methylideneamino]imidazole-4-carboxamide isomerase activity	molecular_function	22663	1
GO:0046509	1,2-diacylglycerol 3-beta-galactosyltransferase activity	molecular_function	9105	1
GO:0018554	1,2-dihydroxynaphthalene dioxygenase activity	molecular_function	1749	1
GO:0003841	1-acylglycerol-3-phosphate O-acyltransferase activity	molecular_function	2511	1
GO:0008660	1-aminocyclopropane-1-carboxylate deaminase activity	molecular_function	24249	1
GO:0030604	1-deoxy-D-xylulose-5-phosphate reductoisomerase activity	molecular_function	9884	1
GO:0008661	1-deoxy-D-xylulose-5-phosphate synthase activity	molecular_function	527	1
GO:0008667	2,3-dihydro-2,3-dihydroxybenzoate dehydrogenase activity	molecular_function	27656	1
GO:0008670	2,4-dienoyl-CoA reductase (NADPH) activity	molecular_function	10907	1
GO:0043723	2,5-diamino-6-ribitylamino-4(3H)-pyrimidinone 5'-phosphate deaminase	molecular_function	31852	1
GO:0030797	24-methylenesterol C-methyltransferase activity	molecular_function	1738	1
GO:0043729	2-amino-5-formylamino-6-(5-phosphoribosylamino)pyrimidin-4(3H)-one formate-lyase activity	molecular_function	2838	1
GO:0008685	2-C-methyl-D-erythritol 2,4-cyclodiphosphate synthase activity	molecular_function	3454	1
GO:0050518	2-C-methyl-D-erythritol 4-phosphate cytidylyltransferase activity	molecular_function	35862	1
GO:0018816	2-hydroxyisobutyrate dehydratase activity	molecular_function	9217	1
GO:0043724	2-keto-3-deoxygalactonate aldolase activity	molecular_function	9217	1
GO:0043725	2-keto-3-deoxygluconate aldolase activity	molecular_function	9217	1
GO:0008683	2-oxoglutarate decarboxylase activity	molecular_function	22369	1
GO:0018817	2-oxo-hept-3-ene-1,7-dioate hydratase activity	molecular_function	9217	1
GO:0046410	2-succinyl-6-hydroxy-2,4-cyclohexadiene-1-carboxylate synthase activity	molecular_function	13375	1
GO:0008441	3'(2'),5'-bisphosphate nucleotidase activity	molecular_function	29819	1
GO:0018553	3-(2,3-dihydroxyphenyl)propionate 1,2-dioxygenase activity	molecular_function	1749	1
GO:0008686	3,4-dihydroxy-2-butanone-4-phosphate synthase activity	molecular_function	8590	1
GO:0003855	3-dehydroquinate dehydratase activity	molecular_function	19594	1
GO:0003856	3-dehydroquinate synthase activity	molecular_function	3876	1
GO:0046565	3-dehydroshikimate deh	molecular_function	9217	1
GO:0047560	3-dehydrosphinganine reductase activity	molecular_function	41686	1
GO:0003849	3-deoxy-7-phosphoheptulonate synthase activity	molecular_function	4796	1
GO:0008676	3-deoxy-8-phosphooctulonate synthase activity	molecular_function	49495	1
GO:0019171	3-hydroxyacyl-[acyl-carrier-protein] dehydratase activity	molecular_function	9217	1
GO:0018812	3-hydroxyacyl-CoA dehydratase activity	molecular_function	9217	1
GO:0008691	3-hydroxybutyryl-CoA dehydrogenase activity	molecular_function	9860	1
GO:0008442	3-hydroxyisobutyrate dehydrogenase activity	molecular_function	21357	1
GO:0003862	3-isopropylmalate dehydrogenase activity	molecular_function	6187	1
GO:0003864	3-methyl-2-oxobutanoate hydroxymethyltransferase activity	molecular_function	53384	1
GO:0018815	3-methyl-5-hydroxy-6-(3-carboxy-3-oxopropenyl)-1H-2-pyridon hydratase-aldolase activity	molecular_function	9217	1
GO:0003866	3-phosphoshikimate 1-carboxyvinyltransferase activity	molecular_function	36297	1
GO:0050515	4-(cytidine 5'-diphospho)-2-C-methyl-D-erythritol kinase activity	molecular_function	13546	1
GO:0046820	4-amino-4-deoxychorismate synthase activity	molecular_function	1269	1
GO:0003867	4-aminobutyrate transaminase activity	molecular_function	10093	1
GO:0051745	4-hydroxy-3-methylbut-2-en-1-yl diphosphate reductase activity	molecular_function	6364	1
GO:0046429	4-hydroxy-3-methylbut-2-en-1-yl diphosphate synthase activity	molecular_function	1623	1
GO:0043721	4-hydroxybutyryl-CoA dehydratase activity	molecular_function	9217	1
GO:0003868	4-hydroxyphenylpyruvate dioxygenase activity	molecular_function	5735	1
GO:0018601	4-nitrophenol 2-monooxygenase activity	molecular_function	27744	1
GO:0008409	5'-3' exonuclease activity	molecular_function	8216	1
GO:0043726	5-amino-6-(5-phosphoribitylamino)uracil phosphatase activity	molecular_function	3083	1
GO:0030272	5-formyltetrahydrofolate cyclo-ligase activity	molecular_function	26067	1
GO:0003871	5-methyltetrahydropteroyltriglutamate-homocysteine S-methyltransferase activity	molecular_function	1505	1
GO:0017168	5-oxoprolinase (ATP-hydrolyzing) activity	molecular_function	16854	1
GO:0018807	6-hydroxycyclohex-1-ene-1-carboxyl-CoA hydratase activity	molecular_function	9217	1
GO:0003873	6-phosphofructo-2-kinase activity	molecular_function	2095	1
GO:0017057	6-phosphogluconolactonase activity	molecular_function	300	1
GO:0043867	7-cyano-7-deazaguanine tRNA-ribosyltransferase activity	molecular_function	14536	1
GO:0008776	acetate kinase activity	molecular_function	9249	1
GO:0003990	acetylcholinesterase activity	molecular_function	55062	1
GO:0051909	acetylenecarboxylate hydratase activity	molecular_function	9217	1
GO:0003991	acetylglutamate kinase activity	molecular_function	2952	1
GO:0008777	acetylornithine deacetylase activity	molecular_function	1047	1
GO:0003992	acetylornithine transaminase activity	molecular_function	3345	1
GO:0017096	acetylserotonin O-methyltransferase activity	molecular_function	4262	1
GO:0003994	aconitate hydratase activity	molecular_function	1149	1
GO:0045300	acyl-[acyl-carrier-protein] desaturase activity	molecular_function	2138	1
GO:0016291	acyl-CoA thioesterase activity	molecular_function	22083	1
GO:0000140	acylglycerone-phosphate reductase activity	molecular_function	556	1
GO:0003998	acylphosphatase activity	molecular_function	11395	1
GO:0003999	adenine phosphoribosyltransferase activity	molecular_function	3216	1
GO:0004001	adenosine kinase activity	molecular_function	632	1
GO:0043262	adenosine-diphosphatase activity	molecular_function	2561	1
GO:0004013	adenosylhomocysteinase activity	molecular_function	1773	1
GO:0004014	adenosylmethionine decarboxylase activity	molecular_function	1705	1
GO:0004015	adenosylmethionine-8-amino-7-oxononanoate transaminase activity	molecular_function	23140	1
GO:0004018	adenylosuccinate lyase activity	molecular_function	21615	1
GO:0004019	adenylosuccinate synthase activity	molecular_function	23624	1
GO:0033741	adenylyl-sulfate reductase (glutathione) activity	molecular_function	3759	1
GO:0047631	ADP-ribose diphosphatase activity	molecular_function	9084	1
GO:0004022	alcohol dehydrogenase activity	molecular_function	3626	1
GO:0004025	alcohol dehydrogenase activity, iron-dependent	molecular_function	3626	1
GO:0004023	alcohol dehydrogenase activity, metal ion-independent	molecular_function	3626	1
GO:0004024	alcohol dehydrogenase activity, zinc-dependent	molecular_function	3626	1
GO:0018685	alkane 1-monooxygenase activity	molecular_function	11517	1
GO:0008726	alkanesulfonate monooxygenase activity	molecular_function	44138	1
GO:0003905	alkylbase DNA N-glycosylase activity	molecular_function	35040	1
GO:0004555	alpha,alpha-trehalase activity	molecular_function	28756	1
GO:0003827	alpha-1,3-mannosylglycoprotein 2-beta-N-acetylglucosaminyltransferase activity	molecular_function	12944	1
GO:0047210	alpha-1,4-glucan-protein synthase (UDP-forming) activity	molecular_function	3295	1
GO:0050521	alpha-glucan, water dikinase activity	molecular_function	1183	1
GO:0004558	alpha-glucosidase activity	molecular_function	22206	1
GO:0004559	alpha-mannosidase activity	molecular_function	24225	1
GO:0008111	alpha-methylacyl-CoA racemase activity	molecular_function	21330	1
GO:0004044	amidophosphoribosyltransferase activity	molecular_function	13810	1
GO:0004042	amino-acid N-acetyltransferase activity	molecular_function	28036	1
GO:0019145	aminobutyraldehyde dehydrogenase activity	molecular_function	20567	1
GO:0003876	AMP deaminase activity	molecular_function	6142	1
GO:0015380	anion exchanger activity	molecular_function	2840	1
GO:0033729	anthocyanidin reductase activity	molecular_function	6319	1
GO:0004048	anthranilate phosphoribosyltransferase activity	molecular_function	4309	1
GO:0004050	apyrase activity	molecular_function	2561	1
GO:0004059	aralkylamine N-acetyltransferase activity	molecular_function	2985	1
GO:0008792	arginine decarboxylase activity	molecular_function	5074	1
GO:0004056	argininosuccinate lyase activity	molecular_function	55637	1
GO:0004055	argininosuccinate synthase activity	molecular_function	2543	1
GO:0004057	arginyltransferase activity	molecular_function	16806	1
GO:0015105	arsenite transmembrane transporter activity	molecular_function	22867	1
GO:0004065	arylsulfatase activity	molecular_function	41996	1
GO:0004067	asparaginase activity	molecular_function	31745	1
GO:0004066	asparagine synthase (glutamine-hydrolyzing) activity	molecular_function	594	1
GO:0004816	asparagine-tRNA ligase activity	molecular_function	2244	1
GO:0004073	aspartate-semialdehyde dehydrogenase activity	molecular_function	825	1
GO:0042500	aspartic endopeptidase activity, intramembrane cleaving	molecular_function	22632	1
GO:0009049	aspartic-type signal peptidase activity	molecular_function	22632	1
GO:0003879	ATP phosphoribosyltransferase activity	molecular_function	122	1
GO:0008802	betaine-aldehyde dehydrogenase activity	molecular_function	4320	1
GO:0008800	beta-lactamase activity	molecular_function	46080	1
GO:0004567	beta-mannosidase activity	molecular_function	6769	1
GO:0016231	beta-N-acetylglucosaminidase activity	molecular_function	21366	1
GO:0004563	beta-N-acetylhexosaminidase activity	molecular_function	21366	1
GO:0016443	bidentate ribonuclease III activity	molecular_function	24631	1
GO:0004075	biotin carboxylase activity	molecular_function	1868	1
GO:0004076	biotin synthase activity	molecular_function	1973	1
GO:0004077	biotin-[acetyl-CoA-carboxylase] ligase activity	molecular_function	10857	1
GO:0008803	bis(5'-nucleosyl)-tetraphosphatase (symmetrical) activity	molecular_function	24736	1
GO:0047760	butyrate-CoA ligase activity	molecular_function	33899	1
GO:0004662	CAAX-protein geranylgeranyltransferase activity	molecular_function	17846	1
GO:0004691	cAMP-dependent protein kinase activity	molecular_function	44952	1
GO:0016830	carbon-carbon lyase activity	molecular_function	46181	1
GO:0016846	carbon-sulfur lyase activity	molecular_function	36915	1
GO:0004187	carboxypeptidase D activity	molecular_function	2246	1
GO:0008808	cardiolipin synthase activity	molecular_function	21750	1
GO:0016719	carotene 7,8-desaturase activity	molecular_function	15390	1
GO:0004192	cathepsin D activity	molecular_function	1121	1
GO:0016946	cathepsin F activity	molecular_function	21323	1
GO:0004217	cathepsin L activity	molecular_function	16354	1
GO:0003881	CDP-diacylglycerol-inositol 3-phosphatidyltransferase activity	molecular_function	4650	1
GO:0001729	ceramide kinase activity	molecular_function	8845	1
GO:0004578	chitobiosyldiphosphodolichol beta-mannosyltransferase activity	molecular_function	34434	1
GO:0043787	chlorophyll synthase activity	molecular_function	628	1
GO:0047746	chlorophyllase activity	molecular_function	3916	1
GO:0047750	cholestenol delta-isomerase activity	molecular_function	25501	1
GO:0016995	cholesterol oxidase activity	molecular_function	16091	1
GO:0008812	choline dehydrogenase activity	molecular_function	7883	1
GO:0004106	chorismate mutase activity	molecular_function	5548	1
GO:0004107	chorismate synthase activity	molecular_function	7480	1
GO:0004263	chymotrypsin activity	molecular_function	9679	1
GO:0018808	cis-4-(1'-hydroxynaphth-2'-yl)-2-oxobut-3-enoate hydratase-aldolase activity	molecular_function	9217	1
GO:0016289	CoA hydrolase activity	molecular_function	22083	1
GO:0008817	cob(I)yrinic acid a,c-diamide adenosyltransferase activity	molecular_function	14290	1
GO:0008818	cobalamin 5'-phosphate synthase activity	molecular_function	18083	1
GO:0031419	cobalamin binding	molecular_function	1735	1
GO:0015087	cobalt ion transmembrane transporter activity	molecular_function	1803	1
GO:0016531	copper chaperone activity	molecular_function	1491	1
GO:0004785	copper, zinc superoxide dismutase activity	molecular_function	20109	1
GO:0008824	cyanate hydratase activity	molecular_function	8558	1
GO:0043860	cyanophycin synthetase activity	molecular_function	25714	1
GO:0016871	cycloartenol synthase activity	molecular_function	22974	1
GO:0047793	cycloeucalenol cycloisomerase activity	molecular_function	8157	1
GO:0018811	cyclohex-1-ene-1-carboxyl-CoA hydratase activity	molecular_function	9217	1
GO:0016882	cyclo-ligase activity	molecular_function	6707	1
GO:0004121	cystathionine beta-lyase activity	molecular_function	2975	1
GO:0004126	cytidine deaminase activity	molecular_function	30494	1
GO:0004128	cytochrome-b5 reductase activity	molecular_function	15138	1
GO:0004131	cytosine deaminase activity	molecular_function	212	1
GO:0008718	D-amino-acid dehydrogenase activity	molecular_function	15497	1
GO:0003884	D-amino-acid oxidase activity	molecular_function	35951	1
GO:0008445	D-aspartate oxidase activity	molecular_function	35951	1
GO:0004171	deoxyhypusine synthase activity	molecular_function	27494	1
GO:0034038	deoxyhypusine synthase activity	molecular_function	27494	1
GO:0043737	deoxyribonuclease V activity	molecular_function	4171	1
GO:0004144	diacylglycerol O-acyltransferase activity	molecular_function	2443	1
GO:0008837	diaminopimelate epimerase activity	molecular_function	8851	1
GO:0008839	dihydrodipicolinate reductase activity	molecular_function	3116	1
GO:0008840	dihydrodipicolinate synthase activity	molecular_function	11773	1
GO:0004149	dihydrolipoyllysine-residue succinyltransferase activity	molecular_function	5119	1
GO:0004150	dihydroneopterin aldolase activity	molecular_function	4163	1
GO:0004158	dihydroorotate oxidase activity	molecular_function	4503	1
GO:0004157	dihydropyrimidinase activity	molecular_function	5346	1
GO:0016403	dimethylargininase activity	molecular_function	8456	1
GO:0016805	dipeptidase activity	molecular_function	7828	1
GO:0004164	diphthine synthase activity	molecular_function	12366	1
GO:0008834	di-trans,poly-cis-decaprenylcistransferase activity	molecular_function	11036	1
GO:0008720	D-lactate dehydrogenase activity	molecular_function	8152	1
GO:0003911	DNA ligase (NAD+) activity	molecular_function	13766	1
GO:0019104	DNA N-glycosylase activity	molecular_function	25014	1
GO:0030337	DNA polymerase processivity factor activity	molecular_function	6359	1
GO:0008723	DNA polymerase V activity	molecular_function	21908	1
GO:0043733	DNA-3-methyladenine glycosylase III activity	molecular_function	25014	1
GO:0004165	dodecenoyl-CoA delta-isomerase activity	molecular_function	1443	1
GO:0047874	dolichyldiphosphatase activity	molecular_function	34535	1
GO:0004582	dolichyl-phosphate beta-D-mannosyltransferase activity	molecular_function	27460	1
GO:0004581	dolichyl-phosphate beta-glucosyltransferase activity	molecular_function	35234	1
GO:0004952	dopamine receptor activity	molecular_function	8775	1
GO:0003725	double-stranded RNA binding	molecular_function	5167	1
GO:0004170	dUTP diphosphatase activity	molecular_function	30165	1
GO:0045158	electron transporter, transferring electrons within cytochrome b6/f complex of photosystem II activity	molecular_function	2396	1
GO:0004174	electron-transferring-flavoprotein dehydrogenase activity	molecular_function	35914	1
GO:0030942	endoplasmic reticulum signal peptide binding	molecular_function	4874	1
GO:0004521	endoribonuclease activity	molecular_function	29142	1
GO:0016512	endothelin-converting enzyme 1 activity	molecular_function	17876	1
GO:0004318	enoyl-[acyl-carrier-protein] reductase (NADH) activity	molecular_function	4003	1
GO:0016631	enoyl-[acyl-carrier-protein] reductase activity	molecular_function	4003	1
GO:0030234	enzyme regulator activity	molecular_function	1115	1
GO:0018809	E-phenylitaconyl-CoA hydratase activity	molecular_function	9217	1
GO:0046923	ER retention sequence binding	molecular_function	8052	1
GO:0004303	estradiol 17-beta-dehydrogenase activity	molecular_function	16752	1
GO:0004305	ethanolamine kinase activity	molecular_function	21258	1
GO:0004306	ethanolamine-phosphate cytidylyltransferase activity	molecular_function	4078	1
GO:0004307	ethanolaminephosphotransferase activity	molecular_function	15433	1
GO:0005230	extracellular ligand-gated ion channel activity	molecular_function	28396	1
GO:0034012	FAD-AMP lyase (cyclizing) activity	molecular_function	6656	1
GO:0004310	farnesyl-diphosphate farnesyltransferase activity	molecular_function	12042	1
GO:0004312	fatty-acid synthase activity	molecular_function	3641	1
GO:0048307	ferredoxin-nitrite reductase activity	molecular_function	7560	1
GO:0004325	ferrochelatase activity	molecular_function	2759	1
GO:0004328	formamidase activity	molecular_function	1023	1
GO:0008861	formate C-acetyltransferase activity	molecular_function	3758	1
GO:0004329	formate-tetrahydrofolate ligase activity	molecular_function	34189	1
GO:0008463	formylmethionine deformylase activity	molecular_function	20419	1
GO:0008864	formyltetrahydrofolate deformylase activity	molecular_function	4293	1
GO:0042132	fructose-bisphosphatase activity	molecular_function	1765	1
GO:0004334	fumarylacetoacetase activity	molecular_function	6228	1
GO:0004276	furin activity	molecular_function	32433	1
GO:0047274	galactinol-sucrose galactosyltransferase activity	molecular_function	5359	1
GO:0016633	galactonolactone dehydrogenase activity	molecular_function	3449	1
GO:0047220	galactosylxylosylprotein 3-beta-galactosyltransferase activity	molecular_function	5335	1
GO:0018422	GDP-mannose:serine-protein mannose-1-phosphotransferase activity	molecular_function	21750	1
GO:0016251	general RNA polymerase II transcription factor activity	molecular_function	16288	1
GO:0045550	geranylgeranyl reductase activity	molecular_function	2777	1
GO:0033919	glucan 1,3-alpha-glucosidase activity	molecular_function	15501	1
GO:0004340	glucokinase activity	molecular_function	9669	1
GO:0046316	gluconokinase activity	molecular_function	29021	1
GO:0004343	glucosamine 6-phosphate N-acetyltransferase activity	molecular_function	14203	1
GO:0004342	glucosamine-6-phosphate deaminase activity	molecular_function	12380	1
GO:0008708	glucose dehydrogenase activity	molecular_function	44138	1
GO:0004347	glucose-6-phosphate isomerase activity	molecular_function	3189	1
GO:0004358	glutamate N-acetyltransferase activity	molecular_function	4386	1
GO:0016041	glutamate synthase (ferredoxin) activity	molecular_function	3666	1
GO:0004355	glutamate synthase (NADPH) activity	molecular_function	1447	1
GO:0045181	glutamate synthase activity, NADH or NADPH as acceptor	molecular_function	1447	1
GO:0004350	glutamate-5-semialdehyde dehydrogenase activity	molecular_function	14151	1
GO:0004357	glutamate-cysteine ligase activity	molecular_function	6952	1
GO:0004360	glutamine-fructose-6-phosphate transaminase (isomerizing) activity	molecular_function	663	1
GO:0004819	glutamine-tRNA ligase activity	molecular_function	17609	1
GO:0008883	glutamyl-tRNA reductase activity	molecular_function	1886	1
GO:0004361	glutaryl-CoA dehydrogenase activity	molecular_function	11176	1
GO:0004363	glutathione synthase activity	molecular_function	29070	1
GO:0004362	glutathione-disulfide reductase activity	molecular_function	26736	1
GO:0008886	glyceraldehyde-3-phosphate dehydrogenase (NADP+) activity	molecular_function	1148	1
GO:0004370	glycerol kinase activity	molecular_function	49169	1
GO:0004366	glycerol-3-phosphate O-acyltransferase activity	molecular_function	7398	1
GO:0004371	glycerone kinase activity	molecular_function	6656	1
GO:0004375	glycine dehydrogenase (decarboxylating) activity	molecular_function	1273	1
GO:0008891	glycolate oxidase activity	molecular_function	17648	1
GO:0004378	glycolipid 3-alpha-mannosyltransferase activity	molecular_function	12955	1
GO:0004379	glycylpeptide N-tetradecanoyltransferase activity	molecular_function	12230	1
GO:0004226	Gly-X carboxypeptidase activity	molecular_function	20338	1
GO:0003922	GMP synthase (glutamine-hydrolyzing) activity	molecular_function	15375	1
GO:0033868	Goodpasture-antigen-binding protein kinase activity	molecular_function	28780	1
GO:0003933	GTP cyclohydrolase activity	molecular_function	31852	1
GO:0003934	GTP cyclohydrolase I activity	molecular_function	9873	1
GO:0008892	guanine deaminase activity	molecular_function	13128	1
GO:0004385	guanylate kinase activity	molecular_function	37896	1
GO:0008158	hedgehog receptor activity	molecular_function	26578	1
GO:0004392	heme oxygenase (decyclizing) activity	molecular_function	1255	1
GO:0004395	hexaprenyldihydroxybenzoate methyltransferase activity	molecular_function	48804	1
GO:0004396	hexokinase activity	molecular_function	33231	1
GO:0004969	histamine receptor activity	molecular_function	40780	1
GO:0004821	histidine-tRNA ligase activity	molecular_function	27374	1
GO:0004399	histidinol dehydrogenase activity	molecular_function	2233	1
GO:0004400	histidinol-phosphate transaminase activity	molecular_function	6	1
GO:0018110	histone arginine kinase activity	molecular_function	1223	1
GO:0008469	histone-arginine N-methyltransferase activity	molecular_function	20935	1
GO:0004411	homogentisate 1,2-dioxygenase activity	molecular_function	21	1
GO:0004413	homoserine kinase activity	molecular_function	6926	1
GO:0005179	hormone activity	molecular_function	16720	1
GO:0019120	hydrolase activity, acting on acid halide bonds, in C-halide compounds	molecular_function	50752	1
GO:0004417	hydroxyethylthiazole kinase activity	molecular_function	37830	1
GO:0004418	hydroxymethylbilane synthase activity	molecular_function	3291	1
GO:0004424	imidazoleglycerol-phosphate dehydratase activity	molecular_function	10396	1
GO:0003938	IMP dehydrogenase activity	molecular_function	6329	1
GO:0008262	importin-alpha export receptor activity	molecular_function	17756	1
GO:0033754	indoleamine 2,3-dioxygenase activity	molecular_function	46910	1
GO:0050113	inositol oxygenase activity	molecular_function	1270	1
GO:0050516	inositol polyphosphate multikinase activity	molecular_function	21564	1
GO:0008440	inositol trisphosphate 3-kinase activity	molecular_function	21564	1
GO:0004512	inositol-3-phosphate synthase activity	molecular_function	1598	1
GO:0005381	iron ion transporter activity	molecular_function	38300	1
GO:0004450	isocitrate dehydrogenase (NADP+) activity	molecular_function	1740	1
GO:0004451	isocitrate lyase activity	molecular_function	745	1
GO:0016216	isopenicillin-N synthase activity	molecular_function	45435	1
GO:0008470	isovaleryl-CoA dehydrogenase activity	molecular_function	15082	1
GO:0004455	ketol-acid reductoisomerase activity	molecular_function	2820	1
GO:0019894	kinesin binding	molecular_function	6477	1
GO:0004043	L-aminoadipate-semialdehyde dehydrogenase activity	molecular_function	35690	1
GO:0008734	L-aspartate oxidase activity	molecular_function	322	1
GO:0050051	leukotriene-B4 20-monooxygenase activity	molecular_function	7423	1
GO:0003939	L-iditol 2-dehydrogenase activity	molecular_function	42378	1
GO:0005319	lipid transporter activity	molecular_function	35901	1
GO:0016165	lipoxygenase activity	molecular_function	1165	1
GO:0004794	L-threonine ammonia-lyase activity	molecular_function	39729	1
GO:0034100	L-vinylglycine deaminase activity	molecular_function	24249	1
GO:0046406	magnesium protoporphyrin IX methyltransferase activity	molecular_function	3570	1
GO:0048529	magnesium-protoporphyrin IX monomethyl ester (oxidative) cyclase activity	molecular_function	12807	1
GO:0004471	malate dehydrogenase (decarboxylating) activity	molecular_function	6413	1
GO:0046554	malate dehydrogenase (NADP+) activity	molecular_function	2160	1
GO:0004474	malate synthase activity	molecular_function	3356	1
GO:0008925	maltose O-acetyltransferase activity	molecular_function	4675	1
GO:0046029	mannitol dehydrogenase activity	molecular_function	7020	1
GO:0004475	mannose-1-phosphate guanylyltransferase activity	molecular_function	25946	1
GO:0004476	mannose-6-phosphate isomerase activity	molecular_function	14887	1
GO:0004384	membrane-associated guanylate kinase	molecular_function	37896	1
GO:0004181	metallocarboxypeptidase activity	molecular_function	3293	1
GO:0048270	methionine adenosyltransferase regulator activity	molecular_function	26761	1
GO:0004479	methionyl-tRNA formyltransferase activity	molecular_function	32836	1
GO:0004489	methylenetetrahydrofolate reductase (NADPH) activity	molecular_function	1731	1
GO:0004491	methylmalonate-semialdehyde dehydrogenase (acylating) activity	molecular_function	8078	1
GO:0004493	methylmalonyl-CoA epimerase activity	molecular_function	27415	1
GO:0004494	methylmalonyl-CoA mutase activity	molecular_function	18661	1
GO:0008017	microtubule binding	molecular_function	25661	1
GO:0004243	mitochondrial intermediate peptidase activity	molecular_function	41499	1
GO:0016656	monodehydroascorbate reductase (NADH) activity	molecular_function	6443	1
GO:0016422	mRNA (2'-O-methyladenosine-N6-)-methyltransferase activity	molecular_function	13560	1
GO:0016905	myosin heavy chain kinase activity	molecular_function	10787	1
GO:0003942	N-acetyl-gamma-glutamyl-phosphate reductase activity	molecular_function	3543	1
GO:0008532	N-acetyllactosaminide beta-1,3-N-acetylglucosaminyltransferase activity	molecular_function	645	1
GO:0047263	N-acylsphingosine galactosyltransferase activity	molecular_function	4095	1
GO:0008746	NAD(P) transhydrogenase activity	molecular_function	2405	1
GO:0008750	NAD(P)+ transhydrogenase (AB-specific) activity	molecular_function	2405	1
GO:0003956	NAD(P)+-protein-arginine ADP-ribosyltransferase activity	molecular_function	3332	1
GO:0003952	NAD+ synthase (glutamine-hydrolyzing) activity	molecular_function	24891	1
GO:0008935	naphthoate synthase activity	molecular_function	10955	1
GO:0005184	neuropeptide hormone activity	molecular_function	4794	1
GO:0030594	neurotransmitter receptor activity	molecular_function	2755	1
GO:0047280	nicotinamide phosphoribosyltransferase activity	molecular_function	14130	1
GO:0000309	nicotinamide-nucleotide adenylyltransferase activity	molecular_function	15475	1
GO:0004516	nicotinate phosphoribosyltransferase activity	molecular_function	14130	1
GO:0004514	nicotinate-nucleotide diphosphorylase (carboxylating) activity	molecular_function	21222	1
GO:0008939	nicotinate-nucleotide-dimethylbenzimidazole phosphoribosyltransferase activity	molecular_function	18650	1
GO:0009703	nitrate reductase (NADH) activity	molecular_function	2823	1
GO:0050421	nitrite reductase (NO-forming) activity	molecular_function	2	1
GO:0008942	nitrite reductase [NAD(P)H] activity	molecular_function	1794	1
GO:0015205	nucleobase transporter activity	molecular_function	15057	1
GO:0005337	nucleoside transmembrane transporter activity	molecular_function	23813	1
GO:0047429	nucleoside-triphosphate diphosphatase activity	molecular_function	26164	1
GO:0008252	nucleotidase activity	molecular_function	12466	1
GO:0005338	nucleotide-sugar transporter activity	molecular_function	1446	1
GO:0008944	oligopeptidase A activity	molecular_function	5070	1
GO:0008945	oligopeptidase B activity	molecular_function	7012	1
GO:0004587	ornithine-oxo-acid transaminase activity	molecular_function	4865	1
GO:0004588	orotate phosphoribosyltransferase activity	molecular_function	30031	1
GO:0004590	orotidine-5'-phosphate decarboxylase activity	molecular_function	30031	1
GO:0008450	O-sialoglycoprotein endopeptidase activity	molecular_function	17470	1
GO:0016664	oxidoreductase activity, acting on other nitrogenous compounds as donors, iron-sulfur protein as acceptor	molecular_function	7560	1
GO:0016709	oxidoreductase activity, acting on paired donors, with incorporation or reduction of molecular oxygen, NADH or NADPH as one donor, and incorporation of one atom of oxygen	molecular_function	13220	1
GO:0016701	oxidoreductase activity, acting on single donors with incorporation of molecular oxygen	molecular_function	5006	1
GO:0016636	oxidoreductase activity, acting on the CH-CH group of donors, iron-sulfur protein as acceptor	molecular_function	812	1
GO:0016647	oxidoreductase activity, acting on the CH-NH group of donors, oxygen as acceptor	molecular_function	29480	1
GO:0016639	oxidoreductase activity, acting on the CH-NH2 group of donors, NAD or NADP as acceptor	molecular_function	1447	1
GO:0004591	oxoglutarate dehydrogenase (succinyl-transferring) activity	molecular_function	14581	1
GO:0008474	palmitoyl-(protein) hydrolase activity	molecular_function	14945	1
GO:0004522	pancreatic ribonuclease activity	molecular_function	18241	1
GO:0017159	pantetheinase activity	molecular_function	9196	1
GO:0004595	pantetheine-phosphate adenylyltransferase activity	molecular_function	5052	1
GO:0004592	pantoate-beta-alanine ligase activity	molecular_function	19319	1
GO:0004597	peptide-aspartate beta-dioxygenase activity	molecular_function	8699	1
GO:0018135	peptidyl-cysteine cyclase activity	molecular_function	9217	1
GO:0004504	peptidylglycine monooxygenase activity	molecular_function	6736	1
GO:0018128	peptidyl-serine cyclase activity	molecular_function	9217	1
GO:0018662	phenol 2-monooxygenase activity	molecular_function	5403	1
GO:0004505	phenylalanine 4-monooxygenase activity	molecular_function	2867	1
GO:0050178	phenylpyruvate tautomerase activity	molecular_function	2754	1
GO:0019211	phosphatase activator activity	molecular_function	18420	1
GO:0004607	phosphatidylcholine-sterol O-acyltransferase activity	molecular_function	14003	1
GO:0016314	phosphatidylinositol-3,4,5-trisphosphate 3-phosphatase activity	molecular_function	9006	1
GO:0043813	phosphatidylinositol-3,5-bisphosphate 5-phosphatase activity	molecular_function	3083	1
GO:0043812	phosphatidylinositol-4-phosphate phosphatase activity	molecular_function	3083	1
GO:0004612	phosphoenolpyruvate carboxykinase (ATP) activity	molecular_function	340	1
GO:0004611	phosphoenolpyruvate carboxykinase activity	molecular_function	340	1
GO:0004614	phosphoglucomutase activity	molecular_function	15056	1
GO:0004616	phosphogluconate dehydrogenase (decarboxylating) activity	molecular_function	3805	1
GO:0004617	phosphoglycerate dehydrogenase activity	molecular_function	3563	1
GO:0004435	phosphoinositide phospholipase C activity	molecular_function	1941	1
GO:0004623	phospholipase A2 activity	molecular_function	321	1
GO:0046027	phospholipid:diacylglycerol acyltransferase activity	molecular_function	14003	1
GO:0008972	phosphomethylpyrimidine kinase activity	molecular_function	7049	1
GO:0008963	phospho-N-acetylmuramoyl-pentapeptide-transferase activity	molecular_function	4602	1
[truncated: 125 more rows]
