# Supplementary material for: De novo transcriptome profiling uncovers a drastic downregulation of photosynthesis upon nitrogen deprivation in the nonmodel green alga Botryosphaerella sudeticus
Source: BMC Genomics. 2013 Oct 19;14(1):715. doi: 10.1186/1471-2164-14-715 (PMC4050207; doi:10.1186/1471-2164-14-715)
Supplement: Supplementary file 4 — Additional file 4: Table S3: List of EST-associated KEGG metabolic pathways. (XLS 44 KB) [file 12864_2012_6099_MOESM4_ESM.xls]

## Sheet: Sheet1
Supplemental Table S3. List of EST-associated KEGG pathways
Note: column b, associated EST IDs separated by verticle line; column c, number of the associated ESTs
KEGG pathway	EST_ID	EST no.
Purine metabolism	23624|190|3839|4627|7776|8184|53134|20844|21600|22059|23562|36031|40905|44917|46387|620|1594|2450|3946|4781|5508|6359|9124|9532|10043|12605|14656|18848|18938|20091|20162|22460|24903|26962|28806|37982|40214|41343|41815|52652|13810|15375|17327|27117|25425|4924|9387|20827|44175|23083|6851|8310|5154|9001|11380|18321|22490|28096|31733|45607|46301|48549|53117|82|632|686|1284|2363|2666|3069|3216|3454|34…	173
Starch and sucrose metabolism	33231|15056|12565|16425|31194|34588|47864|49742|51634|56|768|794|1156|1382|1909|2761|4153|4297|4356|4695|5093|6285|6332|7511|7737|9342|9968|10872|11542|12499|14715|14862|15059|19254|23871|25074|25223|25327|26477|26982|30143|30984|37429|38089|41982|50000|6502|36520|9669|2052|2462|4366|6409|11207|13592|14866|15104|18232|23825|29470|34323|40765|53525|607|1746|2245|2283|4145|4447|4552|4951|6233|6991|…	160
Pyrimidine metabolism	2706|5346|7642|7843|16532|20844|21600|22059|23562|36031|40905|44917|46387|620|1594|2450|3946|4781|5508|6359|9124|9532|10043|12605|14656|18848|18938|20091|20162|22460|24903|26962|28806|37982|40214|41343|41815|52652|1837|2213|25425|4924|9387|20827|44175|5027|8324|135|1089|2390|2561|9673|12038|26164|45763|212|6299|18897|28004|967|4503|4799|5361|6787|9096|13599|23025|30165|30494|30571|38465|46684|528…	100
Glycerolipid metabolism	5175|18052|4078|21750|15433|2315|5402|11309|13156|15814|20000|24577|25569|34338|6768|10178|1363|3126|3906|6041|11794|22994|36037|3626|713|4750|32572|33168|34324|42033|903|1141|6411|18043|19168|35177|46771|46846|48457|48483|19973|12645|17975|25553|5434|33744|43403|23424|2443|11063|15594|20196|35704|327|432|1985|2394|2511|2795|3076|3797|4650|6775|7253|7351|7398|7485|8287|9105|10538|10652|10729|1113…	93
Sphingoglycolipid metabolism	46181|51413|21366|41996|12565|16425|31194|34588|47864|49742|51634|56|768|794|1156|1382|1909|2761|4153|4297|4356|4695|5093|6285|6332|7511|7737|9342|9968|10872|11542|12499|14715|14862|15059|19254|23871|25074|25223|25327|26477|26982|30143|30984|37429|38089|41982|50000|3742|13153|13427|33744|43403|23424|2747|47600|171|221|822|1432|2930|3309|3783|5698|6748|6770|7619|8223|8661|8879|10207|13506|13609|13…	90
Benzoate degradation via CoA ligation	2315|5402|11309|13156|15814|20000|24577|25569|34338|6768|10178|1363|3126|3906|6041|11794|22994|36037|22083|9217|32749|9083|10506|9860|36651|44138|730|5061|7469|8902|11176|12565|16425|31194|34588|47864|49742|51634|56|768|794|1156|1382|1909|2761|4153|4297|4356|4695|5093|6285|6332|7511|7737|9342|9968|10872|11542|12499|14715|14862|15059|19254|23871|25074|25223|25327|26477|26982|30143|30984|37429|3808…	75
Tryptophan metabolism	28241|223|1224|3012|14355|41099|41126|43039|1576|4507|4614|4712|9111|9826|12979|18687|22851|29878|34187|38085|40168|49294|53815|5344|32749|9083|10506|11176|14581|1023|984|2105|2985|4262|6993|2732|18434|26528|33839|35857|42042|47002|714|1901|4879|4987|5120|5246|5615|7453|8203|11339|12859|13550|17510|18776|19832|20691|21252|21318|21578|21850|26987|29182|41306|47809	66
Nicotinate and nicotinamide metabolism	12466|3083|9196|20|13731|12565|16425|31194|34588|47864|49742|51634|56|768|794|1156|1382|1909|2761|4153|4297|4356|4695|5093|6285|6332|7511|7737|9342|9968|10872|11542|12499|14715|14862|15059|19254|23871|25074|25223|25327|26477|26982|30143|30984|37429|38089|41982|50000|24891|1364|2405|14130|15475|20902|21222|23814|17327|27117|25425|4924|9387|20827|44175	64
Folate biosynthesis	15835|2047|4163|8748|9873|17138|2052|2462|4366|6409|11207|13592|14866|15104|18232|23825|29470|34323|40765|53525|607|1746|2245|2283|4145|4447|4552|4951|6233|6991|7115|10069|10271|10517|11130|11969|14289|15231|16042|16386|17078|17781|18899|19332|20309|22035|24339|24411|26835|30155|31960|34183|37087|43128|44109|47023|50331|55751	58
Inositol phosphate metabolism	12565|16425|31194|34588|47864|49742|51634|56|768|794|1156|1382|1909|2761|4153|4297|4356|4695|5093|6285|6332|7511|7737|9342|9968|10872|11542|12499|14715|14862|15059|19254|23871|25074|25223|25327|26477|26982|30143|30984|37429|38089|41982|50000|1270|1941|4224|5650|6227|6879|7954|9644|16193|17154|33451|1598|11321|31240	58
Ubiquinone biosynthesis	14355|41099|41126|43039|1576|4507|4614|4712|9111|9826|12979|18687|22851|29878|34187|38085|40168|49294|53815|21908|28465|43980|281|7470|2732|18434|26528|33839|35857|42042|47002|714|1901|4879|4987|5120|5246|5615|7453|8203|11339|12859|13550|17510|18776|19832|20691|21252|21318|21578|21850|26987|29182|41306|47809|27656|10955	57
Porphyrin and chlorophyll metabolism	7506|17866|14355|41099|41126|43039|1576|4507|4614|4712|9111|9826|12979|18687|22851|29878|34187|38085|40168|49294|53815|2637|6942|9076|12466|3083|1573|2998|55153|559|1195|1255|1945|3044|3570|3681|3916|4502|5645|5651|8331|11245|13687|14199|14290|35122|14151	47
Arginine and proline metabolism	5175|18052|876|2506|3409|13215|32030|17349|55637|2543|28241|223|1224|3012|3187|41795|3822|5955|8620|47359|1169|1705|4006|4276|4397|5426|5559|6199|16998|26549|37758|20567|33791|5250|39300|5074|5344|9196|20|13731|49263|2066|4822|4865	44
Carbon fixation	876|2506|3409|13215|32030|38721|1580|10727|1489|1597|1859|5438|15141|3141|3824|5887|13734|340|5434|78|1765|8564|20930|807|190|3839|4627|7776|8184|53134|633|554|13376|47715|6176|13476|819|1118|2160|6413|9433|20001|47070|4942	44
Fructose and mannose metabolism	33231|6768|10178|1363|3126|3906|6041|11794|22994|36037|9217|713|4750|32572|33168|34324|42033|903|1141|6411|18043|19168|35177|46771|46846|48457|48483|5434|78|1765|8564|20930|9669|42378|45127|50581|1986|2095|2107|3791|4477|14887|25946|51975	44
Butanoate metabolism	5175|18052|2504|8557|30132|10093|14416|20776|2315|5402|11309|13156|15814|20000|24577|25569|34338|6768|10178|1363|3126|3906|6041|11794|22994|36037|9217|32749|9083|10506|9860|36651|33899|2607|54776|17145|2417|3922|8193|52120|6116|54576|4757	43
Glycolysis / Gluconeogenesis	5175|18052|33231|15056|3626|2417|3922|8193|19973|12645|17975|25553|5434|78|1765|8564|20930|807|190|3839|4627|7776|8184|53134|45733|46256|8076|1557|1583|30359|9669|4913|11614|27072|3189|477|4606|6906|40290|1240|6515|10818|13834	43
Histidine metabolism	5859|13220|17349|28241|223|1224|3012|14355|41099|41126|43039|1576|4507|4614|4712|9111|9826|12979|18687|22851|29878|34187|38085|40168|49294|53815|2315|5402|11309|13156|15814|20000|24577|25569|34338|5344|1203|10396|22663|6	40
Tyrosine metabolism	46181|51413|876|2506|3409|13215|32030|16634|28241|223|1224|3012|14355|41099|41126|43039|1576|4507|4614|4712|9111|9826|12979|18687|22851|29878|34187|38085|40168|49294|53815|5344|3626|54776|17145|6|2754|5735|6228	39
Glycine, serine and threonine metabolism	28241|223|1224|3012|25991|597|5762|9570|25270|5344|6768|10178|1363|3126|3906|6041|11794|22994|36037|45733|46256|8076|67|5005|8579|39919|1273|4320|4471|7883|14835|20741|39252|825|1888|19572|8403|2892	38
N-Glycan degradation	21366|23424|6769|24225|2747|47600|171|221|822|1432|2930|3309|3783|5698|6748|6770|7619|8223|8661|8879|10207|13506|13609|13650|20565|21336|22241|28359|29435|30589|30749|40342|44088|44434|44674|47589|53873	37
Pyruvate metabolism	2940|2417|3922|8193|3141|3824|5887|13734|340|190|3839|4627|7776|8184|53134|819|1118|2160|6413|9433|20001|47070|4942|45733|46256|8076|4606|6906|40290|1240|6515|10818|13834|9249|3226|8152|13675	37
DNA polymerase	20844|21600|22059|23562|36031|40905|44917|46387|620|1594|2450|3946|4781|5508|6359|9124|9532|10043|12605|14656|18848|18938|20091|20162|22460|24903|26962|28806|37982|40214|41343|41815|52652|21908|28465|43980	36
Glutamate metabolism	876|2506|3409|13215|32030|10093|14416|20776|38721|1580|10727|19308|2199|9677|17609|7506|17866|663|14203|5250|39300|5074|2607|54776|17145|29070|24891|1447|130|2310|13810|15375|1837|2213	34
Ascorbate and aldarate metabolism	5175|18052|2235|3449|5214|6443|9481|16198|51349|6768|10178|1363|3126|3906|6041|11794|22994|36037|27744|151|309|1076|2897|4435|5042|9108|11008|12665|21286|30408|38717|48269	32
Selenoamino acid metabolism	14677|14355|41099|41126|43039|1576|4507|4614|4712|9111|9826|12979|18687|22851|29878|34187|38085|40168|49294|53815|41685|2975|1773|26761|52897|693|24338|28053|23556|1231|18098	31
Lysine degradation	46181|51413|6768|10178|1363|3126|3906|6041|11794|22994|36037|32749|9083|10506|11176|2459|14582|21607|22920|27182|14581|67|5005|8579|35690|48155|1391|5557|6323|9786	30
Aminoacyl-tRNA biosynthesis	2244|3235|25382|26011|3822|5955|8620|26052|11226|17609|7506|17866|25991|597|5762|9570|25270|7380|7381|32836|14677|5299|35070|27359|51119|5219|6252|6561|9973	29
Alanine and aspartate metabolism	35951|322|876|2506|3409|13215|32030|17349|55637|2543|10093|14416|20776|38721|1580|10727|2940|31745|19308|2199|9677|594|23624|2244|3235|25382|26011	27
Androgen and estrogen metabolism	5859|13220|14355|41099|41126|43039|1576|4507|4614|4712|9111|9826|12979|18687|22851|29878|34187|38085|40168|49294|53815|16752|28813|20369|22534|42272|41996	27
RNA polymerase	8639|41263|2081|2439|4384|5568|7818|7992|9274|9701|10927|12538|12898|13015|13192|14727|14752|15862|16197|18204|18660|19742|21708|23967|34741|36094|37975	27
Flavonoids, stilbene and lignin biosynthesis	5859|13220|27744|151|309|1076|2897|4435|5042|9108|11008|12665|21286|30408|38717|48269|6502|36520|5265|53804|166|207|430|13733|27211|42941	26
Galactose metabolism	33231|15056|6768|10178|1363|3126|3906|6041|11794|22994|36037|9669|5359|19760|21269|33744|43403|23424|7102|8473|28016|47939|2579|10599|20546|22206	26
Aminophosphonate metabolism	14355|41099|41126|43039|1576|4507|4614|4712|9111|9826|12979|18687|22851|29878|34187|38085|40168|49294|53815|2637|6942|9076|4078|21750|15433	25
beta-Alanine metabolism	5175|18052|17349|10093|14416|20776|28241|223|1224|3012|20567|33791|32749|9083|10506|2406|1203|19319|2706|5346|7642|7843|16532|29679|7467	25
Bile acid biosynthesis	5175|18052|5859|13220|28813|20369|22534|42272|6768|10178|1363|3126|3906|6041|11794|22994|36037|9217|38501|1028|16091|3626|3742|13153|13427	25
Photosynthesis	4085|2788|266|267|392|1316|1424|1535|1704|1707|1764|1922|2472|2508|3489|3750|5820|6138|7285|12172|14550|1573|2998|2058	24
gamma-Hexachlorocyclohexane degradation	5859|13220|27744|151|309|1076|2897|4435|5042|9108|11008|12665|21286|30408|38717|48269|1684|47255|5403|54169|21021|23865|33690	23
Lysine biosynthesis	7380|7381|2637|6942|9076|2315|5402|11309|13156|15814|20000|24577|25569|34338|825|1888|19572|14|3116|8851|11773|31205|35690	23
Pentose phosphate pathway	15056|78|1765|8564|20930|554|13376|47715|6176|13476|2714|3189|300|525|3805|5116|29021|30065|33271|42499|6851|8310	22
Aminosugars metabolism	12380|2315|5402|11309|13156|15814|20000|24577|25569|34338|33231|15056|21366|663|14203|15383|1508|13565|15686|12466|3083	21
Citrate cycle (TCA cycle)	2940|36651|3141|3824|5887|13734|340|2597|9102|1740|45733|46256|8076|1149|14581|8316|16503|18492|1609|1624|51954	21
Glutathione metabolism	1740|41685|29070|14329|47474|1264|1715|2335|3850|5905|6049|6840|6950|9793|12168|15830|16546|16854|22501|48116|2714	21
Pantothenate and CoA biosynthesis	9196|20|13731|19319|2706|5346|7642|7843|16532|53384|1550|3568|5052|6108|7180|20737|1428|2820|44557|11470|14116	21
Valine, leucine and isoleucine degradation	32749|9083|10506|38501|1028|2406|54576|4757|8078|44557|11470|14116|18661|27415|50705|2382|2384|6826|15082|16265|21357	21
Nucleotide sugars metabolism	6768|10178|1363|3126|3906|6041|11794|22994|36037|15383|1508|13565|15686|3718|896|7102|8473|28016|2631|277	20
Pentose and glucuronate interconversions	46181|51413|2504|8557|30132|19973|12645|17975|25553|554|13376|8473|28016|2631|1799|20109|54071|55381|35333|43434	20
Fatty acid metabolism	5175|18052|32749|9083|10506|11176|38501|1028|2406|3626|35432|45316|51874|1167|1420|1443|6400|11517|14872	19
Globoside metabolism	21366|713|4750|32572|33168|34324|42033|903|1141|6411|18043|19168|35177|46771|46846|48457|48483|33744|43403	19
Fluorene degradation	46181|51413|27744|151|309|1076|2897|4435|5042|9108|11008|12665|21286|30408|38717|48269|18252|50587	18
N-Glycans biosynthesis	15383|1508|13565|15686|53891|861|4602|8882|8958|12955|14140|19070|23765|24854|27460|34434|34535|35234	18
Phenylalanine, tyrosine and tryptophan biosynthesis	876|2506|3409|13215|32030|5299|35070|477|6|16931|1770|2867|4258|4309|5548|8124|15521|36297	18
Propanoate metabolism	10093|32749|9083|10506|2406|29679|7467|1609|1624|4606|6906|40290|8078|33058|9249|18661|27415|50705	18
Urea cycle and metabolism of amino groups	55637|2543|3187|41795|33791|5250|39300|49263|2066|4822|4865|14151|1047|2952|3345|3543|28036|34934	18
Valine, leucine and isoleucine biosynthesis	27359|51119|5219|6252|6561|9973|2417|3922|8193|1428|2820|44557|11470|14116|47603|2069|6187|51858	18
Blood group glycolipid biosynthesis - neolact series	713|4750|32572|33168|34324|42033|903|1141|6411|18043|19168|35177|46771|46846|48457|48483|645	17
Chondroitin / heparan sulfate biosynthesis	713|4750|32572|33168|34324|42033|903|1141|6411|18043|19168|35177|46771|46846|48457|48483|5335	17
Oxidative phosphorylation	36651|8316|16503|18492|52919|285|1423|1513|1825|2681|2882|2988|4426|6661|8047|281|7470	17
Blood group glycolipid biosynthesis - lact series	713|4750|32572|33168|34324|42033|903|1141|6411|18043|19168|35177|46771|46846|48457|48483	16
Keratan sulfate biosynthesis	713|4750|32572|33168|34324|42033|903|1141|6411|18043|19168|35177|46771|46846|48457|48483	16
Nitrogen metabolism	31745|594|5250|39300|2975|1447|130|2310|8403|1023|540|3666|5075|7560|18714|15497	16
ATP synthesis	717|1521|1581|1992|2039|2165|2435|2850|3255|3311|5823|6560|8435|17189|4085	15
Flagellar assembly	717|1521|1581|1992|2039|2165|2435|2850|3255|3311|5823|6560|8435|17189|4085	15
Sterol biosynthesis	3742|13153|13427|34436|276|8598|9526|12542|15390|22974|24318|25501|6984|12042|12750	15
Type III secretion system	717|1521|1581|1992|2039|2165|2435|2850|3255|3311|5823|6560|8435|17189|4085	15
Ethylbenzene degradation	2315|5402|11309|13156|15814|20000|24577|25569|34338|44138|730|5061|7469|8902	14
Glyoxylate and dicarboxylate metabolism	3141|3824|5887|13734|633|1149|745|2422|9680|14856|17648|20419|1023|4293	14
Phenylalanine metabolism	876|2506|3409|13215|32030|28241|223|1224|3012|5344|6|15497|2754|5735	14
Lipopolysaccharide biosynthesis	2315|5402|11309|13156|15814|20000|24577|25569|34338|9196|20|13731|16747	13
D-Arginine and D-ornithine metabolism	2315|5402|11309|13156|15814|20000|24577|25569|34338|1557|1583|30359	12
Reductive carboxylate cycle (CO2 fixation)	36651|3141|3824|5887|13734|4942|1740|1149|51954|4606|6906|40290	12
Fatty acid biosynthesis (path 1)	51297|53612|1868|2784|3641|3851|4003|5366|7025|14793|30455	11
Riboflavin metabolism	12466|3083|54169|21021|23865|33690|7349|7556|8590|15932|17826	11
Methionine metabolism	32836|14677|2975|20419|27053|1505|5014|40265|1773|26761	10
Cysteine metabolism	876|2506|3409|13215|32030|26052|11226|2975|3744	9
Lysine degrad	2315|5402|11309|13156|15814|20000|24577|25569|34338	9
Prostaglandin and leukotriene metabolism	41685|13630|13940|4281|7423|10951|15950|19976|29743	9
Sulfur metabolism	2975|3744|52897|693|24338|28053|1231|18098|5957	9
Alkaloid biosynthesis I	5859|13220|876|2506|3409|13215|32030|16634	8
Cyanoamino acid metabolism	31745|9217|6502|36520|41685|67|5005|8579	8
One carbon pool by folate	32836|67|5005|8579|8403|4293|53384|23083	8
Alkaloid biosynthesis II	43663|28241|223|1224|3012|3187|41795	7
Benzoate degradation via hydroxylation	46181|51413|9217|38501|1028|18252|50587	7
Caprolactam degradation	2637|6942|9076|19973|12645|17975|25553	7
Biotin metabolism	23140|2459|14582|21607|22920|27182	6
Glycosaminoglycan degradation	21366|15383|1508|13565|15686|23424	6
Methane metabolism	5859|13220|67|5005|8579|984	6
Type II secretion system	1223|1768|2359|8039|9294|17602	6
Erythromycin biosynthesis	33231|15056|9669|3718|896	5
Fatty acid biosynthesis (path 2)	32749|9083|10506|38501|1028	5
Sphingophospholipid biosynthesis	21750|15433|8845|11472|11473	5
Vitamin B6 metabolism	12466|3083|2892|3772|10569	5
1,4-Dichlorobenzene degradation	5859|13220|46181|51413	4
Streptomycin biosynthesis	15056|1598|11321|31240	4
Synthesis and degradation of ketone bodies	52120|6116|54576|4757	4
Terpenoid biosynthesis	6984|12042|12750|128	4
Thiamine metabolism	12466|3083|1052|18935	4
2,4-Dichlorobenzoate degradation	2504|8557|30132	3
Phospholipid degradation	6676|7613|11536	3
Styrene degradation	46181|51413|6228	3
Taurine and hypotaurine metabolism	14416|20776|41685	3
1,2-Dichloroethane degradation	5175|18052	2
Carbazole degradation	46181|51413	2
D-Glutamine and D-glutamate metabolism	5250|39300	2
Glycosylphosphatidylinositol(GPI)-anchor biosynthesis	1300|17765	2
Histidine metab	5175|18052	2
Inositol metabolism	5434|8078	2
Peptidoglycan biosynthesis	130|2310	2
Phenylalanine meta	5859|13220	2
Toluene and xylene degradation	9217|5403	2
Nitorobenzene degradation	5403	1
Protein export	16835	1
Tetrachloroethene degradation	9217	1
Tyrosine metab	9217	1
