# Supplementary material for: De novo transcriptome profiling uncovers a drastic downregulation of photosynthesis upon nitrogen deprivation in the nonmodel green alga Botryosphaerella sudeticus
Source: BMC Genomics. 2013 Oct 19;14(1):715. doi: 10.1186/1471-2164-14-715 (PMC4050207; doi:10.1186/1471-2164-14-715)
Supplement: Supplementary file 5 — Additional file 5: Table S4: List of 66 metabolic pathways and occurrence densities based on 7,625 ESTs. (XLS 38 KB) [file 12864_2012_6099_MOESM5_ESM.xls]

## Sheet: Sheet1
Supplemental Table S4. List of of 66 metabolic pathways and occurrence densities based on 7,625 ESTs
Note: column c, number of ESTs associated with the pathway; column d-g, relative density (RD) in the range of top 760 (T760), first half (F50), mid half (M50), and second half (S50)
based on rank by level; column h-j, p-value when < 0.05 (for RD > 2 in column d-g); column k-o, relative density (RD) in the range of T760, F50, M50, S50, and bottom 760 (B760) based
on rank by ratio; column p-t, p-value listed when < 0.05 (for RD > 2 in column k-o)
			based on rank by level								based on rank by ratio
ID	Pathway	Num	RD-T760	RD-F50	RD-M50	RD-S50	T760_p-value	F50_p-value	M50_p-value	DR-T760	DR-F50	RD-M50	RD-S50	RD-B760	T760_p-value	F50_p-value	M50_p-value	S50_p-value	B760_p-v
C1	euk-RP	63	9.8581	56.8134	36.0806	1.86046	2.2e-16	2.2e-16	2.2e-16	0.159002	0.815271	3.24233	2.29445	0.159002			3.539e-08	3.866e-05
C2	prok-RP	35	5.72406	7.18208	0.837882	0.577442	9.255e-10	8.828e-10		0.858609	0.797507	1.66879	1.70466	0.858609			0.03886	0.03295
1	Ascorbate_and_aldarate_metabolism	32	1.56517	1.22395	1.07407	0.939645				0	1.37992	1.24253	1.08032	0.313035
2	Butanoate_metabolism	43	0.931824	1.36777	1.25234	0.886469				0.931824	0.961966	1.09069	1.19739	0.698868
3	Citrate_cycle_(TCA_cycle)	21	1.90802	2.13728	1.08231	0.685732		0.02858		0.477005	1.91089	0.935258	0.752868	2.38503
4	Fructose_and_mannose_metabolism	44	2.04895	0.955687	0.78058	1.08819	0.03504			0.910646	0.934684	1.0537	1.27628	0.455323
5	Galactose_metabolism	26	0.770547	0.931824	1.44514	1.26043				1.15582	1.0299	0.957851	1.2642	0
6	Glycolysis_/_Gluconeogenesis	43	2.56252	2.3168	1.36044	0.667339	0.004638	0.0006188		0.698868	0.906957	1.0299	1.18141	1.39774
7	Glyoxylate_and_dicarboxylate_metabolism	14	2.86203	2.8859	1.89472	1.14757		0.01214		0	1.51352	0.917008	1.24518	1.43102
8	Pentose_and_glucuronate_interconversions	20	1.00171	0.784845	0.903299	1.4731				3.00513	1.40513	0.85877	0.930002	0	0.0163
9	Pentose_phosphate_pathway	22	2.73194	2.20987	0.90739	0.706805	0.02454	0.01314		0.910646	1.15594	1.0765	1.11074	0.910646
10	Propanoate_metabolism	18	0	1.26147	1.10429	1.05283				1.66952	0.840287	0.978283	1.33141	2.78253					0.036
11	Pyruvate_metabolism	37	1.6244	2.12061	1.11562	0.702177		0.003817		0.541465	1.52994	0.870256	0.831114	1.89513
12	Aminosugars_metabolism	21	0.95401	1.44734	1.80488	1.12055				0.477005	1.17666	1.91474	1.27692	0
13	Chondroitin_/_heparan_sulfate_biosynthesis	17	0.589241	0.859061	1.25669	1.38873				1.17848	0.965137	1.95305	1.73259	0
14	Keratan_sulfate_biosynthesis	16	0.626069	0.85338	1.16336	1.40384				1.25214	0.976652	1.8066	1.69668	0
15	Lipopolysaccharide_biosynthesis	13	0.770547	1.24355	1.67245	1.35849				0.770547	1.02353	2.40006	1.35174	0.770547
16	N-Glycan_degradation	37	0.812198	0.974028	0.918114	1.2065				0.812198	1.06894	0.929094	0.978283	0.812198
17	N-Glycans_biosynthesis	18	0.556506	0.998688	1.32631	1.23128				0.556506	1.57979	1.5867	1.03847	0
18	Starch_and_sucrose_metabolism	159	0.630007	1.03185	1.01358	0.994124				0.882009	1.28468	1.00928	0.834393	1.19701		0.01922
19	Arogen_a_estrogen_metabolism	26	0	1.05663	1.09477	1.38343				1.15582	1.35511	1.55494	0.842332	0.385273
20	Bile_acid_biosynthesis	25	1.20205	1.39893	1.50752	1.04231				0	1.18068	0.976777	1.25008	1.20205
21	Fatty_acid_biosynthesis_(path_1)	11	0	4.59168	1.36654	0.6635		0.007637		0.910646	1.00834	1.41453	1.03157	1.82129
22	Fatty_acid_metabolism	19	1.58165	1.37072	0.803229	0.852138				1.05443	1.09288	1.03861	1.05094	1.58165
23	Sterol_biosynthesis	15	0	3.17473	1.86046	1.16656		0.01063		0.667807	1.26757	1.57034	0.98973	0.667807
24	Blood_group_glycolipid_biosynthesis_-_lact_series	16	0.626069	0.85338	1.16336	1.40384				1.25214	0.976652	1.8066	1.69668	0
25	Blood_group_glycolipid_biosynthesis_-_neolact_series	17	0.589241	0.859061	1.17051	1.38873				1.17848	0.965137	1.85592	1.73259	0
26	Globoside_metabolism	19	0.527216	0.847773	1.2393	1.41928				1.05443	0.988445	1.8066	1.66223	0
27	Glycerolipid_metabolism	93	0.430843	1.05854	1.28208	0.988188				0.969397	1.00488	1.08633	1.09666	0.430843
28	Inositol_phosphate_metabolism	58	0.863544	1.13967	1.19513	0.998295				0.690835	1.09429	0.944072	0.966976	1.20896
29	Sphingoglycolipid_metabolism	89	0.787862	0.838621	1.00781	1.3441				0.787862	1.08016	0.88441	0.968082	1.23807
30	Alanine_a_aspartate_metabolism	27	0.742008	1.43371	1.41954	0.82732				1.11301	1.03438	1.12005	1.35656	0
31	Arginine_a_proline_metabolism	44	2.50428	1.5877	0.895226	0.734208	0.005472			0.910646	0.870754	0.95222	1.27286	0.910646
32	Glutamate_metabolism	34	0.883862	1.65824	1.45397	0.772972				0.294621	1.32193	1.14275	0.982703	0.294621
33	Glycine,_serine_a_threonine_metabolism	38	1.58165	1.33211	1.04718	0.85071				0.790824	1.60341	1.16052	0.746226	0.527216		0.03336
34	Histidine_metabolism	40	0.751283	0.958454	1.43696	1.21439				1.00171	1.21945	1.35632	1.10349	0
35	Lysine_biosynthesis	23	1.30658	1.50992	1.17703	0.857706				0.871053	0.995163	1.36117	1.46573	0
36	Lysine_degradation	30	0.667807	1.17848	1.11041	1.01588				1.00171	1.11041	0.993086	0.982323	0.667807
37	Methionine_metabolism	10	2.00342	1.28533	0.755708	0.936293				2.00342	0.843359	1.01697	1.65536	1.00171
38	Phenylalanine_metabolism	14	2.14652	2.2705	1.02463	0.945597		0.03767		0	1.15122	0.806462	1.52351	0.715508
39	Phenylalanine,_tyrosine_a_tryptophan_biosynthesis	18	1.11301	1.86274	1.60341	1.13204				0	1.47196	1.47482	1.42246	0
40	Tryptophan_metabolism	66	1.06242	0.992568	0.915684	1.11923				1.21419	1.20231	1.00781	0.893754	0.758872
41	Tyrosine_metabolism	39	0.770547	0.884615	0.97328	1.27095				1.0274	1.18472	1.18306	1.13831	0
42	Urea_cycle_a_metabolism_of_amino_groups	18	2.78253	1.92393	0.710831	0.724289	0.036			1.66952	0.937446	1.22632	1.67798	0
43	Valine,_leucine_a_isoleucine_biosynthesis	18	2.22602	1.67208	1.0186	0.844294				0	1.24314	1.16158	1.23347	1.66952
44	Valine,_leucine_a_isoleucine_degradation	21	0.477005	0.960752	1.55621	1.11236				0.95401	0.856163	1.1059	1.22081	1.90802
45	Aminophosphonate_metabolism	25	0	1.02243	0.996466	1.34696				1.20205	1.11464	1.59736	1.21149	0
46	beta-Alanine_metabolism	25	1.20205	1.48344	1.76554	0.85732				0.801368	1.15035	0.947834	1.04345	0.801368
47	D-Arginine_a_D-ornithine_metabolism	12	2.50428	1.47768	1.23768	1.34743				0.834759	1.00608	1.49744	1.56485	0
48	Glutathione_metabolism	21	1.90802	2.14693	1.27993	0.680705		0.02785		0.477005	0.78018	2.14572	1.50872	1.90802			0.02794
49	Selenoamino_acid_metabolism	31	0.646265	0.90052	0.995554	1.21226				1.61566	1.36336	1.14705	0.960752	0
50	Nucleotide_sugars_metabolism	11	4.55323	1.4435	1.28794	1.00303	0.005355			0	1.50574	1.45481	1.58803	0
51	Purine_metabolism	173	0.463219	0.894174	1.15769	1.18141				1.15805	1.15699	1.09069	0.889369	1.15805
52	Pyrimidine_metabolism	100	0.701197	0.930457	1.2509	1.12819				0.901539	1.16603	1.03776	0.90084	1.10188
53	ATP_synthesis	15	2.67123	7.58267	5.68559	0.820897		7.546e-05	0.0004289	0	3.4448	2.4928	1.35801	0		0.007008	0.0338
54	Carbon_fixation	44	3.18726	2.3175	1.03395	0.660106	0.0001868	0.0003395		0.455323	1.0765	0.955927	1.05795	1.13831
55	Nitrogen_metabolism	16	2.50428	3.13421	1.85321	0.693667		0.004731		0	1.08913	1.12768	1.60815	1.87821
56	Oxidative_phosphorylation	17	5.30317	8.83179	2.95306	0.569154	6.858e-05	7.414e-06	0.009399	0	0.752124	1.6281	2.92134	1.76772				0.00998
57	Photosynthesis	24	6.26069	22.2602	3.86643	1.34743	3.647e-08	5.334e-13	9.37e-05	0.417379	0.539546	2.35332	12.7308	6.67807			0.00622	3.566e-10	5.317e-09
58	Reductive_carboxylate_cycle_(CO2_fixation)	12	1.66952	2.08919	0.833844	0.690835				1.66952	1.75415	0.814835	0.823918	1.66952
59	Alkaloid_biosynthesis_I	15	2.67123	1.48228	0.784118	0.812313				0.667807	1.10142	1.02078	1.12352	0.667807
60	Flavonoids,_stilbene_a_lignin_biosynthesis	26	1.92637	1.17051	1.01129	0.919222				0.770547	1.32978	1.91089	0.890097	1.15582			0.02197
61	Folate_biosynthesis	57	0	1.06655	1.38569	1.27521				1.58165	1.59068	1.63439	0.741719	0.702955		0.01607	0.0117
62	Nicotinate_a_nicotinamide_metabolism	64	0.939104	1.00515	1.14879	1.08355				0.469552	1.05283	0.829303	1.00184	1.72169
63	Pantothenate_a_CoA_biosynthesis	21	0.95401	1.70925	1.36924	0.814573				0.477005	0.941737	1.30494	1.26252	0.95401
64	Porphyrin_a_chlorophyll_metabolism	47	0.85252	1.51835	1.3503	0.814922				0.85252	0.99231	1.14965	1.24031	0.42626
65	Riboflavin_metabolism	11	0	0.90739	1.59068	1.74851				0	0.901801	1.67245	4.68204	0				0.007057
66	Ubiquinone_biosynthesis	57	0.527216	0.961966	1.0238	1.25296				1.40591	1.21886	1.00621	0.884821	0.702955
