# Supplementary material for: De novo transcriptome profiling uncovers a drastic downregulation of photosynthesis upon nitrogen deprivation in the nonmodel green alga Botryosphaerella sudeticus
Source: BMC Genomics. 2013 Oct 19;14(1):715. doi: 10.1186/1471-2164-14-715 (PMC4050207; doi:10.1186/1471-2164-14-715)
Supplement: Supplementary file 7 — Additional file 7: Table S5: List of 4,148 ESTs in B. sudeticus and C. reinhardtii. (XLS 1 MB) [file 12864_2012_6099_MOESM7_ESM.xls]

## Sheet: Sheet1
Supplemental Table S5. List of 4,148 ESTs in B. sudeticus and C. reinhardtii
Note: column a, B. sudeticus EST ID; column b, C. reinhardtii "best" protein ID; column c-d, EST level and ratio in B. sudeticus
following nitrogen deprivation; column e-f, EST level and ratio in C. reinhardtii following nitrogen deprivation (Miller et al, 2010);
column g-h, EST level and ratio in C. reinahrdtii following sulfur deprivation (Gonzales-Ballestee et al, 2010).
		B.s		C.r. (M)		C.r. (G-B)
Bs_EST_ID	Cr_PID	level_log10	ratio_log2	Level_log	ratio_log2	Level	ratio_log2	goName	KEGG_pathways	description
1	146844	2.66729	0.0650502	-8.80678	0.3867	811.222	0.275616	|structural constituent of ribosome |intracellular |ribosome |translation		RP-L18Ae, RPL18A; large subunit ribosomal protein L18Ae
2	21465	1.67982	0.151587	-14.136	2.28382	5.19904	0.007803	|histone acetyltransferase activity|copper ion binding |nitrogen compound metabolic process |membrane |nitrite reductase (NO-forming) activity		Histone acetyltransferase.
6	103841	0.536069	0.674448	-14.5144	0.166902	35.4032	-1.05262	|histidine biosynthetic process |histidinol-phosphate transaminase activity|biosynthetic process |transferase activity, transferring nitrogenous groups |pyridoxal phosphate binding	Histidine metabolism|Phenylalanine metabolism|Phenylalanine, tyrosine and tryptophan biosynthesis|Tyrosine metabolism	Histidinol-phosphate aminotransferase.
7	191875	2.71074	-0.164578	-15.5276	-0.1671	14.6261	-0.475981			FUT10; alpha-1,3-fucosyltransferase 10 [EC:2.4.1.-]
8	195592	3.67094	-0.205143	-10.6202	0.267519	2425.87	0.365598	|structural constituent of ribosome |intracellular |ribosome |translation |small ribosomal subunit		RP-S20e, RPS20; small subunit ribosomal protein S20e
9	166012	3.30226	-0.262277	-10.5838	0.149692	6600.08	-0.505933	|structural constituent of ribosome |intracellular |ribosome |translation		RP-L30e, RPL30; large subunit ribosomal protein L30e
11	195462	1.90043	-0.220097	-16.9554	0.218798	6.20719	0.222386	|intracellular protein transport |membrane		GOSR2, BOS1; golgi SNAP receptor complex member 2
14	146886	2.1054	0.464655	-11.8907	0.582422	172.614	0.846211	|catalytic activity |diaminopimelate decarboxylase activity |lysine biosynthetic process via diaminopimelate	Lysine biosynthesis	lysA; diaminopimelate decarboxylase [EC:4.1.1.20]|Diaminopimelate decarboxylase.
18	206194	2.61644	0.170552	-8.74764	0.226197	2596.26	-0.118538	|structural constituent of ribosome |intracellular |ribosome |translation |large ribosomal subunit |transcription regulator activity		RP-L7e, RPL7; large subunit ribosomal protein L7e
19	98021	2.71185	0.140833	-10.5874	-1.22761	2135.38	-0.843473	|oxygen evolving complex |photosynthesis |thylakoid membrane
20	120079	3.15236	0.451543	-18.7509	0.508376	1.76254	0.332919	|DNA binding |histone deacetylase activity |chromatin silencing complex |chromatin silencing |regulation of transcription, DNA-dependent |protein amino acid deacetylation |zinc ion binding |protein N-terminal asparagine amidohydrolase activity |UDP-3-O-[3	Arginine and proline metabolism|Lipopolysaccharide biosynthesis|Nicotinate and nicotinamide metabolism|Pantothenate and CoA biosynthesis	SIRT2, SIR2L2; NAD-dependent deacetylase sirtuin 2 [EC:3.5.1.-]|In linear amides.
22	179044	2.43441	-0.142582	-12.9717	2.83514	45.0041	-1.39478	|nucleotide binding |ATP binding|nucleoside-triphosphatase activity
28	117106	2.53301	-0.222763	-16.9691	3.98355	2.45107	-0.48623	|protein kinase activity |protein serine/threonine kinase activity |transmembrane receptor protein serine/threonine kinase activity|3-phosphoinositide-dependent protein kinase activity|DNA-dependent protein kinase activity|AMP-activated protein kinase act
31	57302	3.38347	0.0508538	-8.92119	0.207507	1562.6	0.190468			RP-S25e, RPS25; small subunit ribosomal protein S25e
33	153248	2.45702	0.0317601	-18.8182	3.5502	1.22557	1.22108
35	193755	2.50266	-0.207256	-16.0403	-0.911727	17.7368	-0.787444
37	117883	3.06273	-0.22152	-13.6251	0.845526	71.6968	-0.238516	|stearoyl-CoA 9-desaturase activity |iron ion binding |endoplasmic reticulum |fatty acid biosynthetic process |membrane |oxidoreductase activity		SCD, desC; stearoyl-CoA desaturase (delta-9 desaturase) [EC:1.14.19.1]
38	106740	1.47589	-0.210148	-14.7524	-1.62925	90.9236	-1.58158	|translation elongation factor activity |sugar binding |translational elongation		efp; elongation factor P
50	156131	3.16027	-0.841141	-14.3439	7.14678	0.3951	-0.185181	|transport |ammonium transmembrane transporter activity |membrane		TC.AMT; ammonium transporter, Amt family
54	150164	1.16238	0.298293	-17.5923	-0.365604	6.09534	-1.1447
56	127689	1.25788	-0.0415996	-16.3567	0.152271	9.6527	-0.066149	|protein kinase activity |protein serine/threonine kinase activity |protein-tyrosine kinase activity |ATP binding |protein amino acid phosphorylation |phosphofructokinase activity |phosphorylase kinase regulator activity |cobinamide kinase activity |phosp	Benzoate degradation via CoA ligation|Inositol phosphate metabolism|Nicotinate and nicotinamide metabolism|Sphingoglycolipid metabolism|Starch and sucrose metabolism	Phosphotransferases with an alcohol group as acceptor.
60	111778	1.26158	0.191269	-13.8955	-0.471628	47.5296	-1.53173	|catalytic activity |cellular metabolic process |coenzyme binding		RHM; UDP-glucose 4,6-dehydratase [EC:4.2.1.76]
67	196354	1.18688	0.261534	-12.2197	-1.44193	254.429	-3.03887	|glycine hydroxymethyltransferase activity |glycine metabolic process |L-serine metabolic process	Cyanoamino acid metabolism|Glycine, serine and threonine metabolism|Lysine degradation|Methane metabolism|One carbon pool by folate	glyA, SHMT; glycine hydroxymethyltransferase [EC:2.1.2.1]|Glycine hydroxymethyltransferase.
78	24459	2.74669	-0.00538742	-10.2134	-3.0435	2136.28	-0.344215	|fructose-bisphosphate aldolase activity |glycolysis	Carbon fixation|Fructose and mannose metabolism|Glycolysis / Gluconeogenesis|Pentose phosphate pathway	ALDO, fbaB; fructose-bisphosphate aldolase, class I [EC:4.1.2.13]|Fructose-bisphosphate aldolase.
82	150721	0.500397	0.584845	-15.6285	-2.09314	10.4589	-0.897177	|ATP binding |chromosome |DNA metabolic process |myosin ATPase activity	Purine metabolism	Myosin ATPase.
86	135382	2.7928	-0.173516	-15.9921	-0.0785206	10.4549	-0.922525	|structural constituent of ribosome|intracellular |ribosome |protein biosynthesis		RP-S12e, RPS12; small subunit ribosomal protein S12e
89	162845	2.29452	-0.124195	-9.53985	0.286518	2104.92	0.48994	|structural constituent of ribosome |intracellular |ribosome|translation |large ribosomal subunit		RP-L13Ae, RPL13A; large subunit ribosomal protein L13Ae
92	196096	1.9511	0.0467151	-17.7682	-2.41695	4.70777	-0.181537	|copper ion transmembrane transporter activity |copper ion transport |integral to membrane
94	177379	0.636493	0.30133	-15.2809	0.0726255	23.5497	0.126759	|carboxypeptidase A activity |proteolysis |zinc ion binding		Carboxypeptidase A2.
102	120172	2.21618	-0.120649	-15.6364	0.00725247	8.01017	-0.59453			ASAH2; neutral ceramidase [EC:3.5.1.23]
103	192138	2.14589	0.405214	-15.0301	0.540005	6.40413	-0.135353
109	185012	1.93146	-0.524068	-15.3223	-0.38357	17.0603	-0.02145
113	205729	1.95639	0.278072	-12.0066	-0.851317	36.2043	-0.851018	|nucleic acid binding |histone acetyltransferase activity|zinc ion binding		Histone acetyltransferase.
116	168484	2.50932	0.241225	-8.9601	0.269009	1631.34	-0.018017	|structural constituent of ribosome |intracellular |ribosome |translation		RP-S3Ae, RPS3A; small subunit ribosomal protein S3Ae
119	139610	2.13637	0.106778	-10.1912	-1.99713	352.797	1.30287	|GTPase activity |GTP binding |intracellular |translation |protein-synthesizing GTPase activity		typA, bipA; GTP-binding protein
128	157870	1.81173	-0.391466	-15.4735	0.998268	5.28054	-0.381846	|biosynthetic process |strictosidine synthase activity	Terpenoid biosynthesis	Strictosidine synthase.
130	133971	2.25704	0.26426	-10.5507	0.00409183	276.2	0.138055	|glutamate-ammonia ligase activity |glutamine biosynthetic process|nitrogen compound metabolic process	Glutamate metabolism|Nitrogen metabolism|Peptidoglycan biosynthesis	glnA; glutamine synthetase [EC:6.3.1.2]|Glutamate--ammonia ligase.
132	205942	1.45646	0.295174	-15.2191	1.21162	6.2968	1.20255
133	132472	2.49174	0.299994	-13.07	0.469636	23.0305	-0.144495	|nucleic acid binding		HNRNPF_H; heterogeneous nuclear ribonucleoprotein F/H
137	171628	0.97812	0.0407889	-14.9287	0.325702	2.8897	0.184875	|protein binding
138	190851	2.60157	0.0155191	-13.7206	-1.26696	87.6831	-0.16741	|transporter activity |transport |membrane		NIP; aquaporin NIP
142	128309	3.614	-0.060611	-11.2331	0.147076	1456.11	0.433527	|structural constituent of ribosome |intracellular |ribosome |translation		RP-L44e, RPL44; large subunit ribosomal protein L44e
144	128745	2.82277	-0.164054	-10.1443	-1.3872	679.436	-1.02253	|ATP binding
151	196682	1.95823	-0.00406264	-16.7796	1.45933	2.50407	-0.184258	|monooxygenase activity |iron ion binding |electron transport |fluorene oxygenase activity |mono-butyltin dioxygenase activity |limonene 8-monooxygenase activity |tri-n-butyltin dioxygenase activity |di-n-butyltin dioxygenase activity |methylsilanetriol h	Ascorbate and aldarate metabolism|Flavonoids, stilbene and lignin biosynthesis|Fluorene degradation|gamma-Hexachlorocyclohexane degradation	Acting on paired donors, with incorporation or reduction of
154	144056	2.1664	-0.634955	-11.4194	-3.038	2012.5	-1.2685	|photosystem I |photosynthesis
156	149716	1.64531	0.150051	-14.5807	0.219274	26.447	0.057237	|ARF GTPase activator activity |zinc ion binding |regulation of ARF GTPase activity		ARFGAP1; ADP-ribosylation factor GTPase-activating protein 1
166	113103	3.06058	-0.171053	-20.2383	-1.37082	1.06481	-0.265982	|acyltransferase activity |biosynthetic process |naringenin-chalcone synthase activity	Flavonoids, stilbene and lignin biosynthesis	Naringenin-chalcone synthase.
173	185190	2.03948	-1.04241	-8.31598	-0.0118351	1859.4	-3.19303	|thiamin biosynthetic process		thi1; thiamine biosynthetic enzyme
181	127247	3.50218	0.0998952	-9.18638	0.345179	2968.23	0.3119	|structural constituent of ribosome |intracellular |ribosome |translation		RP-L35Ae, RPL35A; large subunit ribosomal protein L35Ae
185	194837	1.80568	-0.374743	-12.9608	-0.669003	335.795	0.27022	|microtubule motor activity |microtubule associated complex |microtubule-based process |dynein ATPase activity		DYNLL; dynein light chain LC8-type|Dynein ATPase.
190	196263	1.28945	0.618768	-12.8589	-0.0613264	67.7254	-0.689152	|magnesium ion binding |pyruvate kinase activity |glycolysis |potassium ion binding	Carbon fixation|Glycolysis / Gluconeogenesis|Purine metabolism|Pyruvate metabolism	PK, pyk; pyruvate kinase [EC:2.7.1.40]|Pyruvate kinase.
193	137766	1.21424	0.403091	-13.0905	-1.31934	162.615	-2.57863	|photosynthesis, light harvesting |membrane
194	128114	1.00224	-0.229431	-14.5199	-0.584108	27.6733	0.291641
199	195551	1.33293	-0.0875279	-15.4382	-0.475353	13.9689	-0.272281			VRG4, GONST1; GDP-mannose transporter
207	194674	1.04706	0.291493	-35.425	29.1822	15.6131	2.99114	|peroxidase activity |electron transport |response to oxidative stress |heme binding |cinnamyl-alcohol dehydrogenase activity	Flavonoids, stilbene and lignin biosynthesis	E1.1.1.195; cinnamyl-alcohol dehydrogenase [EC:1.1.1.195]|Cinnamyl-alcohol dehydrogenase.
217	173277	1.21364	1.14649	-14.8017	-4.24963	11.3778	-3.23267
221	195865	1.2638	0.0377653	-13.892	-0.383654	14.091	-0.391955	|exo-alpha-sialidase activity	N-Glycan degradation|Sphingoglycolipid metabolism	Exo-alpha-sialidase.
223	206147	1.91078	-0.133301	-21.9274	-0.375247	0.827933	-3.59916	|copper ion binding |amine oxidase activity |amine metabolic process |quinone binding	Alkaloid biosynthesis II|Arginine and proline metabolism|beta-Alanine metabolism|Glycine, serine and threonine metabolism|Histidine metabolism|Phenylalanine metabolism|Tryptophan metabolism|Tyrosine metabolism	ABP1, AOC1; diamine oxidase [EC:1.4.3.22]|Amine oxidase (copper-containing).
228	127172	1.59049	-0.25614	-11.125	0.120697	184.066	-0.075035	|mitochondrial outer membrane |anion transport |voltage-gated anion channel activity		VDAC2; voltage-dependent anion channel protein 2
229	150073	2.02439	-0.0433953	-13.5527	0.628789	51.431	0.447873	|catalytic activity |carbohydrate metabolic process
233	175829	1.4058	0.167206	-14.045	0.424087	11.6179	-0.102483	|protein kinase activity |protein serine/threonine kinase activity|protein-tyrosine kinase activity |ATP binding |protein amino acid phosphorylation
244	169483	0.740992	-0.219809	-17.778	-0.109624	1.36011	-1.06166
245	172406	2.59701	0.0505772	-9.25937	0.44658	927.691	0.267515	|structural constituent of ribosome |intracellular |ribosome |translation		RP-L8e, RPL8; large subunit ribosomal protein L8e
250	145770	2.94604	0.448294	-7.83975	-2.4082	2452.75	0.047677	|nucleotide binding |chromatin |chromatin binding |ATP binding |nucleus |chromatin assembly or disassembly |ATPase activity |nucleoside-triphosphatase activity		EF3, TEF3; elongation factor 3
254	155150	2.74855	-0.707014	-10.6346	-2.34947	2640.42	-1.09287	|chloroplast |photosystem II
259	135648	2.34559	-0.0414277	-9.6777	1.75239	214.302	-0.697936	|transporter activity |transport |membrane		focA; formate transporter
266	206190	2.50219	-0.322649	-11.0811	-2.3665	697.01	-0.282498	|ATP synthesis coupled proton transport |proton-transporting two-sector ATPase complex |hydrolase activity, acting on acid anhydrides, catalyzing transmembrane movement of substances	photosynthesis	ATPF0B, atpF; F-type H+-transporting ATPase subunit b [EC:3.6.3.14]
267	184971	2.61804	-0.78228	-9.87771	-2.71886	2999.27	-1.2095	|photosystem I reaction center |photosynthesis	photosynthesis	psaD; photosystem I subunit II
268	31077	2.07594	-0.168699	-11.5128	0.750598	36.0476	-0.014853	|protein folding |heat shock protein binding |unfolded protein binding
271	184173	1.81622	-0.101981	-14.3479	-0.446645	113.006	-0.084162	|protein amino acid dephosphorylation |protein tyrosine/serine/threonine phosphatase activity|dephosphorylation |phosphoric monoester hydrolase activity
273	111844	2.06623	0.23687	-18.5962	0.694546	3.14151	-0.075254	|DNA binding
276	135421	0.787459	-0.0936653	-15.6414	0.454206	10.0098	-0.359506	|isoprenoid biosynthetic process |trans-pentaprenyltranstransferase activity	Sterol biosynthesis	GPS; geranyl diphosphate synthase [EC:2.5.1.1]|Trans-pentaprenyltransferase.
277	196952	2.92486	-0.0629812	-12.9419	-1.28363	84.1349	-1.00001	|catalytic activity |cellular metabolic process |UDP-glucuronate decarboxylase activity|coenzyme binding	Nucleotide sugars metabolism|Starch and sucrose metabolism	UDP-glucuronate decarboxylase.
278	145271	3.12057	0.0116351	-9.69228	0.436279	1159.74	0.163727	|structural constituent of ribosome |intracellular |ribosome |translation		RP-L14e, RPL14; large subunit ribosomal protein L14e
281	164272	1.78044	-0.29544	-13.3462	0.14084	93.1201	-0.127052	|NADH dehydrogenase activity |mitochondrion |electron transport |NADH dehydrogenase (ubiquinone) activity	Oxidative phosphorylation|Ubiquinone biosynthesis	NDUFB7; NADH dehydrogenase (ubiquinone) 1 beta subcomplex 7 [EC:1.6.5.3 1.6.99.3]|NADH dehydrogenase (ubiquinone).
282	195585	3.1629	-0.408658	-8.73367	0.425491	1978.32	-0.275934	|structural constituent of ribosome |intracellular |ribosome |translation		RP-L10Ae, RPL10A; large subunit ribosomal protein L10Ae
285	137778	2.02077	-0.263156	-9.83479	-1.05934	475.863	-0.719078	|inorganic diphosphatase activity |hydrogen-translocating pyrophosphatase activity |proton transport |membrane	Oxidative phosphorylation	ppa; inorganic pyrophosphatase [EC:3.6.1.1]|Inorganic pyrophosphatase.
291	188222	0.869988	0.302047	-15.1632	-1.19961	29.4508	-0.678983
292	126865	1.74773	0.066327	-12.8008	0.22949	206.926	-1.545	|metabolic process		leuD; 3-isopropylmalate/(R)-2-methylmalate dehydratase small subunit [EC:4.2.1.33 4.2.1.35]
296	36709	3.1223	-0.240947	-14.0333	0.975653	12.3804	-0.890704	|transferase activity, transferring alkyl or aryl (other than methyl) groups
305	184818	0.825454	1.06616	-12.9662	1.5275	39.5055	-0.211338
309	196721	2.75502	0.195045	-23.4033	-3.04149	0.126722	-0.742201	|monooxygenase activity |iron ion binding |electron transport |fluorene oxygenase activity |mono-butyltin dioxygenase activity |limonene 8-monooxygenase activity |tri-n-butyltin dioxygenase activity |di-n-butyltin dioxygenase activity |methylsilanetriol h	Ascorbate and aldarate metabolism|Flavonoids, stilbene and lignin biosynthesis|Fluorene degradation|gamma-Hexachlorocyclohexane degradation	Acting on paired donors, with incorporation or reduction of
311	191758	3.26072	0.0931421	-9.64583	0.181755	799.394	0.512964	|structural constituent of ribosome |intracellular |ribosome |translation		RP-L32e, RPL32; large subunit ribosomal protein L32e
314	179706	2.71982	-0.00146967	-9.73518	0.202745	2290.68	0.334308	|structural constituent of ribosome |intracellular |ribosome |translation		RP-S7e, RPS7; small subunit ribosomal protein S7e
315	144745	2.84914	-0.0901209	-16.2075	-0.602893	18.9089	0.288795	|beta-carotene 15,15'-monooxygenase activity		diox1; all-trans-8'-apo-beta-carotenal 15,15'-oxygenase [EC:1.14.99.41]
316	129742	3.41055	0.00274678	-10.5608	0.179268	2279.9	0.116355	|structural constituent of ribosome |intracellular |ribosome |translation		RP-S21e, RPS21; small subunit ribosomal protein S21e
321	206048	1.81147	0.631994	-10.0017	-1.02531	269.459	1.18714	|cysteine-type endopeptidase activity |phospholipase A2 activity |calcium ion binding |proteolysis |cysteine-type peptidase activity |lipid catabolic process |protease inhibitor activity		E3.4.22.-|Cysteine endopeptidases.
322	58579	2.09662	0.0908767	-12.0975	0.44233	68.4864	0.293349	|cytoplasm |electron transport |L-aspartate oxidase activity |NAD biosynthetic process |aspartate oxidase activity|oxidoreductase activity |FAD binding	Alanine and aspartate metabolism	nadB; L-aspartate oxidase [EC:1.4.3.16]|L-aspartate oxidase.
323	205991	2.15894	-0.488559	-17.2678	0.726804	1.07611	-0.28088	|subtilase activity |glucan 1,4-alpha-glucosidase activity|proteolysis	Starch and sucrose metabolism	Glucan 1,4-alpha-glucosidase.
325	147004	2.61716	0.153635	-9.79289	0.230915	3594.13	0.00833	|structural constituent of ribosome |intracellular |ribosome |translation		RP-L35e, RPL35; large subunit ribosomal protein L35e
337	56668	2.72985	-0.130319	-9.46652	-2.61989	730.697	0.642296	|lipid metabolic process |membrane |CoA desaturase activity |oxidoreductase activity |oxidoreductase activity, acting on paired donors, with oxidation of a pair of donors resulting in the reduction of molecular oxygen to two molecules of water |DDT 2,3-di		FAD6, desA; omega-6 fatty acid desaturase (delta-12 desaturase) [EC:1.14.19.-]|Miscellaneous (requires further characterization).
338	150353	2.67327	-0.0728639	-14.1065	-0.0262492	2.43019	1.03008	|histone acetyltransferase activity		Histone acetyltransferase.
340	196612	2.31294	0.18502	-10.297	-2.59637	541.809	-1.93622	|phosphoenolpyruvate carboxykinase activity |phosphoenolpyruvate carboxykinase (ATP) activity |ATP binding |gluconeogenesis |purine nucleotide binding	Carbon fixation|Citrate cycle (TCA cycle)|Pyruvate metabolism	E4.1.1.49, pckA; phosphoenolpyruvate carboxykinase (ATP) [EC:4.1.1.49]|Phosphoenolpyruvate carboxykinase (ATP).
348	187091	2.62313	-0.280919	-16.8894	-1.30401	4.20497	0.511688
350	188845	2.35998	-0.0466199	-16.6513	0.211844	5.9973	0.25958	|sugar binding
355	196017	0.913399	0.523386	-16.2011	0.496458	4.14877	-0.102996			SLC24A6, NCKX6; solute carrier family 24 (sodium/potassium/calcium exchanger), member 6
357	195597	3.08706	-0.0702594	-10.7846	0.0546978	1727.92	0.293979	|structural constituent of ribosome |intracellular |ribosome |translation		RP-L36e, RPL36; large subunit ribosomal protein L36e
359	184067	2.977	-1.59831	-11.3597	-4.76013	3188.5	-0.23722	|photosynthesis, light harvesting |membrane
360	167673	2.02565	-0.0885028	-13.833	-0.295675	21.4948	0.339636
367	126163	3.00919	0.253358	-10.5076	0.167705	2173.72	-0.007272	|structural constituent of ribosome |intracellular |ribosome |translation		RP-L37e, RPL37; large subunit ribosomal protein L37e
371	76570	2.19089	0.0155396	-12.622	0.587355	153.603	-0.705998	|sequence-specific DNA binding		MBF1; putative transcription factor
377	190458	1.69574	0.184879	-11.9233	0.451553	30.1664	0.660103	|DNA binding |transcription factor activity |transcription initiation |regulation of transcription, DNA-dependent |sigma factor activity		SIG1, rpoD; RNA polymerase primary sigma factor
378	185533	2.69375	-1.05884	-8.49701	-3.01315	8019	-0.563824	|photosynthesis, light harvesting |membrane		LHCB1; light-harvesting complex II chlorophyll a/b binding protein 1
379	145011	1.86019	0.447762	-16.7907	0.846342	6.3212	0.436829
381	171050	1.18894	0.410703	-15.3295	-0.0794555	11.812	-0.702666			BRD7_9; bromodomain-containing protein 7/9
392	192478	2.28367	-0.611447	-11.5111	-3.44137	1896.81	-0.99884	|photosystem I |photosynthesis |membrane	photosynthesis	psaK; photosystem I subunit X
393	184731	2.51273	0.212586	-12.9314	2.63988	56.1306	2.12052	|photosynthesis, light harvesting |membrane
394	205996	1.81673	-0.111579	-11.7306	3.62859	33.1445	-0.378405
395	95269	1.10684	-0.38947	-15.3774	0.824769	21.4229	-0.343126
404	503	1.76115	0.484062	-11.413	-0.86454	221.521	0.913074	|glycogen (starch) synthase activity|sugar:hydrogen symporter activity |biosynthetic process |phosphoenolpyruvate-dependent sugar phosphotransferase system	Starch and sucrose metabolism	WAXY; granule-bound starch synthase [EC:2.4.1.242]|Glycogen (starch) synthase.
408	194436	2.3486	-0.145055	-14.7757	0.00181263	23.6156	0.03223	|protein kinase activity |protein serine/threonine kinase activity |protein kinase CK2 activity|protein-tyrosine kinase activity |ATP binding |protein amino acid phosphorylation		CSNK2A; casein kinase II subunit alpha [EC:2.7.11.1]
411	144646	2.77471	-0.0423267	-11.2339	0.299467	439.059	0.601959	|structural constituent of ribosome |intracellular |ribosome |translation		RP-S28e, RPS28; small subunit ribosomal protein S28e
412	205631	2.18951	-0.628512	-13.3103	-0.926258	44.6872	0.890471	|response to stress
417	193614	2.23511	-0.0522592	-10.752	-0.665252	693.219	-0.455508			EGD1, BTF3; nascent polypeptide-associated complex subunit beta
422	140982	2.92304	-0.13173	-17.6685	-0.110651	6.32194	-0.120807
430	138664	3.02313	0.254577	-13.1236	-0.209702	52.0219	-0.933653	|acyltransferase activity |biosynthetic process |naringenin-chalcone synthase activity	Flavonoids, stilbene and lignin biosynthesis	Naringenin-chalcone synthase.
434	101278	1.88299	-0.16267	-13.5387	0.471371	41.0393	0.075316	|3',5'-cyclic-nucleotide phosphodiesterase activity |signal transduction		PDE; 3',5'-cyclic-nucleotide phosphodiesterase [EC:3.1.4.17]
440	184506	1.44447	0.371741	-11.3807	-1.0386	40.8028	-0.077297	|catalytic activity |electron transport |electron carrier activity |oxidoreductase activity|FAD binding |iron-sulfur cluster binding
452	104855	1.05469	0.417364	-17.1385	0.190175	30.0714	0.13134			HDAC6_10; histone deacetylase 6/10 [EC:3.5.1.98]
459	206100	2.19295	-0.255745	-15.0631	-1.49287	11.0538	0.387917	|transport|amino acid transport |amino acid transmembrane transporter activity |membrane
477	83064	2.34321	0.0600784	-10.6826	-0.278082	463.252	-0.897195	|phosphopyruvate hydratase complex |phosphopyruvate hydratase activity |glycolysis	Glycolysis / Gluconeogenesis|Phenylalanine, tyrosine and tryptophan biosynthesis	ENO, eno; enolase [EC:4.2.1.11]|Phosphopyruvate hydratase.
480	78109	3.13544	-0.159911	-9.29121	0.382919	2044.49	0.851151	|structural constituent of ribosome |intracellular |ribosome |translation		RP-L31e, RPL31; large subunit ribosomal protein L31e
481	192550	2.23311	-0.10217	-13.3131	0.363811	18.3179	-0.044745	|protein kinase activity |protein serine/threonine kinase activity |transmembrane receptor protein serine/threonine kinase activity|3-phosphoinositide-dependent protein kinase activity|DNA-dependent protein kinase activity|AMP-activated protein kinase act
482	130996	1.53968	-0.210906	-14.6472	0.837275	30.773	0.376764
485	195408	2.32119	-0.0849629	-14.6281	0.256352	12.8487	0.012442
489	174711	2.88832	-0.0449053	-9.47063	0.421565	3294.67	-0.252533	|RNA binding |structural constituent of ribosome |intracellular |ribosome |translation		RP-L23Ae, RPL23A; large subunit ribosomal protein L23Ae
491	141540	2.4012	0.421778	-13.7212	0.626162	9.55248	0.584855	|protein binding |electron transport|protein folding
498	190292	1.00445	0.147044	-12.7743	0.00752528	19.6053	0.101657	|magnesium ion binding |catalytic activity |phospholipid-translocating ATPase activity |ATP binding |transport |cation transport |metabolic process |ATPase activity, coupled to transmembrane movement of ions, phosphorylative mechanism |phospholipid transp		Magnesium-ATPase.
502	184471	2.09573	-1.07825	-11.5225	-5.29895	2294.11	-1.339	|photosynthesis, light harvesting |membrane		LHCA1; light-harvesting complex I chlorophyll a/b binding protein 1
503	143041	2.00604	-0.0519187	-15.8007	1.69172	6.64265	0.354113	|catalytic activity |phosphoprotein phosphatase activity |calcium-dependent protein serine/threonine phosphatase activity |magnesium-dependent protein serine/threonine phosphatase activity |magnesium-dependent protein serine/threonine phosphatase complex		Serine/threonine specific protein phosphatase.
512	194928	3.55653	-0.120911	-11.0604	0.0593091	1654.6	1.14973	|structural constituent of ribosome |intracellular |ribosome |translation		RP-L38e, RPL38; large subunit ribosomal protein L38e
513	195629	2.22708	-0.327143	-12.0411	-0.867189	114.222	-2.10864	|structural constituent of ribosome |intracellular |ribosome |translation		RP-S16, rpsP; small subunit ribosomal protein S16
520	195131	3.64612	-0.0327038	-8.94612	0.286411	2662.41	0.03254	|structural constituent of ribosome |intracellular |ribosome |translation		RP-L22e, RPL22; large subunit ribosomal protein L22e
522	134058	1.43319	1.49021	-8.76436	1.63755	121.688	-0.642155	|nucleotide binding |ATP binding |transport |integral to membrane |ATPase activity |nucleoside-triphosphatase activity|ATPase activity, coupled to transmembrane movement of substances		ABCC1; ATP-binding cassette, subfamily C (CFTR/MRP), member 1
523	136002	1.68722	0.217537	-13.6248	0.921496	50.6768	0.327817	|protein transport		CHMP1, VPS46, DID2; charged multivesicular body protein 1
525	146574	2.20584	-0.278278	-8.44842	2.62195	137.202	-1.38857	|transaldolase activity |cytoplasm |carbohydrate metabolic process |pentose-phosphate shunt	Pentose phosphate pathway	E2.2.1.2, talA, talB; transaldolase [EC:2.2.1.2]|Transaldolase.
526	114162	0.615385	-0.161248	-22.5381	-0.131063	13.1584	-0.247549
527	196568	1.53013	0.130149	-11.3051	-1.56866	167.936	-0.563967	|catalytic activity |metabolic process |1-deoxy-D-xylulose-5-phosphate synthase activity |terpenoid biosynthetic process		dxs; 1-deoxy-D-xylulose-5-phosphate synthase [EC:2.2.1.7]
529	82091	2.26301	-0.177325	-12.6858	0.173647	85.2348	-0.348358	|GTP binding |intracellular |intracellular protein transport|small GTPase mediated signal transduction		SAR1; GTP-binding protein SAR1 [EC:3.6.5.-]
537	137868	1.41643	0.218475	-16.2338	0.555605	11.5568	-0.107054	|histone deacetylase activity |nucleus |histone deacetylation |acetylspermidine deacetylase activity		Acetylspermidine deacetylase.
540	128726	1.86944	-0.451664	-22.2698	-5.30829	3.42097	-1.79651	|carbonate dehydratase activity |one-carbon compound metabolic process |zinc ion binding	Nitrogen metabolism	E4.2.1.1; carbonic anhydrase [EC:4.2.1.1]|Carbonate dehydratase.
545	153674	3.11414	-0.0650086	-10.3141	0.368081	1679.32	0.043182	|structural constituent of ribosome |intracellular |ribosome |translation
551	136383	1.85071	0.173518	-14.5265	-1.2902	65.9051	-0.360449	|glycerol ether metabolic process |electron carrier activity |protein disulfide oxidoreductase activity |cell redox homeostasis
554	135614	2.44009	0.52564	-11.0658	0.295584	396.42	-1.01755	|ribulose-phosphate 3-epimerase activity |carbohydrate metabolic process	Carbon fixation|Pentose and glucuronate interconversions|Pentose phosphate pathway	rpe, RPE; ribulose-phosphate 3-epimerase [EC:5.1.3.1]|Ribulose-phosphate 3-epimerase.
555	170034	0.676553	0.254258	-14.5698	-0.476628	31.8572	-0.768075	|RNA binding |RNA processing|protein modification process
559	196318	1.51548	-0.0910254	-21.5862	0.931087	0.418531	-1.02571	|ferroxidase activity |multicopper ferroxidase iron transport mediator activity|binding |iron ion transport |cellular iron ion homeostasis |ferric iron binding	Porphyrin and chlorophyll metabolism	FTH1; ferritin heavy chain [EC:1.16.3.1]|Ferroxidase.
566	120925	1.52158	-0.25301	-15.1499	-1.27705	2.62795	0.07264	|transmembrane receptor protein serine/threonine kinase activity|3-phosphoinositide-dependent protein kinase activity|DNA-dependent protein kinase activity|AMP-activated protein kinase activity|casein kinase activity|casein kinase I activity|cyclic nucleo
567	187688	1.31824	0.124281	-13.1914	-0.61987	57.8978	0.39842	|FMN binding |oxidoreductase activity
575	195639	1.96593	-0.035951	-12.5463	-0.962442	147.271	-2.31684	|structural constituent of ribosome |intracellular |ribosome |translation
583	182811	1.5937	-0.0619104	-12.7732	0.858557	41.8608	0.402306	|protein binding |zinc ion binding
587	106059	1.59586	0.0828512	-18.2055	-0.896847	8.90134	1.00655
590	195601	3.18939	-0.176603	-10.4641	0.499338	1924.49	0.080233	|structural constituent of ribosome |intracellular |ribosome |translation		RP-S17e, RPS17; small subunit ribosomal protein S17e
593	186014	2.28956	-0.0316996	-14.2552	0.0361122	84.4182	0.044285
594	140252	1.30039	0.239701	-12.1789	-0.423695	134.398	-2.13026	|asparagine synthase (glutamine-hydrolyzing) activity |asparagine biosynthetic process|metabolic process	Alanine and aspartate metabolism|Nitrogen metabolism	asnB, ASNS; asparagine synthase (glutamine-hydrolysing) [EC:6.3.5.4]|Asparagine synthase (glutamine-hydrolysing).
599	196438	2.16903	-0.281889	-18.953	0.597644	0.407447	0.69266	|inorganic phosphate transmembrane transporter activity |phosphate transport |membrane		SLC20A, PIT; solute carrier family 20 (sodium-dependent phosphate transporter)
600	138697	2.88316	-0.0748441	-9.16926	0.207213	2852.41	-0.019966	|structural constituent of ribosome |intracellular |ribosome |translation		RP-L12e, RPL12; large subunit ribosomal protein L12e
601	146939	1.00684	0.509403	-16.1204	0.0236682	3.45136	0.318809	|histone acetyltransferase activity		Histone acetyltransferase.
605	142396	2.31801	-0.133619	-12.6616	0.282538	50.2703	-0.287943	|catalytic activity
607	144221	1.27126	0.150692	-13.8728	-0.167813	24.6943	-0.711044	|diacylglycerol pyrophosphate phosphatase activity |nucleic acid binding |thiamin-pyrophosphatase activity |8-oxo-7,8-dihydroguanine triphosphatase activity |UDP-2,3-diacylglucosamine hydrolase activity |bis(5'-nucleosyl)-tetraphosphatase activity |dATP p	Folate biosynthesis|Starch and sucrose metabolism	In phosphorous-containing anhydrides.
610	94079	1.59692	0.406837	-11.7209	0.776829	115.039	-0.04704	|catalytic activity |1,4-alpha-glucan branching enzyme activity|hydrolase activity, hydrolyzing O-glycosyl compounds |carbohydrate metabolic process |cation binding	Starch and sucrose metabolism	glgB; 1,4-alpha-glucan branching enzyme [EC:2.4.1.18]|1,4-alpha-glucan branching enzyme.
617	164097	2.57629	0.0539314	-8.80494	0.187864	1414.65	0.035422	|structural constituent of ribosome |intracellular |ribosome |translational elongation|ribosome biogenesis and assembly		RP-LP0, RPLP0; large subunit ribosomal protein LP0
618	178462	2.0926	-0.0313003	-15.1883	-0.97303	19.5059	0.240414	|protein binding |zinc ion binding
621	186299	2.165	-0.900812	-11.8552	-5.42703	1809.85	-1.43463	|photosynthesis, light harvesting |membrane
626	194337	1.67803	-0.183422	-13.7083	0.427009	36.3348	1.01561	|transporter activity |transport |membrane
628	5437	1.35346	0.315813	-13.956	-1.84755	125.469	-2.88019	|prenyltransferase activity |integral to membrane |bacteriochlorophyll biosynthetic process |chlorophyll synthase activity		chlG, bchG; chlorophyll synthase [EC:2.5.1.62]
632	169453	1.00503	0.241143	-17.748	0.371147	3.66847	-0.743318	|adenosine kinase activity	Purine metabolism	Adenosine kinase.
638	120082	1.05842	0.0330403	-16.3954	-0.624536	3.05219	-1.5009	|glycogen (starch) synthase activity	Starch and sucrose metabolism	E2.4.1.21, glgA; starch synthase [EC:2.4.1.21]|Glycogen (starch) synthase.
645	147057	1.55394	-0.136482	-17.1707	-0.388207	3.70246	-0.745578	|N-acetyllactosaminide beta-1,3-N-acetylglucosaminyltransferase activity	Blood group glycolipid biosynthesis - neolact series	N-acetyllactosaminide beta-1,3-N-acetylglucosaminyltransferase.
646	153736	1.65793	0.273141	-12.8266	0.442252	29.0675	0.454648	|protein kinase activity |protein serine/threonine kinase activity|ATP binding |protein amino acid phosphorylation		Protein kinase.
648	195608	2.4962	0.0578205	-9.75253	0.296654	1458.9	0.359921	|structural constituent of ribosome |intracellular |ribosome |translation		RP-L24e, RPL24; large subunit ribosomal protein L24e
649	196061	1.95263	-0.140466	-14.6637	-1.60052	7.53007	0.607627	|protein kinase activity |protein serine/threonine kinase activity|protein-tyrosine kinase activity |ATP binding |protein amino acid phosphorylation		AURKX; aurora kinase, other [EC:2.7.11.1]|Protein kinase.
652	196080	1.63325	0.210393	-14.0544	1.05318	7.85917	1.71808	|protein binding |zinc ion binding
654	205638	1.21942	0.00883575	-15.5858	0.636452	3.00448	0.898631	|protein binding |ATP binding |cellular protein metabolic process
655	205928	1.41022	-0.11853	-14.5389	1.04932	15.4064	0.372295	|nucleic acid binding |histone acetyltransferase activity|zinc ion binding		Histone acetyltransferase.
657	184660	1.80922	0.66926	-10.7154	7.91551	0.127427	3.70303	|carboxypeptidase A activity |proteolysis |zinc ion binding
659	139831	2.80762	-0.0826819	-8.74108	0.0815513	4125.51	0.330185	|structural constituent of ribosome |intracellular |ribosome |translation		RP-L9e, RPL9; large subunit ribosomal protein L9e
660	126557	2.59332	0.607649	-10.0486	-1.0366	1199.23	-0.569266	|translation initiation factor activity |translational initiation		EIF5A; translation initiation factor 5A
661	191690	2.33351	-3.26996	-15.6372	-7.59596	951.033	-0.34918	|photosynthesis, light harvesting |membrane
663	118046	1.82162	-0.270136	-15.0365	-0.104067	12.4047	-0.256344	|glutamine-fructose-6-phosphate transaminase (isomerizing) activity |sugar binding |cytoplasm |carbohydrate metabolic process |metabolic process |carbohydrate biosynthetic process	Aminosugars metabolism|Glutamate metabolism	Glutamine-fructose-6-phosphate transaminase (isomerizing).
666	97201	1.32679	-0.2699	-15.8913	-0.619853	40.6676	0.074783
673	133691	1.5021	0.216023	-17.6079	-2.03464	7.04102	-1.20738	|protein kinase activity |protein serine/threonine kinase activity|protein-tyrosine kinase activity |ATP binding |protein amino acid phosphorylation		NEK; NIMA (never in mitosis gene a)-related kinase [EC:2.7.11.1]
675	94848	1.32747	0.274375	-16.2685	-1.48375	15.0915	-1.16006
676	144633	1.81757	-0.0592	-15.0273	0.704941	16.7864	-0.602122
677	169496	2.16353	-0.0170618	-16.8398	0.598213	3.13322	0.065439
679	184815	2.40709	-0.0949719	-11.6284	-0.319696	408.795	0.02251
680	145947	1.04394	-0.558367	-17.3615	0.661081	3.92344	1.27814
682	143072	2.91345	-0.0109275	-11.3653	0.0724389	1153.23	0.37176	|structural constituent of ribosome |intracellular |ribosome |translation		RP-S24e, RPS24; small subunit ribosomal protein S24e
683	196295	0.42838	0.0132499	-15.5036	-0.815075	25.0572	-0.661184	|catalytic activity |metabolic process
686	132988	0.861415	0.116679	-15.7178	-0.227384	13.3108	-0.379938	|hypoxanthine phosphoribosyltransferase activity |cytoplasm |purine ribonucleoside salvage|nucleoside metabolic process	Purine metabolism	hprT, hpt, HPRT1; hypoxanthine phosphoribosyltransferase [EC:2.4.2.8]|Hypoxanthine phosphoribosyltransferase.
688	127464	1.68106	0.497006	-18.6032	1.55337	10.1301	7.1285
689	153656	2.22141	-0.522207	-10.0465	-3.04788	1306.54	-1.14725	|calcium ion binding |oxygen evolving complex |photosynthesis |extrinsic to membrane
693	196910	2.40259	0.0704668	-10.4892	-1.96311	722.54	1.56425	|sulfate assimilation |sulfate adenylyltransferase (ATP) activity |sulfate adenylyltransferase complex (ATP)	Purine metabolism|Selenoamino acid metabolism|Sulfur metabolism	E2.7.7.4C, met3; sulfate adenylyltransferase [EC:2.7.7.4]|Sulfate adenylyltransferase.
695	134773	1.12816	0.719614	-13.893	0.313117	23.5267	-0.194256	|GTP binding		NOG1; nucleolar GTP-binding protein
702	188692	1.2279	0.187564	-18.2872	0.161486	5.71189	-0.672337
703	195599	2.46307	0.282079	-8.99227	0.279761	1652.17	0.054017	|structural constituent of ribosome |intracellular |ribosome |translation |ribonucleoprotein complex |ribosome biogenesis and assembly		RP-L7Ae, RPL7A; large subunit ribosomal protein L7Ae
708	196855	1.05737	-0.0924282	-13.4949	-2.05075	72.9718	-1.38972	|adenyl-nucleotide exchange factor activity |protein folding |protein homodimerization activity |chaperone binding		GRPE; molecular chaperone GrpE
714	108218	1.7145	0.0709315	-16.4624	-0.10736	2.24128	-0.281645	|UDP-N-acetylmuramoylalanyl-D-glutamyl-2,6-diaminopimelate-D-alanyl-D-alanine ligase activity |ribosomal S6-glutamic acid ligase activity |coenzyme F420-0 gamma-glutamyl ligase activity |coenzyme F420-2 alpha-glutamyl ligase activity	Tryptophan metabolism|Ubiquinone biosynthesis	Acid--D-amino-acid ligases (peptide synthases).
717	191863	1.37616	0.307043	-14.8901	-0.735814	37.3009	-0.435719	|hydrogen-transporting two-sector ATPase activity |proton-transporting two-sector ATPase complex |ATPase activity, coupled to transmembrane movement of substances |proton-transporting ATP synthase complex |hydrogen ion transporting ATP synthase activity,	Flagellar assembly|Type III secretion system|ATP synthesis	ATPeVD, ATP6M; V-type H+-transporting ATPase subunit D [EC:3.6.3.14]|H(+)-transporting two-sector ATPase.
721	134824	1.28706	0.393854	-11.8765	-0.0692603	93.8134	0.158746			pspA; phage shock protein A
723	149495	1.56481	-0.0484351	-15.5695	-0.404753	9.62591	-0.044258	|nucleic acid binding |histone acetyltransferase activity		Histone acetyltransferase.
724	195595	2.85547	0.0189545	-11.1727	0.0368919	3162.01	-0.332502	|structural constituent of ribosome |intracellular |ribosome |translation		RP-L34e, RPL34; large subunit ribosomal protein L34e
726	189430	2.31391	-0.139108	-10.1228	1.64318	230.238	-0.72725	|transporter activity |binding |mitochondrial inner membrane|transport |membrane		SLC25A20_29, CACT, CACL, CRC1; solute carrier family 25 (mitochondrial carnitine/acylcarnitine transporter), member 20/29
731	191662	1.26404	0.648357	-12.2431	-0.00219143	59.0833	0.209222	|glycogen (starch) synthase activity	Starch and sucrose metabolism	E2.4.1.21, glgA; starch synthase [EC:2.4.1.21]|Glycogen (starch) synthase.
732	182706	1.31458	0.188337	-16.6812	-0.0677333	16.8393	0.062118			CPSF1, CFT1; cleavage and polyadenylation specificity factor subunit 1
735	133334	1.07116	0.536053	-12.3191	1.60822	67.3281	-0.137642	|NADH dehydrogenase activity|calcium ion binding |oxidoreductase activity |FAD binding		ndh; NADH dehydrogenase [EC:1.6.99.3]|NADH dehydrogenase.
737	187322	1.14727	0.370921	-13.4595	-0.639287	89.7168	-0.351548	|ATP binding |proton-transporting two-sector ATPase complex |hydrolase activity, acting on acid anhydrides, catalyzing transmembrane movement of substances		ATPeVC, ATP6C; V-type H+-transporting ATPase subunit C [EC:3.6.3.14]
738	206193	1.89052	-0.0458936	-15.5356	-2.93887	53.0504	-2.43683
739	142065	3.05529	-0.0637212	-8.96819	0.267991	2746.55	0.518961	|structural constituent of ribosome |intracellular |ribosome |translation|protein modification process		RP-S27Ae, RPS27A; small subunit ribosomal protein S27Ae
742	205924	1.41127	0.839258	-12.1146	2.65711	6.62146	0.57902	|catalytic activity|triacylglycerol lipase activity |lipid metabolic process
745	191668	2.54856	0.630288	-11.4195	-5.81401	1488.83	-1.47898	|nucleic acid binding |catalytic activity |isocitrate lyase activity |metabolic process |carboxylic acid metabolic process	Glyoxylate and dicarboxylate metabolism	E4.1.3.1, aceA; isocitrate lyase [EC:4.1.3.1]|Isocitrate lyase.
748	187190	1.99857	-0.239524	-14.0141	0.128072	22.8386	-0.011355	|protein folding |heat shock protein binding |unfolded protein binding
750	105806	1.97232	0.18445	-12.5397	-0.0420159	47.6722	-0.446461	|nucleic acid binding
754	195606	2.66083	0.151401	-9.85123	0.375066	930.008	0.127647	|structural constituent of ribosome |intracellular |ribosome |translation		RP-S16e, RPS16; small subunit ribosomal protein S16e
755	142363	1.76239	-0.134114	-9.61438	-0.874645	842.626	-2.24854	|antioxidant activity |oxidoreductase activity		E1.11.1.15, PRDX, ahpC; peroxiredoxin (alkyl hydroperoxide reductase subunit C) [EC:1.11.1.15]
762	205523	2.72109	-0.378403	-15.9109	-2.75539	6.92664	-0.966756	|oxidoreductase activity |FAD binding
768	128451	2.39992	0.00735759	-12.1143	-0.182169	161.82	-0.553471	|protein kinase activity |protein serine/threonine kinase activity |protein-tyrosine kinase activity |calcium ion binding |ATP binding |protein amino acid phosphorylation |phosphofructokinase activity |phosphorylase kinase regulator activity |cobinamide k	Benzoate degradation via CoA ligation|Inositol phosphate metabolism|Nicotinate and nicotinamide metabolism|Sphingoglycolipid metabolism|Starch and sucrose metabolism	Phosphotransferases with an alcohol group as acceptor.
794	137528	2.24439	-0.356102	-14.9982	0.222382	27.2205	-0.50804	|protein kinase activity |protein serine/threonine kinase activity |MAP kinase activity |protein-tyrosine kinase activity |ATP binding |protein amino acid phosphorylation |phosphofructokinase activity |phosphorylase kinase regulator activity |cobinamide k	Benzoate degradation via CoA ligation|Inositol phosphate metabolism|Nicotinate and nicotinamide metabolism|Sphingoglycolipid metabolism|Starch and sucrose metabolism	Phosphotransferases with an alcohol group as acceptor.
797	190440	1.90311	-0.225467	-12.5706	-0.517528	99.6239	-0.397114	|electron transport |ferredoxin reductase activity
799	184701	0.8285	0.447533	-13.32	0.0251914	48.035	-0.921152	|protein binding |ATP binding |protein folding |cellular protein metabolic process |unfolded protein binding		CCT2; T-complex protein 1 subunit beta
800	205622	1.51414	0.653631	-14.2289	2.06408	22.8728	0.379303	|nucleic acid binding |glycogen (starch) synthase activity|methyltransferase activity |biosynthetic process |methylation	Starch and sucrose metabolism	E2.4.1.21, glgA; starch synthase [EC:2.4.1.21]|Glycogen (starch) synthase.
802	155174	2.31962	-0.626205	-20.074	3.93743	0.595675	-2.03179
804	140992	0.907377	0.142533	-18.2015	-1.26868	4.45444	0.258477
807	132210	2.22339	-1.31452	-12.3752	-4.20751	1089.64	-2.07324	|phosphoglycerate kinase activity |glycolysis	Carbon fixation|Glycolysis / Gluconeogenesis	PGK, pgk; phosphoglycerate kinase [EC:2.7.2.3]|Phosphoglycerate kinase.
810	193859	0.997564	0.00130559	-16.2478	-3.03913	44.3392	-1.33584	|peptidyl-prolyl cis-trans isomerase activity |cyclophilin |protein folding |FK506-sensitive peptidyl-prolyl cis-trans isomerase |cyclophilin-type peptidyl-prolyl cis-trans isomerase activity		Peptidylprolyl isomerase.
812	156256	0.471868	0.295021	-14.9136	-0.168222	19.848	-0.840899	|phytochromobilin biosynthetic process |oxidoreductase activity |oxidoreductase activity, acting on the CH-CH group of donors, iron-sulfur protein as acceptor |cobalt ion binding		pcyA; phycocyanobilin:ferredoxin oxidoreductase [EC:1.3.7.5]
813	196325	1.64303	-0.0872516	-15.2675	-0.106295	7.61136	0.420387	|transporter activity |sugar:hydrogen symporter activity |transport |carbohydrate transport |membrane |integral to membrane		HXT; MFS transporter, SP family, sugar:H+ symporter
820	126203	1.78076	0.429309	-12.0044	0.250973	159.522	0.167591
824	184125	1.97422	0.0481735	-10.9827	-0.926096	184.449	0.538779
825	148810	1.6615	0.0553257	-12.2123	-1.63839	414.238	-0.396076	|aspartate-semialdehyde dehydrogenase activity |cytoplasm |amino acid metabolic process |methionine biosynthetic process |threonine biosynthetic process|oxidoreductase activity, acting on the aldehyde or oxo group of donors, NAD or NADP as acceptor |NAD b	Glycine, serine and threonine metabolism|Lysine biosynthesis	asd; aspartate-semialdehyde dehydrogenase [EC:1.2.1.11]|Aspartate-semialdehyde dehydrogenase.
826	205986	1.80483	0.0698158	-12.9605	0.295521	71.8627	3.63645	|catalytic activity |cysteine synthase activity|cysteine biosynthetic process from serine |metabolic process |pyridoxal phosphate binding		cysK; cysteine synthase A [EC:2.5.1.47]
833	134599	0.998233	0.175367	-13.7225	-0.413538	7.53513	0.213068	|nucleotide binding |microtubule motor activity |catalytic activity|cysteine-type endopeptidase activity |proteolysis |microtubule-based movement |nucleoside-triphosphatase activity |dynein complex
835	147576	1.38968	0.222406	-14.0706	1.07655	10.9927	-0.363365	|monooxygenase activity |copper ion binding		DBH; dopamine beta-monooxygenase [EC:1.14.17.1]
843	180130	2.4632	-0.0815399	-10.0522	-0.0955379	1971.51	0.164219	|structural constituent of ribosome |intracellular |ribosome |translation		RP-S11e, RPS11; small subunit ribosomal protein S11e
845	182361	1.69157	-0.197702	-12.9511	-3.10449	151.038	-1.5493
857	184666	1.14481	0.215743	-17.5417	0.292769	8.29424	-0.432829
861	141763	1.51191	-0.0267904	-14.3479	-0.985546	118.169	-0.554765	|dolichyl-diphosphooligosaccharide-protein glycotransferase activity	N-Glycans biosynthesis	OST2, DAD1; oligosaccharyltransferase complex subunit epsilon|Dolichyl-diphosphooligosaccharide--protein glycosyltransferase.
862	40158	1.85076	0.0200112	-13.2035	0.0469902	77.5841	-0.104556	|carboxy-lyase activity |carboxylic acid metabolic process |pyridoxal phosphate binding
863	132213	1.4521	0.38119	-12.1943	0.899813	100.867	-0.463176	|nucleotide binding |ATP binding |ATPase activity |nucleoside-triphosphatase activity		ABCF2; ATP-binding cassette, subfamily F, member 2
868	134508	1.27765	0.0241291	-21.0339	0.219448	8.73528	0.675153
876	186959	1.56714	-0.243635	-13.3678	-1.20922	79.5871	-0.831489	|catalytic activity |aspartate transaminase activity|amino acid metabolic process |transaminase activity |biosynthetic process |transferase activity, transferring nitrogenous groups |pyridoxal phosphate binding	Alanine and aspartate metabolism|Alkaloid biosynthesis I|Arginine and proline metabolism|Carbon fixation|Cysteine metabolism|Glutamate metabolism|Phenylalanine metabolism|Phenylalanine, tyrosine and tryptophan biosynthesis|Tyrosine metabolism	ASP5; aspartate aminotransferase, chloroplastic [EC:2.6.1.1]|Aspartate aminotransferase.
882	35439	1.76249	-0.1298	-14.4096	-1.46582	108.084	-0.578439	|peptidyl-prolyl cis-trans isomerase activity |cyclophilin |protein folding |FK506-sensitive peptidyl-prolyl cis-trans isomerase |cyclophilin-type peptidyl-prolyl cis-trans isomerase activity		FKBP2; FK506-binding protein 2 [EC:5.2.1.8]|Peptidylprolyl isomerase.
885	185040	2.09226	0.0795593	-11.3612	-0.477036	131.273	-2.5811	|structural constituent of ribosome |intracellular |ribosome |translation		RP-L4, rplD; large subunit ribosomal protein L4
889	134846	2.05606	-0.167348	-13.8031	-1.04413	29.57	-0.062847	|dihydroorotate dehydrogenase activity |'de novo' pyrimidine base biosynthetic process		E1.3.1.2, DPYD; dihydropyrimidine dehydrogenase (NADP+) [EC:1.3.1.2]
896	135101	1.98782	-0.0487007	-12.5689	-0.959263	105.71	-0.751948	|catalytic activity |dTDP-glucose 4,6-dehydratase activity|cellular metabolic process |coenzyme binding	Erythromycin biosynthesis|Nucleotide sugars metabolism	dTDP-glucose 4,6-dehydratase.
899	182385	1.95937	-0.019917	-13.7442	0.141003	45.1581	-0.222882			K06890
900	146196	1.32788	0.101004	-14.1046	1.30344	6.19052	0.56673	|protein binding |zinc ion binding
902	189217	1.122	-0.197696	-15.8824	0.0912602	18.5124	-0.310743
906	135713	1.91978	0.25462	-8.30522	0.582069	192.169	0.166338
910	149366	1.1065	0.187138	-13.4784	1.56851	38.2703	0.410289	|catalytic activity |metabolic process
912	188352	0.785587	0.442323	-13.3659	0.238676	16.058	1.4162
920	112590	2.05889	0.108016	-17.8872	-1.31347	48.2415	-1.34563	|nucleic acid binding		PABPN1, PABP2; polyadenylate-binding protein 2
921	134605	0.616462	0.644863	-13.6632	-0.567286	89.4531	-0.67131	|protein folding |heat shock protein binding |unfolded protein binding		DNAJC17; DnaJ homolog subfamily C member 17
922	145516	0.799205	0.279765	-13.8319	-0.870533	49.2853	-2.16237	|protein secretion |P-P-bond-hydrolysis-driven protein transmembrane transporter activity |membrane		secY; preprotein translocase subunit SecY
929	151009	2.54739	-0.0394861	-23.6996	-2.45679	0.21851	-0.68686
932	149752	0.922014	-0.940208	-17.3962	-0.0203688	5.76344	-0.163902
933	30639	1.83073	-0.106904	-15.1584	-3.33435	82.5322	-1.1726	|peptidyl-prolyl cis-trans isomerase activity |cyclophilin |protein folding |FK506-sensitive peptidyl-prolyl cis-trans isomerase |cyclophilin-type peptidyl-prolyl cis-trans isomerase activity		Peptidylprolyl isomerase.
936	174839	0.84878	0.198912	-15.2425	0.452473	2.39549	-0.129378	|histone acetyltransferase activity		Histone acetyltransferase.
942	9658	1.56409	-0.00246651	-15.7073	-1.16698	2.05357	-0.334928	|cysteine-type endopeptidase activity |histone acetyltransferase activity|proteolysis		Histone acetyltransferase.
943	143648	1.70153	-0.222663	-13.9672	1.14634	15.8052	0.294576
946	79571	0.907113	0.251965	-12.9756	-0.572471	118.03	-2.3291			EIF3I; translation initiation factor 3 subunit I
949	154479	0.678871	0.77267	-15.6256	0.296111	19.314	-0.089992	|protein folding |heat shock protein binding |unfolded protein binding		DNAJC8; DnaJ homolog subfamily C member 8
953	132151	1.93201	-0.161797	-12.1861	-0.376321	210.435	-0.212339	|acyl carrier activity |fatty acid biosynthetic process |phosphopantetheine binding |cofactor binding
967	190406	1.21794	-0.148521	-15.9592	0.206649	18.7393	-1.55489	|dihydroorotase activity|hydrolase activity |hydrolase activity, acting on carbon-nitrogen (but not peptide) bonds, in cyclic amides	Pyrimidine metabolism	E3.5.2.5, allB; allantoinase [EC:3.5.2.5]|Dihydroorotase.
974	185673	2.44703	0.10743	-10.1979	-0.260408	348.641	-1.95574	|ATP binding		HSPA1_8; heat shock 70kDa protein 1/8
980	60490	1.78245	-0.126687	-11.5206	-0.222899	217.388	-0.00081	|GTPase activity |protein binding |ATP binding |GTP binding |intracellular |regulation of transcription, DNA-dependent |intracellular protein transport |nucleocytoplasmic transport |signal transduction |small GTPase mediated signal transduction |transcrip		RAB1A; Ras-related protein Rab-1A
984	150104	2.32531	0.0908844	-12.5235	-1.31566	83.9725	-0.920559	|catalase activity |electron transport |response to oxidative stress	Methane metabolism|Tryptophan metabolism	katE, CAT, catB, srpA; catalase [EC:1.11.1.6]|Catalase.
987	148452	1.91232	-0.288334	-17.7794	-0.358476	5.04456	-3.21612
999	155136	0.998117	-0.102084	-10.9301	0.0836989	31.4296	0.213449	|nucleotide binding |transcription factor activity |microtubule motor activity |cysteine-type endopeptidase activity |intracellular |regulation of transcription, DNA-dependent |proteolysis |microtubule-based movement |nucleoside-triphosphatase activity |d
1000	126853	3.14129	-0.261343	-10.2009	-0.0763816	5231.39	0.052116	|structural constituent of ribosome |intracellular |ribosome |translation		RP-L37Ae, RPL37A; large subunit ribosomal protein L37Ae
1011	159905	1.64594	0.00369108	-15.1945	-0.672933	29.1709	-0.400539	|protein binding |protein complex assembly |intracellular protein transport |vesicle-mediated transport |membrane coat
1013	159282	2.93112	-0.165953	-9.33448	0.0957235	2873.11	0.276065	|structural constituent of ribosome |intracellular |ribosome |translation		RP-L23e, RPL23; large subunit ribosomal protein L23e
1015	182630	1.67143	0.143584	-15.339	-1.41885	21.984	-0.432262
1020	187796	1.3647	0.0775307	-14.0255	1.73588	14.2124	0.412187	|oxidoreductase activity, acting on sulfur group of donors, disulfide as acceptor |protein metabolic process		Protein-methionine-S-oxide reductase. Peptide methionine sulfoxide reductase. Peptide Met(O) reductase.
1023	132166	1.6139	0.157841	-18.4862	7.96751	0.036641	0.517764	|formamidase activity|metabolic process |hydrolase activity, acting on carbon-nitrogen (but not peptide) bonds, in linear amides	Glyoxylate and dicarboxylate metabolism|Nitrogen metabolism|Tryptophan metabolism	Formamidase.
1026	142797	1.76187	-0.00599165	-16.8109	-1.92104	19.4883	-0.954114
1028	138637	2.25843	0.243477	-12.8359	-1.85626	69.3292	-1.26097	|acetyl-CoA C-acyltransferase activity	Benzoate degradation via hydroxylation|Bile acid biosynthesis|Fatty acid biosynthesis (path 2)|Fatty acid metabolism|Valine, leucine and isoleucine degradation	ACAA1; acetyl-CoA acyltransferase 1 [EC:2.3.1.16]|Acetyl-CoA C-acyltransferase.
1031	156801	1.90073	0.130786	-15.5009	-0.170949	36.7995	0.086358
1039	196479	2.26943	1.10038	-19.8099	6.4817	0.571488	1.76326	|transporter activity |transport |membrane
1040	131648	2.36526	-0.145402	-17.8276	0.485646	7.16263	-0.998329	|structural constituent of ribosome |intracellular |ribosome |translation
1045	187185	1.85851	0.219451	-17.353	7.07161	0.074349	0.11032			pbuG; putative MFS transporter, AGZA family, xanthine/uracil permease
1047	155546	1.04823	0.142379	-14.47	-0.110546	28.3008	0.374859	|proteolysis |metallopeptidase activity |acetylornithine deacetylase activity	Urea cycle and metabolism of amino groups	Acetylornithine deacetylase.
1051	119334	1.43626	0.113901	-16.0306	0.19348	14.7691	-0.104046	|integral to membrane		chaA; Ca2+:H+ antiporter
1052	72868	2.1036	-0.0330096	-18.3719	-0.0744126	3.03639	-0.690301	|thiamin diphosphokinase activity |ATP binding |thiamin diphosphate biosynthetic process	Thiamine metabolism	E2.7.6.2, THI80; thiamine pyrophosphokinase [EC:2.7.6.2]|Thiamine pyrophosphokinase.
1054	135480	1.67811	-0.0242998	-9.81064	0.360785	296.939	1.72385
1056	187899	1.54352	0.183495	-13.4502	0.910753	22.3637	0.567337	|iron ion binding |protein binding|iron-sulfur cluster assembly |iron-sulfur cluster binding		iscU, nifU; nitrogen fixation protein NifU and related proteins
1068	136413	2.40129	-0.397786	-13.0554	-2.3754	220.263	-0.992767	|glycerol ether metabolic process |electron carrier activity |protein disulfide oxidoreductase activity |cell redox homeostasis		trxA; thioredoxin 1
1074	128099	1.77011	-0.491153	-13.7161	0.769209	31.3215	0.527611	|catalytic activity |calcium-transporting ATPase activity |calcium ion binding |ATP binding |transport |cation transport |calcium ion transport |metabolic process |calcium ion transmembrane transporter activity |ATPase activity, coupled to transmembrane m		ATP2B; Ca2+ transporting ATPase, plasma membrane [EC:3.6.3.8]|Calcium-transporting ATPase.
1079	126671	0.454193	0.716857	-14.3687	-1.14191	25.9621	1.4451	|serine carboxypeptidase activity |proteolysis		Serine-type carboxypeptidases.
1085	195632	1.87612	0.0489974	-12.2421	-0.767237	186.732	-2.80357	|structural constituent of ribosome |intracellular |ribosome |translation
1087	194011	0.753458	0.0439467	-17.3276	-1.10801	5.31867	-0.405888	|cysteine-type endopeptidase activity|proteolysis |cysteine-type peptidase activity		Cysteine endopeptidases.
1089	58944	2.01467	-0.458697	-12.1573	-1.34427	1554.27	-1.52475	|nucleoside diphosphate kinase activity |ATP binding |GTP biosynthetic process |UTP biosynthetic process |CTP biosynthetic process	Purine metabolism|Pyrimidine metabolism	E2.7.4.6, ndk; nucleoside-diphosphate kinase [EC:2.7.4.6]|Nucleoside-diphosphate kinase.
1096	143915	1.69531	-0.0476819	-14.3043	0.342058	23.7701	0.702347
1106	195626	2.40569	-0.251099	-12.6177	-0.929676	99.9691	-2.24838	|structural constituent of ribosome |intracellular |ribosome |translation		RP-L33, rpmG; large subunit ribosomal protein L33
1110	144736	1.78298	-0.0694338	-15.237	0.0851906	6.13598	0.619726	|rhodopsin-like receptor activity |G-protein coupled receptor protein signaling pathway |integral to membrane		NOTCH; Notch
1111	147234	1.64823	0.193065	-16.0981	0.312654	7.20494	0.142969	|lipid metabolic process
1112	190576	1.22943	-0.261945	-14.1768	0.250427	14.9283	0.702446
1115	206116	2.09707	0.118305	-15.3948	-0.279855	48.8899	0.072325	|regulation of nitrogen utilization |enzyme regulator activity
1116	195633	1.71584	0.224435	-11.6358	-1.3969	209.192	-3.69185	|structural constituent of ribosome |intracellular |ribosome |translation |plastid
1118	196832	-0.124702	0.691322	-14.8575	1.44833	8.73263	0.342496	|malic enzyme activity |malate dehydrogenase (oxaloacetate-decarboxylating) (NADP+) activity|malate metabolic process	Carbon fixation|Pyruvate metabolism	Malate dehydrogenase (oxaloacetate decarboxylating) (NADP+).
1119	191776	2.93121	0.0972452	-9.4339	0.0839219	1131	0.673767	|structural constituent of ribosome |intracellular |ribosome |translation |small ribosomal subunit		RP-S5e, RPS5; small subunit ribosomal protein S5e
1121	128744	1.08548	0.353709	-12.9756	-0.917873	73.3615	2.50532	|aspartic-type endopeptidase activity |cathepsin D activity|pepsin A activity |proteolysis		E3.4.23.40; phytepsin [EC:3.4.23.40]|Cathepsin D.
1122	126346	1.4353	-0.0399041	-13.6177	-0.289984	19.9563	-0.05331	|two-component sensor activity |two-component response regulator activity |two-component signal transduction system (phosphorelay) |protein histidine kinase activity |ion channel activity |ATP binding |regulation of transcription, DNA-dependent |ion trans		barA; two-component system, NarL family, sensor histidine kinase BarA [EC:2.7.13.3]
1132	195485	2.39881	-0.265989	-12.5474	0.733648	74.0725	0.744889	|DNA binding|zinc ion binding
1133	136180	2.02474	-0.167046	-16.9715	1.80639	5.76021	-0.727563	|transporter activity |transport |oligopeptide transport |membrane |integral to membrane
1139	195887	1.59741	-0.0553999	-12.207	0.0552419	216.139	-0.185618	|thioredoxin-disulfide reductase activity|glycerol ether metabolic process |electron carrier activity |protein disulfide oxidoreductase activity |cell redox homeostasis		trxA; thioredoxin 1
1142	182394	1.73077	0.141113	-12.7259	0.956141	17.2931	0.497497
1144	187379	1.53569	0.0177938	-14.3048	0.893156	18.4272	0.08665
1145	184479	3.0256	-1.19351	-20.3664	-1.51681	20.5577	10.0274	|photosynthesis, light harvesting |membrane
1147	195890	1.41747	-0.170547	-13.513	-0.82229	101.706	-0.282109	|cell redox homeostasis
1148	102889	0.976697	0.320286	-16.1559	0.114908	21.332	-2.13683	|glyceraldehyde-3-phosphate dehydrogenase (NADP+) activity |glyceraldehyde-3-phosphate dehydrogenase activity		E1.2.1.9, gapN; glyceraldehyde-3-phosphate dehydrogenase (NADP) [EC:1.2.1.9]|Glyceraldehyde-3-phosphate dehydrogenase (NADP+).
1149	129025	1.54845	0.516061	-9.6891	-1.44888	798.431	-1.08964	|nucleic acid binding |aconitate hydratase activity |tricarboxylic acid cycle |metabolic process |4 iron, 4 sulfur cluster binding	Citrate cycle (TCA cycle)|Glyoxylate and dicarboxylate metabolism|Reductive carboxylate cycle (CO2 fixation)	ACO, acnA; aconitate hydratase 1 [EC:4.2.1.3]|Aconitate hydratase.
1152	132979	2.08991	-0.235983	-14.0814	-0.110427	50.6116	-0.269884	|protein kinase activity |protein serine/threonine kinase activity|protein-tyrosine kinase activity |ATP binding |protein amino acid phosphorylation		NEK; NIMA (never in mitosis gene a)-related kinase [EC:2.7.11.1]|Protein kinase.
1154	116503	1.22762	0.0720476	-16.9592	0.340845	21.2346	-0.237667	|transcription factor activity |ubiquitin-protein ligase activity |regulation of transcription, DNA-dependent |small conjugating protein ligase activity |post-translational protein modification |regulation of protein metabolic process |regulation of ubiqu		HIP2, UBC1; ubiquitin-conjugating enzyme (huntingtin interacting protein 2) [EC:6.3.2.19]|Ubiquitin--protein ligase.
1155	185995	1.91807	0.0664344	-13.6708	0.29435	27.7445	0.541636	|integral to membrane
1164	196123	1.89851	0.265427	-14.3073	3.19397	7.75965	0.004367
1165	144677	1.57945	-0.153867	-11.1689	-0.111217	10.1468	-3.81504	|iron ion binding |electron transport |lipoxygenase activity |metal ion binding		LOX1_5; linoleate 9S-lipoxygenase [EC:1.13.11.58]|Lipoxygenase.
1168	195605	2.63547	-0.00703259	-8.41261	0.0685834	4549.24	0.343939	|intracellular		RP-S8e, RPS8; small subunit ribosomal protein S8e
1169	138462	1.6381	-0.616865	-15.0228	-1.06086	34.296	-0.209612	|procollagen-proline 4-dioxygenase activity |procollagen-proline, 2-oxoglutarate-4-dioxygenase complex |oxidoreductase activity, acting on paired donors, with incorporation or reduction of molecular oxygen, 2-oxoglutarate as one donor, and incorporation o	Arginine and proline metabolism	E1.14.11.2; prolyl 4-hydroxylase [EC:1.14.11.2]|Procollagen-proline,2-oxoglutarate-4-dioxygenase.
1177	186873	1.54306	0.00878198	-13.8984	-1.28236	43.6294	-0.38871	|protein disulfide isomerase activity|cell redox homeostasis		Protein disulfide isomerase.
1183	205870	1.59089	0.377206	-11.1442	1.12169	50.906	0.021288	|alpha-glucan, water dikinase activity
1187	175485	0.910221	0.145548	-16.2106	0.398719	13.6748	0.388296	|protein folding |heat shock protein binding |unfolded protein binding
1191	59715	1.22014	0.257442	-12.2667	-0.76783	33.3182	0.029937	|prenyltransferase activity |protein geranylgeranyltransferase activity |protein prenyltransferase activity |4-hydroxybenzoate octaprenyltransferase activity |protoheme IX farnesyltransferase activity |biosynthetic process |transferase activity |Sep-tRNA:		crtB; phytoene synthase [EC:2.5.1.32]
1192	166073	1.00741	0.60875	-15.5453	-0.46991	27.0398	0.163468	|histone acetyltransferase activity|lipid metabolic process		Histone acetyltransferase.
1193	185334	2.00714	-0.0722419	-14.5466	-0.246768	19.4314	0.416787
1195	136589	2.09824	-0.0367028	-11.1701	-1.93367	226.343	-1.51415	|metabolic process |chloroplast |chlorophyll biosynthetic process |oxidoreductase activity |protochlorophyllide reductase activity |photosynthesis, dark reaction	Porphyrin and chlorophyll metabolism	E1.3.1.33, por; protochlorophyllide reductase [EC:1.3.1.33]|Protochlorophyllide reductase.
1203	122809	1.15502	0.418199	-16.0776	-0.248969	8.35384	0.486944	|proteolysis |metallopeptidase activity	beta-Alanine metabolism|Histidine metabolism	CNDP2; cytosolic nonspecific dipeptidase [EC:3.4.13.18]|Beta-Ala-His dipeptidase.
1205	132451	1.15223	-0.529543	-11.7489	-0.620403	53.8947	0.621799
1208	148487	3.02356	-0.320108	-10.0134	-0.277822	1875.28	-0.130099
1209	189393	1.94958	-0.246871	-15.5381	-0.770601	11.1217	-0.603813
1219	177591	1.01922	0.607611	-14.5709	-0.231541	13.68	0.308206	|protein binding
1220	150789	1.35902	0.285994	-16.3107	0.928918	4.83943	0.077244			cobB-cbiA; cobyrinic acid a,c-diamide synthase [EC:6.3.5.9 6.3.5.11]
1223	93901	1.20157	0.60452	-16.112	-0.0477467	15.6418	-0.359246	|two-component sensor activity |two-component response regulator activity |two-component signal transduction system (phosphorelay) |regulation of transcription, DNA-dependent |histone arginine kinase activity	Type II secretion system	ETR, ERS; ethylene receptor [EC:2.7.13.-]|Phosphotransferases with a nitrogenous group as acceptor.
1224	178662	2.23355	-0.169648	-15.0531	2.90187	3.95205	2.87432	|copper ion binding |protein binding |ATP binding |amine oxidase activity |amine metabolic process |cellular protein metabolic process|quinone binding	Alkaloid biosynthesis II|Arginine and proline metabolism|beta-Alanine metabolism|Glycine, serine and threonine metabolism|Histidine metabolism|Phenylalanine metabolism|Tryptophan metabolism|Tyrosine metabolism	E1.4.3.21, AOC2, AOC3, tynA; primary-amine oxidase [EC:1.4.3.21]|Amine oxidase (copper-containing).
1228	188173	1.43714	0.172013	-13.0003	-2.47501	69.3255	-0.402621
1231	206154	1.47648	0.382934	-13.5148	-0.538302	31.3929	1.98318	|electron transport |oxidoreductase activity |heme binding |sulfite reductase (ferredoxin) activity|iron-sulfur cluster binding	Selenoamino acid metabolism|Sulfur metabolism	sir; sulfite reductase (ferredoxin) [EC:1.8.7.1]|Sulfite reductase (ferredoxin).
1232	95290	1.54967	-0.241744	-17.541	0.719506	6.33889	0.811761
1237	194731	2.26059	0.160721	-10.3364	-0.875459	1215.38	-0.293516
1240	149206	1.27632	-0.111125	-15.7975	-1.12318	5.52356	0.290767	|dihydrolipoyllysine-residue acetyltransferase activity |dihydrolipoamide S-acyltransferase complex |dihydrolipoamide S-acyltransferase activity|phosphopantetheine binding	Glycolysis / Gluconeogenesis|Pyruvate metabolism	Dihydrolipoamide S-acetyltransferase.
1242	195666	1.77252	0.169507	-13.1693	-0.812218	54.5781	-0.533266	|metabolic process |integral to membrane|transferase activity
1255	152591	1.1027	0.499271	-16.5821	1.56803	3.86759	1.34228	|heme oxygenase (decyclizing) activity |heme oxidation	Porphyrin and chlorophyll metabolism	HMOX, hmuO, ho; heme oxygenase [EC:1.14.99.3]|Heme oxygenase (decyclizing).
1256	191037	1.07879	0.205671	-18.2187	0.555098	0.930087	-0.425174			SLC10A7, P7; solute carrier family 10 (sodium/bile acid cotransporter), member 7
1257	58334	1.69803	0.375966	-10.1748	-0.542149	171.885	-0.503134	|nucleotide binding |ATP-dependent peptidase activity |metalloendopeptidase activity |stromelysin 3 activity |serine-type endopeptidase activity |ATP binding |proteolysis |collagenase activity |metallopeptidase activity |zinc ion binding |prenyl protein s		ftsH, hflB; cell division protease FtsH [EC:3.4.24.-]|Metalloendopeptidases.
1263	169548	0.856286	-0.35022	-15.6357	0.407923	11.1411	-0.153017	|protein binding |cell communication |phosphoinositide binding
1264	188638	1.26469	-0.00339036	-16.6898	-0.306123	9.24015	-2.60459	|glutathione transferase activity	Glutathione metabolism	Glutathione transferase.
1269	123116	1.10802	0.369943	-15.7364	-0.0136287	8.44463	-1.68121	|catalytic activity |anthranilate synthase activity |glutamine metabolic process |metabolic process |biosynthetic process |folic acid and derivative biosynthetic process |oxo-acid-lyase activity |4-amino-4-deoxychorismate synthase activity		trpE; anthranilate synthase component I [EC:4.1.3.27]
1270	116415	1.42827	0.313168	-16.9407	-1.19301	10.807	-0.607395	|inositol oxygenase activity	Inositol phosphate metabolism	MIOX; inositol oxygenase [EC:1.13.99.1]|Myo-inositol oxygenase.
1271	260	2.93067	-0.0629378	-10.4076	0.226291	2963.66	0.056844	|structural constituent of ribosome |intracellular |ribosome |translation		RP-L27e, RPL27; large subunit ribosomal protein L27e
1273	136984	1.27533	0.322906	-11.2177	-1.75792	127.395	-1.30867	|glycine cleavage system|glycine dehydrogenase (decarboxylating) activity |glycine metabolic process	Glycine, serine and threonine metabolism	GLDC, gcvP; glycine dehydrogenase [EC:1.4.4.2]|Glycine dehydrogenase (decarboxylating).
1283	191516	1.99837	-0.107416	-11.5484	-1.15043	204.063	-0.236441	|transporter activity|binding |mitochondrial inner membrane |transport |membrane		SLC25A11, OGC; solute carrier family 25 (mitochondrial oxoglutarate transporter), member 11
1284	188942	2.03955	0.616295	-8.76856	0.812341	1280.14	0.055851	|nucleic acid binding |ATP-dependent DNA helicase activity |ATP-dependent RNA helicase activity |helicase activity |ATP binding |ATP-dependent helicase activity |DNA-dependent ATPase activity |RNA-dependent ATPase activity |protein-transmembrane transport	Purine metabolism	EIF4A; translation initiation factor 4A|Adenosinetriphosphatase.
1285	104348	2.46022	0.0977059	-9.37979	0.602025	3632.42	-0.014867	|structural constituent of ribosome |intracellular |ribosome |translation		RP-S6e, RPS6; small subunit ribosomal protein S6e
1289	145398	1.42842	-0.22274	-19.0002	-0.0504427	3.82927	-0.5687	|ubiquitin ligase complex |ubiquitin-protein ligase activity |protein ubiquitination
1290	192884	1.90871	-0.0830376	-13.7106	0.289021	45.7772	0.029759	|cell communication |integral to membrane
1294	99736	0.462759	0.537912	-16.0236	0.17616	4.18034	0.084283	|nucleotide binding |ATP binding |transport |integral to membrane |ATPase activity |nucleoside-triphosphatase activity|ATPase activity, coupled to transmembrane movement of substances
1298	126382	1.48867	0.270223	-11.4455	-0.783973	130.7	-0.391033	|cytoplasm |hydrogen-exporting ATPase activity, phosphorylative mechanism |hydrogen ion transmembrane transporter activity |ATP synthesis coupled proton transport |energy coupled proton transport, against electrochemical gradient|proton-transporting two-s		ATPeVB, ATP6B1; V-type H+-transporting ATPase subunit B [EC:3.6.3.14]
1300	139676	0.44432	0.780273	-17.4342	0.213559	3.22431	-0.326561	|biosynthetic process |phosphatidylinositol N-acetylglucosaminyltransferase activity	Glycosylphosphatidylinositol(GPI)-anchor biosynthesis	Phosphatidylinositol N-acetylglucosaminyltransferase.
1304	169428	0.944777	0.415261	-15.2016	0.808287	13.0544	0.432084	|cysteine-type endopeptidase activity|proteolysis |cysteine-type peptidase activity
1310	35571	0.285584	0.51575	-16.1464	0.0310682	7.45839	0.233404	|membrane
1316	134235	2.30889	-0.384761	-11.1023	-2.95651	864.672	-0.440427	|ATP synthesis coupled proton transport |membrane |proton-transporting two-sector ATPase complex |hydrogen ion transporting ATP synthase activity, rotational mechanism |hydrogen ion transporting ATPase activity, rotational mechanism	photosynthesis	ATPF1G, atpG; F-type H+-transporting ATPase subunit gamma [EC:3.6.3.14]
1319	193010	1.95084	-0.0124367	-20.2399	2.0197	0.156041	2.3469	|membrane
1324	121861	1.20456	0.360283	-14.7213	-0.753443	17.8477	-0.288124	|integral to membrane
1331	196557	1.40939	0.0393513	-16.8814	-0.52474	15.0806	0.459195	|proteolysis |endopeptidase Clp activity		clpP, CLPP; ATP-dependent Clp protease, protease subunit [EC:3.4.21.92]|Endopeptidase Clp.
1332	195589	2.4133	0.283257	-9.41527	0.375483	2154.33	0.434585	|structural constituent of ribosome |intracellular |ribosome |translation		RP-L18e, RPL18; large subunit ribosomal protein L18e
1337	196465	1.52905	-0.6784	-22.2011	1.70224	0.249512	-0.547868	|inorganic phosphate transmembrane transporter activity |phosphate transport |membrane		SLC20A, PIT; solute carrier family 20 (sodium-dependent phosphate transporter)
1344	134242	1.90003	-0.126854	-16.3103	0.57743	13.4541	0.438324			SLC50A, SWEET; solute carrier family 50 (sugar transporter)
1345	135762	1.54091	-0.0411017	-11.8782	-1.4686	171.747	-2.74543	|nucleotide binding |photosynthesis |chlorophyll biosynthetic process |magnesium chelatase activity |nucleoside-triphosphatase activity		chlI, bchI; magnesium chelatase subunit I [EC:6.6.1.1]
1352	151565	2.44574	0.167385	-23.9892	2.12322	0.067902	1.07299
1356	183782	2.48865	0.338796	-8.46776	0.0899192	2927.03	-0.190273	|structural constituent of ribosome |intracellular |ribosome |translation |5S rRNA binding		RP-L5e, RPL5; large subunit ribosomal protein L5e
1358	182023	2.16419	-0.190344	-12.0881	-0.840373	287.451	-2.26638
1359	205633	1.8209	0.231192	-10.8211	-0.199635	241.12	-0.333173			SLC35E1; solute carrier family 35, member E1
1361	152680	1.13571	0.635298	-13.9213	1.84133	8.84191	0.817639	|nucleic acid binding
1364	196779	1.62089	-0.154732	-13.394	1.22066	23.2505	0.236182	|NAD+ kinase activity |metabolic process	Nicotinate and nicotinamide metabolism	ppnK, NADK; NAD+ kinase [EC:2.7.1.23]|NAD(+) kinase.
1366	188583	1.4137	0.290331	-14.929	0.48092	4.9325	2.35188
1368	185488	1.83042	0.00626179	-12.0451	-0.912321	444.89	-0.618462	|transporter activity |sodium ion transport |membrane
1374	101876	1.69473	0.0359462	-17.6034	-0.0161423	3.63079	0.4019	|RNA binding |structural constituent of ribosome |intracellular |ribosome |translation		RP-L20, rplT; large subunit ribosomal protein L20
1384	186023	2.53679	0.0108868	-11.4146	-0.738639	670.653	-0.131224	|GTPase activity|structural molecule activity |GTP binding |microtubule |microtubule-based process |microtubule-based movement |protein complex |protein polymerization
1394	152708	1.58455	0.592327	-9.33066	2.97488	196.996	0.129413	|phosphorylase activity |carbohydrate metabolic process |glycogen phosphorylase activity	Starch and sucrose metabolism	Phosphorylase.
1396	145635	0.65793	0.496333	-18.8335	-0.800381	7.06801	-1.28947	|binding |transport |membrane		SLC25A26; solute carrier family 25 (mitochondrial S-adenosylmethionine transporter), member 26
1408	149381	1.76661	0.274987	-16.2808	-2.26684	8.37792	-2.65871	|membrane		SLC42A, RHAG, RHBG, RHCG; ammonium transporter Rh
1413	194382	0.750372	0.627745	-13.682	-0.293795	28.3764	-0.936575	|nucleic acid binding |nucleus		SF3B3, SAP130, RSE1; splicing factor 3B subunit 3
1420	188925	0.851964	-0.733366	-15.5819	0.452408	12.4225	1.19774	|catalytic activity |long-chain-fatty-acid-CoA ligase activity |metabolic process |fatty-acid ligase activity |short-chain-fatty-acid-CoA ligase activity |medium-chain-fatty-acid-CoA ligase activity |very-long-chain-fatty-acid-CoA ligase activity	Fatty acid metabolism	Long-chain-fatty-acid--CoA ligase.
1423	129128	1.8959	-0.00999431	-11.7726	-0.252042	271.983	-0.185137	|electron transport |ubiquinol-cytochrome-c reductase activity |membrane |oxidoreductase activity	Oxidative phosphorylation	UQCRFS1, RIP1, petA; ubiquinol-cytochrome c reductase iron-sulfur subunit [EC:1.10.2.2]|Ubiquinol--cytochrome c reductase.
1424	130316	2.38829	-0.506872	-9.64554	-3.24555	2661.35	-1.41618	|calcium ion binding |oxygen evolving complex |photosynthesis |extrinsic to membrane |photosystem II stabilization	photosynthesis	psbO; photosystem II oxygen-evolving enhancer protein 1
1428	129639	1.22038	-0.208942	-11.381	0.234112	124.458	-2.49682	|catalytic activity |dihydroxy-acid dehydratase activity |metabolic process |branched chain family amino acid biosynthetic process	Pantothenate and CoA biosynthesis|Valine, leucine and isoleucine biosynthesis	ilvD; dihydroxy-acid dehydratase [EC:4.2.1.9]|Dihydroxy-acid dehydratase.
1429	205917	1.54963	0.535332	-13.4419	1.71363	11.8503	0.529115	|catalytic activity
1432	205673	1.70214	0.029053	-12.1103	0.559254	23.3717	0.451151	|catalytic activity |exo-alpha-sialidase activity|carbohydrate metabolic process	N-Glycan degradation|Sphingoglycolipid metabolism	Exo-alpha-sialidase.
1433	128712	1.45079	0.266675	-18.1401	2.16291	2.22453	0.30236	|amino acid transport |amino acid transmembrane transporter activity |membrane |integral to membrane
1442	94576	1.11417	0.476817	-18.2688	0.923961	2.66524	-0.876554
1443	183312	1.69112	0.130464	-12.9195	1.11565	38.6463	-1.06002	|catalytic activity |dodecenoyl-CoA delta-isomerase activity|metabolic process	Fatty acid metabolism	DCI; 3,2-trans-enoyl-CoA isomerase, mitochondrial [EC:5.3.3.8]|Dodecenoyl-CoA delta-isomerase.
1444	205763	1.82832	0.328262	-11.2102	0.224895	86.896	-2.31957	|cytoplasm |electron transport |oxidoreductase activity |cell redox homeostasis|FAD binding		DLD, lpd, pdhD; dihydrolipoamide dehydrogenase [EC:1.8.1.4]
1447	205746	1.49021	0.73276	-9.88395	0.85021	59.8647	0.366445	|glutamate synthase (NADPH) activity |electron transport |glutamate biosynthetic process |nitrogen compound metabolic process |metabolic process |glutamate synthase complex (NADPH) |glutamate synthase activity |oxidoreductase activity |oxidoreductase acti	Glutamate metabolism|Nitrogen metabolism	GLT1; glutamate synthase (NADPH/NADH) [EC:1.4.1.13 1.4.1.14]|Glutamate synthase (NADPH).
1450	194359	1.66739	0.249002	-15.9791	0.391252	6.3104	-0.568084
1451	133008	2.13692	0.135492	-13.8523	-0.433939	117.375	0.098573	|acyl-CoA binding		DBI, ACBP; diazepam-binding inhibitor (GABA receptor modulator, acyl-CoA-binding protein)
1453	194687	1.63547	0.0349171	-14.3137	-0.654842	36.2626	-0.259989	|cell redox homeostasis
1457	195530	0.735502	0.451371	-15.2412	-0.201115	12.3586	0.026651	|transcription factor activity |GTP binding |intracellular |regulation of transcription, DNA-dependent |intracellular protein transport|small GTPase mediated signal transduction |protein transport		ARFRP1; ADP-ribosylation factor related protein 1
1461	145396	0.65319	0.200877	-15.745	-0.510288	9.55974	0.220166
1463	175651	1.0613	0.151129	-14.5103	1.25087	14.7708	-0.334926	|catalytic activity |cysteine synthase activity|cysteine biosynthetic process from serine |metabolic process |pyridoxal phosphate binding
1467	134189	1.76373	0.200736	-11.4148	-0.301686	1141.79	-0.142919	|ATP binding |ATP synthesis coupled proton transport |membrane |integral to membrane |proton-transporting two-sector ATPase complex |ATPase activity, coupled to transmembrane movement of substances |hydrogen ion transporting ATP synthase activity, rotatio		ATPeVPL, ATP6L; V-type H+-transporting ATPase 16kDa proteolipid subunit [EC:3.6.3.14]
1468	196282	1.89833	0.0162407	-11.8663	0.101514	148.168	-0.204552
1471	24524	1.80021	0.395432	-8.66433	-0.748152	939.325	-1.53523	|GTPase activity |GTP binding |translation |protein-synthesizing GTPase activity		EEF2; elongation factor 2
1473	188000	2.09255	-0.235843	-14.319	-0.923719	17.9754	-1.69979	|protein folding
1480	118974	0.858554	0.339995	-14.1689	-0.886907	60.2122	-2.10037	|GTPase activity |GTP binding |translation |protein-synthesizing GTPase activity		ERF3, GSPT; peptide chain release factor subunit 3
1489	141319	2.56805	0.135002	-9.3068	-1.63902	1092.42	-0.99038	|catalytic activity |transketolase activity|metabolic process	Carbon fixation	E2.2.1.1, tktA, tktB; transketolase [EC:2.2.1.1]
1491	154148	1.34215	0.157985	-14.3951	-0.0219926	29.5973	0.37098	|copper ion binding |mitochondrial intermembrane space |copper ion transport |copper chaperone activity		COX17; cytochrome c oxidase assembly protein subunit 17
1501	135322	2.4132	-0.319721	-12.1311	-2.78455	331.045	0.374038
1504	141798	2.53562	-0.0142688	-8.57821	0.366593	1877.32	0.195235	|structural constituent of ribosome |intracellular |ribosome |translation		RP-S19e, RPS19; small subunit ribosomal protein S19e
1505	154307	1.64783	-0.134252	-11.2412	-3.51933	605.878	-3.73366	|5-methyltetrahydropteroyltriglutamate-homocysteine S-methyltransferase activity |methionine biosynthetic process	Methionine metabolism	E2.1.1.14, metE; 5-methyltetrahydropteroyltriglutamate--homocysteine methyltransferase [EC:2.1.1.14]|5-methyltetrahydropteroyltriglutamate--homocysteine S-methyltransferase.
1506	164197	2.29674	-0.0274982	-18.3151	-2.02988	2.40154	0.50171
1507	184772	1.11216	0.161349	-12.9645	0.274767	54.429	-0.045156	|nucleus		CNOT7_8, CAF1, POP2; CCR4-NOT transcription complex subunit 7/8
1508	132067	1.89821	0.410673	-13.3855	1.12324	29.3763	-0.107257	|catalytic activity |hydrolase activity, hydrolyzing O-glycosyl compounds |carbohydrate metabolic process |lytic transglycosylase activity |mannosidase activity |mannosyl-oligosaccharide mannosidase activity |galactosidase activity |glucosidase activity |	Aminosugars metabolism|Glycosaminoglycan degradation|N-Glycans biosynthesis|Nucleotide sugars metabolism	treX, glgX; glycogen operon protein [EC:3.2.1.-]|Glycosidases, i.e. enzymes hydrolyzing O- and S-glycosyl
1513	54949	2.2496	0.156779	-11.6896	-1.71308	99.5868	-0.017631	|catalytic activity |ATP binding |transport |cation transport |metabolic process |hydrogen-exporting ATPase activity, phosphorylative mechanism|ATPase activity, coupled to transmembrane movement of ions, phosphorylative mechanism |proton transport |membra	Oxidative phosphorylation	E3.6.3.6; H+-transporting ATPase [EC:3.6.3.6]|Proton-exporting ATPase.
1516	129868	2.2564	-0.290684	-11.7508	-1.23379	261.213	-0.497956	|GTPase activity|structural molecule activity |GTP binding |microtubule |microtubule-based process |microtubule-based movement |protein complex |protein polymerization		TUBB; tubulin beta
1521	59366	1.56801	0.0295386	-13.4294	-1.31806	88.681	0.320375	|hydrogen-transporting two-sector ATPase activity |proton-transporting ATP synthase complex |hydrogen ion transporting ATP synthase activity, rotational mechanism |hydrogen ion transporting ATPase activity, rotational mechanism	Flagellar assembly|Type III secretion system|ATP synthesis	H(+)-transporting two-sector ATPase.
1524	122741	0.905929	0.205201	-16.4082	-0.786254	37.6557	-0.637118	|translation initiation factor activity |translational initiation
1526	177137	1.18339	0.265726	-15.2262	-0.528199	19.66	-0.57686	|protein targeting to mitochondrion |mitochondrial intermembrane space protein transporter complex |protein import into mitochondrial inner membrane
1535	165416	2.21686	-0.843824	-11.9738	-4.5063	1330.04	-1.31012	|photosystem I |photosynthesis |membrane	photosynthesis	psaG; photosystem I subunit V
1537	53522	1.75754	0.139468	-11.2767	0.57356	65.5423	0.527754	|metabolic process |oxidoreductase activity		ZEP, ABA1; zeaxanthin epoxidase [EC:1.14.13.90]
1543	141065	2.07125	-0.0229384	-18.449	-3.66127	6.3377	-0.917081
1544	142120	1.37971	-0.454887	-21.801	-3.08826	2.90284	0.967175	|hydrolase activity, hydrolyzing O-glycosyl compounds |binding |carbohydrate metabolic process |cellulase activity	Starch and sucrose metabolism	Cellulase.
1545	146567	2.3907	0.236252	-11.1962	-2.05866	974.473	-2.27564	|nucleic acid binding
1550	155230	0.492524	0.818234	-15.9058	-0.058802	17.4364	0.609063	|catalytic activity |phosphopantothenoylcysteine decarboxylase activity	Pantothenate and CoA biosynthesis	PPCDC, coaC; phosphopantothenoylcysteine decarboxylase [EC:4.1.1.36]|Phosphopantothenoylcysteine decarboxylase.
1552	195457	1.64328	0.249636	-14.9989	-0.0602539	26.3894	0.251981	|protein binding |protein complex assembly |intracellular protein transport |vesicle-mediated transport |membrane coat		AP4S1; AP-4 complex subunit sigma-1
1553	133000	1.68145	0.303706	-16.9903	6.40479	0.077717	0.087775	|catalytic activity |ATP binding |metabolic process |biotin binding |ligase activity		DUR1; urea carboxylase / allophanate hydrolase [EC:6.3.4.6 3.5.1.54]
1557	196837	1.88699	0.632234	-13.4536	1.87216	33.3363	0.67683	|glyceraldehyde-3-phosphate dehydrogenase (phosphorylating) activity |glyceraldehyde-3-phosphate dehydrogenase activity	D-Arginine and D-ornithine metabolism|Glycolysis / Gluconeogenesis	Glyceraldehyde 3-phosphate dehydrogenase (phosphorylating).
1573	195553	2.24849	0.00681238	-9.58562	1.11737	1054.54	-1.5942	|ferredoxin-NADP+ reductase activity |electron transport |NADPH-adrenodoxin reductase activity|oxidoreductase activity	Photosynthesis|Porphyrin and chlorophyll metabolism	petH; ferredoxin--NADP+ reductase [EC:1.18.1.2]|Ferredoxin--NADP(+) reductase.
1576	206075	0.796475	0.509676	-14.8809	0.681766	20.8124	-0.536634	|rRNA modification |rRNA (adenine-N6,N6-)-dimethyltransferase activity |protein C-terminal carboxyl O-methyltransferase activity |rRNA processing |C-methyltransferase activity |N-methyltransferase activity |O-methyltransferase activity |S-methyltransfera	Aminophosphonate metabolism|Androgen and estrogen metabolism|Histidine metabolism|Porphyrin and chlorophyll metabolism|Selenoamino acid metabolism|Tryptophan metabolism|Tyrosine metabolism|Ubiquinone biosynthesis	DIM1; 18S rRNA (adenine1779-N6/adenine1780-N6)-dimethyltransferase [EC:2.1.1.183]|Methyltransferases.
1580	206184	1.57918	-0.114091	-12.1407	-1.76578	101.634	-0.518469	|alanine transaminase activity|biosynthetic process |transferase activity, transferring nitrogenous groups |1-aminocyclopropane-1-carboxylate synthase activity |pyridoxal phosphate binding	Alanine and aspartate metabolism|Carbon fixation|Glutamate metabolism	GPT, ALT; alanine transaminase [EC:2.6.1.2]|Alanine aminotransferase.
1581	129048	1.04722	0.22596	-12.6947	-0.587546	77.9887	0.002448	|vacuolar proton-transporting V-type ATPase, V1 domain |peripheral to membrane of membrane fraction |hydrogen-transporting two-sector ATPase activity |ATP binding |proton-transporting ATP synthase complex |hydrogen ion transporting ATP synthase activity,	Flagellar assembly|Type III secretion system|ATP synthesis	ATPeV54kD; V-type H+-transporting ATPase 54 kD subunit [EC:3.6.3.14]|H(+)-transporting two-sector ATPase.
1582	147671	1.5584	-0.221919	-19.5967	-0.480706	2.87195	0.059669
1583	140618	2.24961	0.00627214	-10.2189	1.55376	207.82	1.38553	|glyceraldehyde-3-phosphate dehydrogenase (phosphorylating) activity |cytoplasm|glucose metabolic process |glycolysis |glyceraldehyde-3-phosphate dehydrogenase activity |NAD binding	D-Arginine and D-ornithine metabolism|Glycolysis / Gluconeogenesis	GAPDH, gapA; glyceraldehyde 3-phosphate dehydrogenase [EC:1.2.1.12]|Glyceraldehyde 3-phosphate dehydrogenase (phosphorylating).
1590	145473	1.5103	0.23422	-18.8306	-0.351968	0.208362	0.092464	|subtilase activity |proteolysis
1597	189186	2.73468	-0.0994036	-11.2555	-2.33758	1392.65	-0.528407	|carbohydrate metabolic process |phosphoric ester hydrolase activity |sedoheptulose-bisphosphatase activity	Carbon fixation	E3.1.3.37; sedoheptulose-bisphosphatase [EC:3.1.3.37]|Sedoheptulose-bisphosphatase.
1598	188120	1.96363	0.201027	-11.4948	0.155257	120.452	0.223575	|inositol-3-phosphate synthase activity |inositol biosynthetic process |phospholipid biosynthetic process	Inositol phosphate metabolism|Streptomycin biosynthesis	E5.5.1.4, INO1; myo-inositol-1-phosphate synthase [EC:5.5.1.4]|Myo-inositol-1-phosphate synthase.
1599	183897	1.45162	0.36553	-13.9402	-0.120291	34.4956	-0.234045	|structural molecule activity
1601	185392	0.485608	-1.52732	-14.6475	-0.324313	38.4463	0.614244
1609	196570	1.20721	-0.348806	-13.0139	-0.578308	86.1563	0.144093	|catalytic activity |succinate-CoA ligase (GDP-forming) activity |metabolic process |succinate-CoA ligase complex |succinate-CoA ligase complex (GDP-forming)	Citrate cycle (TCA cycle)|Propanoate metabolism	sucD; succinyl-CoA synthetase alpha subunit [EC:6.2.1.5]|Succinate--CoA ligase (GDP-forming).
1610	34401	1.05129	0.706181	-16.0387	-0.0235344	9.36598	-0.186509
1611	190916	2.31487	0.0575051	-13.1278	-0.170884	123.253	0.134375
1614	188837	2.58355	0.106334	-8.44	0.309354	1744.43	0.178182	|RNA binding|structural constituent of ribosome |intracellular |ribosome |translation		RP-S4e, RPS4; small subunit ribosomal protein S4e
1617	194105	1.44754	-0.59656	-15.0853	-0.388185	28.1156	0.606214
1623	55268	1.27762	0.267133	-12.8021	-1.2847	151.565	-1.32447	|terpenoid biosynthetic process |4-hydroxy-3-methylbut-2-en-1-yl diphosphate synthase activity		E1.17.7.1, gcpE, ispG; (E)-4-hydroxy-3-methylbut-2-enyl-diphosphate synthase [EC:1.17.7.1]
1624	24101	1.48426	0.344242	-13.8953	-0.576905	77.9093	0.040935	|catalytic activity |succinate-CoA ligase (GDP-forming) activity |metabolic process |succinate-CoA ligase complex |succinate-CoA ligase complex (GDP-forming)	Citrate cycle (TCA cycle)|Propanoate metabolism	LSC2; succinyl-CoA synthetase beta subunit [EC:6.2.1.4 6.2.1.5]|Succinate--CoA ligase (GDP-forming).
1628	131464	1.42732	0.0270746	-12.9313	-0.0864824	64.9185	-0.011423
1632	103798	1.35208	0.286738	-18.3859	0.610382	20.7536	-1.04363	|DNA binding
1635	195801	1.52091	-0.108245	-16.8348	1.24507	8.41603	0.085225	|phosphoprotein phosphatase activity |calcium-dependent protein serine/threonine phosphatase activity |magnesium-dependent protein serine/threonine phosphatase activity |magnesium-dependent protein serine/threonine phosphatase complex |protein amino acid		SSH; slingshot|Serine/threonine specific protein phosphatase.
1638	17930	1.11394	0.415604	-15.0975	-0.121222	18.4952	0.047984	|NAD+ ADP-ribosyltransferase activity		DGCR14; protein DGCR14|NAD(+) ADP-ribosyltransferase.
1644	187025	2.1763	-0.744121	-11.7736	-4.56546	1808.24	-1.26246	|photosynthesis, light harvesting |membrane		LHCA4; light-harvesting complex I chlorophyll a/b binding protein 4
1647	186732	0.582983	0.124611	-16.047	0.293048	16.2762	-0.09202
1648	155649	2.91382	0.056415	-9.91574	0.113258	1210.36	0.469938	|RNA binding |structural constituent of ribosome |intracellular |ribosome |translation		RP-S18e, RPS18; small subunit ribosomal protein S18e
1673	112765	1.12164	0.660265	-16.6912	-0.175942	12.5371	-0.239888	|protein kinase activity |protein serine/threonine kinase activity|protein-tyrosine kinase activity |ATP binding |protein amino acid phosphorylation
1675	121320	1.77069	0.115317	-12.8777	0.527651	51.7366	0.013415	|catalytic activity |phosphoprotein phosphatase activity |protein serine/threonine phosphatase activity |calcium-dependent protein serine/threonine phosphatase activity |magnesium-dependent protein serine/threonine phosphatase activity |magnesium-dependen		Serine/threonine specific protein phosphatase.
1684	196298	1.35237	-0.283435	-13.5036	-1.11458	101.469	-0.183029	|catalytic activity |4-nitrophenylphosphatase activity|metabolic process |hydrolase activity |phosphoric monoester hydrolase activity	gamma-Hexachlorocyclohexane degradation	E3.1.3.18, gph; phosphoglycolate phosphatase [EC:3.1.3.18]|4-nitrophenylphosphatase.
1685	155309	2.42973	-0.157841	-16.1791	-0.00857086	8.30268	0.043303			cobA-hemD; uroporphyrinogen III methyltransferase / synthase [EC:2.1.1.107 4.2.1.75]
1689	148227	1.49802	0.235118	-14.414	0.53046	16.0964	0.17865	|transporter activity |transport |integral to membrane
1690	206119	1.95884	-0.119835	-16.4142	0.144166	4.78544	1.47834	|phospholipase C activity |glycerol metabolic process |signal transduction |intracellular signaling cascade |glycerophosphodiester phosphodiesterase activity		K06867
1692	170453	1.03634	0.58247	-13.1283	0.0170415	63.6633	-1.27499	|protein folding |heat shock protein binding |unfolded protein binding
1695	184606	2.00627	-0.16013	-13.1395	0.30271	67.4674	0.112241	|electron transport |oxidoreductase activity, acting on NADH or NADPH		NDUFS4; NADH dehydrogenase (ubiquinone) Fe-S protein 4 [EC:1.6.5.3 1.6.99.3]
1704	182959	2.37401	-0.834965	-11.7748	-3.83372	1561.72	-1.44599	|photosystem I reaction center |photosynthesis	photosynthesis	psaH; photosystem I subunit VI
1705	183928	1.46501	0.0577733	-11.0345	-3.24569	183.644	-1.7715	|adenosylmethionine decarboxylase activity |spermine biosynthetic process |spermidine biosynthetic process	Arginine and proline metabolism	E4.1.1.50, speD; S-adenosylmethionine decarboxylase [EC:4.1.1.50]|Adenosylmethionine decarboxylase.
1706	195541	0.824607	0.382484	-14.1615	-0.329093	28.4361	-0.19563
1707	33411	2.42082	-0.754427	-10.2065	-4.19223	2113.55	-1.55898	|calcium ion binding |oxygen evolving complex |photosynthesis |extrinsic to membrane	photosynthesis	psbP; photosystem II oxygen-evolving enhancer protein 2
1715	188373	2.08346	0.152897	-16.3944	-1.12747	11.1509	-0.790488	|glutathione peroxidase activity |response to oxidative stress	Glutathione metabolism	Glutathione peroxidase.
1725	185971	1.65817	-0.419751	-11.3143	0.755679	379.573	-1.59725
1731	111330	1.64123	0.367377	-12.7034	0.388558	91.9271	-3.06659	|methylenetetrahydrofolate reductase (NADPH) activity |methionine metabolic process		E1.5.1.20, metF; methylenetetrahydrofolate reductase (NADPH) [EC:1.5.1.20]|Methylenetetrahydrofolate reductase (NADPH).
1735	76715	1.48481	0.0140171	-12.3652	-0.608198	133.61	-2.0344	|dihydropteroate synthase activity |intracellular |methionine synthase activity |homocysteine S-methyltransferase activity |methionine biosynthetic process |folic acid and derivative biosynthetic process |cobalamin binding |metal ion binding		E2.1.1.13, metH; 5-methyltetrahydrofolate--homocysteine methyltransferase [EC:2.1.1.13]
1737	206143	1.93126	-0.0881677	-17.0452	0.606736	2.60627	0.563954	|flavin-containing monooxygenase activity |electron transport |metabolic process|oxidoreductase activity |FAD binding |NADP binding		Dimethylaniline monooxygenase (N-oxide forming).
1738	161904	1.47978	0.0747439	-12.748	-1.82611	207.693	-1.06863	|24-methylenesterol C-methyltransferase activity		E2.1.1.41, SMT1, ERG6; sterol 24-C-methyltransferase [EC:2.1.1.41]
1740	196567	2.40123	-0.41285	-10.7287	0.737693	114.612	-1.04229	|isocitrate dehydrogenase activity|isocitrate dehydrogenase (NADP+) activity |metabolic process |oxidoreductase activity, acting on the CH-OH group of donors, NAD or NADP as acceptor	Citrate cycle (TCA cycle)|Glutathione metabolism|Reductive carboxylate cycle (CO2 fixation)	IDH1, IDH2, icd; isocitrate dehydrogenase [EC:1.1.1.42]|Isocitrate dehydrogenase (NADP+).
1745	185478	1.67745	-0.277651	-11.4476	0.594215	144.672	-2.31856	|acetyl-CoA carboxylase activity |fatty acid biosynthetic process |acetyl-CoA carboxylase complex |biotin binding		accB, bccP; acetyl-CoA carboxylase biotin carboxyl carrier protein
1747	159133	1.91089	0.165419	-10.3682	0.869242	121.811	0.212606	|DNA binding|intracellular |zinc ion binding		CO; zinc finger protein CONSTANS
1749	137265	1.58091	0.475154	-14.6325	0.604225	39.1038	0.863162	|3-(2,3-dihydroxyphenyl)propionate 1,2-dioxygenase activity |1,2-dihydroxynaphthalene dioxygenase activity		mtnD, mtnZ, ADI1; 1,2-dihydroxy-3-keto-5-methylthiopentene dioxygenase [EC:1.13.11.53 1.13.11.54]|Acting on single donors with incorporation of molecular oxygen.
1755	182149	1.48328	0.24432	-13.7101	-1.70185	87.3794	-0.939824
1756	195590	2.43932	0.170396	-8.98042	0.204736	1588.58	0.6131	|structural constituent of ribosome |intracellular |ribosome |translation		RP-L19e, RPL19; large subunit ribosomal protein L19e
1759	196520	1.65585	0.281902	-9.66855	-0.848791	984.714	-0.108345	|transporter activity|binding |mitochondrial inner membrane |transport |membrane		SLC25A4S, ANT; solute carrier family 25 (mitochondrial adenine nucleotide translocator), member 4/5/6/31
1761	146912	1.71806	-0.148036	-16.6897	0.590171	7.42285	0.14417	|proteolysis |metallopeptidase activity |zinc ion binding
1762	189375	1.06674	0.400273	-13.1876	0.551867	30.1238	0.3205
1764	76146	2.38198	-0.780356	-12.0258	-3.82463	1441.08	-1.29771	|electron transport |photosystem I reaction center	photosynthesis	psaE; photosystem I subunit IV
1765	24084	2.1868	-0.0623702	-11.5901	-1.07361	363.495	-0.98967	|carbohydrate metabolic process |fructose-bisphosphatase activity|phosphoric ester hydrolase activity	Carbon fixation|Fructose and mannose metabolism|Glycolysis / Gluconeogenesis|Pentose phosphate pathway	FBP, fbp; fructose-1,6-bisphosphatase I [EC:3.1.3.11]|Fructose-bisphosphatase.
1766	111413	0.99845	0.355907	-15.211	0.266826	36.1203	-0.378357	|protein kinase activity |protein serine/threonine kinase activity|protein-tyrosine kinase activity |ATP binding |protein amino acid phosphorylation
1768	206035	0.870713	0.404759	-12.4244	0.0547373	32.1473	-0.426492	|metalloendopeptidase activity |mitochondrial inner membrane peptidase activity |proteolysis |zinc ion binding |D-alanyl-D-alanine endopeptidase activity	Type II secretion system	Endopeptidases of unknown catalytic mechanism.
1770	196593	1.97251	-0.118086	-15.8013	-1.25125	21.7858	-1.56627	|shikimate kinase activity |ATP binding	Phenylalanine, tyrosine and tryptophan biosynthesis	E2.7.1.71, aroK, aroL; shikimate kinase [EC:2.7.1.71]|Shikimate kinase.
1773	129593	1.77571	-0.0117044	-10.1059	-2.6556	1298.24	-3.09717	|adenosylhomocysteinase activity |one-carbon compound metabolic process	Methionine metabolism|Selenoamino acid metabolism	E3.3.1.1, ahcY; adenosylhomocysteinase [EC:3.3.1.1]|Adenosylhomocysteinase.
1776	113847	1.46637	0.361173	-14.8217	1.14451	12.2277	0.475694	|protein kinase activity |ATP binding |protein amino acid phosphorylation
1778	192490	1.20931	0.230143	-13.8753	-0.0821423	45.8498	-1.55982			RRB1, GRWD1; ribosome assembly protein RRB1
1783	206028	0.589475	-0.352622	-15.6446	0.534703	5.63249	-0.186756	|integral to membrane
1784	205709	2.17667	-0.0785504	-12.0629	-0.142153	199.356	0.350318
1786	182980	1.42109	-0.0692981	-12.4302	0.272687	74.9995	0.198239	|electron transport |mitochondrial electron transport, NADH to ubiquinone |NADH dehydrogenase (ubiquinone) activity |oxidoreductase activity, acting on NADH or NADPH		NDUFS3; NADH dehydrogenase (ubiquinone) Fe-S protein 3 [EC:1.6.5.3 1.6.99.3]
1787	159596	1.07169	0.376808	-14.0164	2.0651	18.6273	1.35
1794	134305	0.88364	-0.823251	-16.8416	0.478886	9.71873	0.995762	|electron transport |nitrite reductase [NAD(P)H] activity|oxidoreductase activity |FAD binding		E1.6.-.-; NADH oxidase [EC:1.6.-.-]
1798	164400	2.10123	-0.167658	-16.4128	-3.39052	14.1882	-1.48973			crtZ; beta-carotene 3-hydroxylase [EC:1.14.13.129]
1803	116945	1.24443	0.0598609	-17.8351	-0.466981	9.39082	-1.4884	|cobalt ion transport |cobalamin biosynthetic process |cobalt ion transmembrane transporter activity
1805	23975	0.63005	0.387645	-14.0415	-0.0243556	40.2914	-0.3681	|threonine endopeptidase activity |proteasome endopeptidase activity		PSMD11, RPN6; 26S proteasome regulatory subunit N6|Proteasome endopeptidase complex.
1806	205721	1.34473	0.159633	-15.1352	2.28012	9.08663	0.307605	|protein kinase activity |protein serine/threonine kinase activity |MAP kinase kinase kinase activity|protein-tyrosine kinase activity |ATP binding |protein amino acid phosphorylation
1811	189958	1.91006	-0.205463	-15.4068	1.00724	1.70094	0.457704	|inward rectifier potassium channel activity |potassium ion transport |membrane		KCNJ1; potassium inwardly-rectifying channel subfamily J member 1
1814	152677	1.22137	0.334384	-14.9062	-0.049743	13.8255	-0.523522
1820	143516	0.652008	0.421715	-15.1179	0.32826	9.72632	0.206785	|protein kinase activity |ATP binding |protein amino acid phosphorylation		SCYL; SCY1-like
1821	134051	2.66433	0.0401442	-8.89136	0.543414	1358.58	0.036244	|RNA binding |structural constituent of ribosome |intracellular |endoplasmic reticulum |ribosome |translation |small ribosomal subunit		RP-S3e, RPS3; small subunit ribosomal protein S3e
1822	205701	0.686746	-0.0769479	-14.3641	0.513564	34.9233	-0.837402
1824	79446	1.23052	-0.905998	-13.7744	-1.38623	143.953	-1.72949	|peptidyl-prolyl cis-trans isomerase activity |cyclophilin |protein folding |FK506-sensitive peptidyl-prolyl cis-trans isomerase |cyclophilin-type peptidyl-prolyl cis-trans isomerase activity		E5.2.1.8; peptidylprolyl isomerase [EC:5.2.1.8]|Peptidylprolyl isomerase.
1825	56014	1.88992	-1.16015	-10.9978	-0.0473635	273.485	0.328406	|cytochrome-c oxidase activity |electron transport |aa3-type cytochrome c oxidase |ba3-type cytochrome c oxidase |caa3-type cytochrome c oxidase |cbb3-type cytochrome c oxidase|membrane	Oxidative phosphorylation	COX3; cytochrome c oxidase subunit 3|Cytochrome-c oxidase.
1826	135480	1.28149	0.239758	-9.81064	0.360785	296.939	1.72385	|intracellular		NSA2; ribosome biogenesis protein NSA2
1827	160030	1.12716	0.105835	-12.0648	-0.236274	208.205	-0.313238	|phosphoprotein phosphatase activity |calcium-dependent protein serine/threonine phosphatase activity |magnesium-dependent protein serine/threonine phosphatase activity |magnesium-dependent protein serine/threonine phosphatase complex |CTD phosphatase act		PPP1C; protein phosphatase 1, catalytic subunit [EC:3.1.3.16]|Serine/threonine specific protein phosphatase.
1837	195255	1.54806	0.632984	-10.4537	0.748123	82.0193	-0.816239	|catalytic activity |IMP cyclohydrolase activity |carbamoyl-phosphate synthase activity |carbamoyl-phosphate synthase (glutamine-hydrolyzing) activity|phosphoribosylaminoimidazolecarboxamide formyltransferase activity |ATP binding |purine nucleotide biosy	Glutamate metabolism|Pyrimidine metabolism	carB, CPA2; carbamoyl-phosphate synthase large subunit [EC:6.3.5.5]|Carbamoyl-phosphate synthase (glutamine-hydrolysing).
1843	195620	2.1853	-0.00037123	-11.7539	-1.07133	211.894	-2.552	|structural constituent of ribosome |intracellular |ribosome |translation		RP-L17, rplQ; large subunit ribosomal protein L17
1846	148404	1.8764	-0.0304749	-13.5973	2.17145	18.8077	0.283824	|transcription factor activity |histone acetyltransferase activity|nucleus |regulation of transcription, DNA-dependent |phosphopantetheine binding		Histone acetyltransferase.
1847	107202	1.6526	-0.106521	-16.7416	0.421352	20.6934	-0.978041	|translation initiation factor activity |translational initiation		NPLOC4, NPL4; nuclear protein localization protein 4 homolog
1850	182513	1.17458	0.198033	-15.0477	0.367302	17.9168	0.56797
1851	169526	0.86872	0.388578	-14.824	-0.400299	4.99743	-0.398414	|zinc ion binding
1853	184397	2.2274	-0.782667	-9.90535	-3.65126	2679.92	-2.02446	|photosynthesis, light harvesting |membrane
1859	195910	2.423	0.120029	-11.9855	-2.52453	1049.85	-1.25937	|ATP binding |carbohydrate metabolic process |metabolic process |phosphoribulokinase activity |kinase activity|phosphotransferase activity, alcohol group as acceptor	Carbon fixation	E2.7.1.19, prkB; phosphoribulokinase [EC:2.7.1.19]|Phosphoribulokinase.
1864	56237	1.25792	0.704367	-11.8962	-0.0219563	103.451	-0.477657	|lipid metabolic process |membrane |CoA desaturase activity |oxidoreductase activity |oxidoreductase activity, acting on paired donors, with oxidation of a pair of donors resulting in the reduction of molecular oxygen to two molecules of water |DDT 2,3-di		FAD8, desB; omega-3 fatty acid desaturase (delta-15 desaturase) [EC:1.14.19.-]|Miscellaneous (requires further characterization).
1868	122970	1.22008	0.600054	-11.8376	0.770688	131.248	-3.5928	|catalytic activity |biotin carboxylase activity |ATP binding |metabolic process |biotin carboxylase complex|ligase activity	Fatty acid biosynthesis (path 1)	accC; acetyl-CoA carboxylase, biotin carboxylase subunit [EC:6.4.1.2 6.3.4.14]|Biotin carboxylase.
1873	144849	0.966211	0.490236	-17.5663	-0.100008	0.257535	0.418658	|serine-type endopeptidase activity |histone acetyltransferase activity|sugar:hydrogen symporter activity |proteolysis |phosphoenolpyruvate-dependent sugar phosphotransferase system |phosphopantetheine binding		Histone acetyltransferase.
1878	137300	1.42556	0.475639	-10.5911	1.27112	129.577	-0.205575	|phosphorylase activity |carbohydrate metabolic process |metabolic process |glycogen phosphorylase activity|amino acid binding	Starch and sucrose metabolism	E2.4.1.1, glgP, PYG; starch phosphorylase [EC:2.4.1.1]|Phosphorylase.
1880	151525	1.34458	0.225739	-14.3848	1.15737	14.5198	-0.038488
1881	183359	1.43694	-0.202754	-13.3766	-0.136906	113.374	-0.362941
1883	205913	1.51557	-0.02391	-12.4991	-1.86045	200.219	-1.0079	|protein kinase activity |ATP binding |glycogen biosynthetic process |protein amino acid phosphorylation |acyltransferase activity |glucose-1-phosphate adenylyltransferase activity|biosynthetic process |nucleotidyltransferase activity	Starch and sucrose metabolism	glgC; glucose-1-phosphate adenylyltransferase [EC:2.7.7.27]|Glucose-1-phosphate adenylyltransferase.
1886	183460	1.71032	-0.0158295	-10.8291	-1.36658	275.211	-0.532423	|transporter activity |transport|glutamyl-tRNA reductase activity |tetrapyrrole biosynthetic process |NADP binding		hemA; glutamyl-tRNA reductase [EC:1.2.1.70]
1888	161455	1.22134	0.544717	-12.209	0.167848	97.4972	-0.088528	|aspartate kinase activity |metabolic process |amino acid biosynthetic process |amino acid binding	Glycine, serine and threonine metabolism|Lysine biosynthesis	E2.7.2.4, lysC; aspartate kinase [EC:2.7.2.4]|Aspartate kinase.
1892	146216	1.52548	0.532336	-21.1779	7.74906	0.029293	-0.169712	|ion channel activity |ion transport |membrane
1895	152340	1.5981	0.189206	-14.9817	-0.298017	12.7123	-0.108882	|carboxypeptidase A activity |proteolysis |zinc ion binding
1897	143257	1.46822	0.201882	-10.8884	1.28659	117.979	0.33671	|lactoylglutathione lyase activity |carbohydrate metabolic process		yaeR; glyoxylase I family protein
1901	205525	1.595	0.0571779	-13.6832	0.207988	27.3382	0.251749	|ubiquitin ligase complex |ubiquitin-protein ligase activity |UDP-N-acetylmuramoylalanyl-D-glutamyl-2,6-diaminopimelate-D-alanyl-D-alanine ligase activity |protein ubiquitination |ribosomal S6-glutamic acid ligase activity |coenzyme F420-0 gamma-glutamyl	Tryptophan metabolism|Ubiquinone biosynthesis	FBXW7, SEL10; F-box and WD-40 domain protein 7|Acid--D-amino-acid ligases (peptide synthases).
1906	184088	1.75938	-0.169228	-19.8118	-0.333544	2.03164	1.69596
1907	189891	2.22602	0.0328203	-11.912	-0.817747	167.329	-1.90557	|structural constituent of ribosome |intracellular |ribosome |translation
1916	186904	1.46884	0.219904	-14.484	1.21976	31.8161	1.07935			ATG3; autophagy-related protein 3
1917	156908	1.34233	0.229742	-15.6172	0.351162	6.72664	-0.457182
1918	184822	1.10954	0.541399	-15.4985	-0.150242	7.64408	0.167227	|structural constituent of ribosome |intracellular |ribosome |translation		RP-L11, rplK; large subunit ribosomal protein L11
1921	195587	3.18232	0.208361	-10.1033	0.409697	2537.25	0.18803	|structural constituent of ribosome |intracellular |ribosome |translation		RP-L11e, RPL11; large subunit ribosomal protein L11e
1922	185915	2.56934	-1.26644	-10.2862	-3.21454	6793.91	-1.65409	|copper ion binding |electron transport |electron carrier activity	photosynthesis	petE; plastocyanin
1923	167010	1.17681	0.82826	-15.0595	0.360094	31.6046	-0.403182	|transcription factor activity |nucleus |regulation of transcription, DNA-dependent
1926	137851	1.06823	0.328249	-15.4409	-1.03682	18.6974	-0.497934	|transporter activity |transport |integral to membrane
1928	148864	1.87997	-0.113944	-18.2486	5.61886	0.038129	0.352193	|triacylglycerol lipase activity |lipid metabolic process
1934	126189	2.37872	0.250003	-8.04208	0.0430162	3881.24	0.354087	|structural constituent of ribosome |intracellular |ribosome |translation		RP-L3e, RPL3; large subunit ribosomal protein L3e
1941	142126	1.05467	0.0731737	-15.6287	-0.310311	12.5503	-0.604463	|nucleic acid binding|phosphoinositide phospholipase C activity |phospholipase C activity |lipid metabolic process |signal transduction |intracellular signaling cascade	Inositol phosphate metabolism	PLCG1; phosphatidylinositol phospholipase C, gamma-1 [EC:3.1.4.11]|1-phosphatidylinositol-4,5-bisphosphate phosphodiesterase.
1942	153430	1.23285	0.314165	-20.5214	-3.64742	18.4906	-0.854196	|cysteine-type endopeptidase activity|proteolysis |cysteine-type peptidase activity		Cysteine endopeptidases.
1943	143567	1.11766	0.0653017	-14.0752	0.730699	22.0888	-0.063049	|protein transport		TC.ACR3; arsenite transporter, ACR3 family
1944	148151	0.899195	0.508305	-12.6698	0.430316	80.6407	-0.950746	|GTP binding |cell cycle |small GTPase mediated signal transduction
1945	186639	1.74596	-0.10942	-12.1982	-1.16989	225.588	-1.15078	|porphobilinogen synthase activity |tetrapyrrole biosynthetic process |metal ion binding	Porphyrin and chlorophyll metabolism	hemB, ALAD; porphobilinogen synthase [EC:4.2.1.24]|Porphobilinogen synthase.
1946	170846	1.20817	0.698377	-17.1536	0.823036	5.04472	0.244036	|cell wall catabolic process
1947	149706	1.59675	-0.170156	-17.6876	-0.407363	4.79923	-0.471206
1951	150767	1.15736	0.156906	-14.7203	-1.34925	15.0478	-0.879547
1952	205718	0.662318	0.662175	-14.1173	-0.488324	18.192	-0.15859	|transcription factor activity |nucleus |sequence-specific DNA binding |regulation of transcription		WRKY33; WRKY transcription factor 33
1953	188287	1.90915	-0.00260783	-12.5288	-4.40785	464.501	-0.069433
1962	185391	0.737599	0.358682	-16.0656	0.600986	6.21826	0.648766	|integral to membrane		MPV17; protein Mpv17
1965	130716	0.933376	0.205895	-15.647	-0.146457	28.7629	0.042362
1966	189631	1.46796	-0.37675	-13.5217	-0.456114	53.637	0.23457
1969	195544	1.20818	0.0532163	-14.4736	-0.35433	42.5982	0.126954			K07095
1971	183771	1.13684	0.305876	-13.5271	0.00631991	92.5399	-0.426552	|threonine endopeptidase activity |proteasome endopeptidase activity|proteasome core complex |ubiquitin-dependent protein catabolic process		PSMA3; 20S proteasome subunit alpha 7 [EC:3.4.25.1]|Proteasome endopeptidase complex.
1973	196226	1.20203	-0.629837	-14.2356	-1.76531	30.0969	1.02542	|catalytic activity |biotin synthase activity |biotin biosynthetic process|iron-sulfur cluster binding		thiH; thiamine biosynthesis ThiH
1975	135994	0.684728	-0.141473	-12.9479	0.131789	10.1426	-0.038327	|nucleotide binding |microtubule motor activity |sugar:hydrogen symporter activity |microtubule-based movement |phosphoenolpyruvate-dependent sugar phosphotransferase system |nucleoside-triphosphatase activity |dynein complex
1976	111376	0.945373	0.948155	-20.3629	-1.72937	1.05207	0.397715	|protein kinase activity |protein serine/threonine kinase activity |cyclin-dependent protein kinase activity|protein-tyrosine kinase activity |ATP binding |protein amino acid phosphorylation
1985	195444	1.33679	0.00148383	-13.53	-0.891651	28.672	-0.919905	|triacylglycerol lipase activity	Glycerolipid metabolism	Triacylglycerol lipase.
1986	196430	1.64431	0.0843449	-12.3487	0.368643	125.792	-0.078272	|6-phosphofructokinase activity |6-phosphofructokinase complex |glycolysis |diphosphate-fructose-6-phosphate 1-phosphotransferase activity	Fructose and mannose metabolism	PFK, pfk; 6-phosphofructokinase [EC:2.7.1.11]|Diphosphate--fructose-6-phosphate 1-phosphotransferase.
1992	133544	2.01423	-0.149438	-12.5759	-0.646131	312.61	0.430479	|hydrogen-transporting two-sector ATPase activity |mitochondrion |ATP synthesis coupled proton transport |proton-transporting two-sector ATPase complex |proton-transporting ATP synthase complex|hydrogen ion transporting ATP synthase activity, rotational m	Flagellar assembly|Type III secretion system|ATP synthesis	ATPeF1E, ATP5E; F-type H+-transporting ATPase subunit epsilon [EC:3.6.3.14]|H(+)-transporting two-sector ATPase.
1999	128308	2.28038	0.0708732	-13.5424	-0.235968	69.2414	-0.256275	|proteolysis |endopeptidase Clp activity		Endopeptidase Clp.
2003	186972	1.13471	0.304299	-11.8793	-0.108014	34.2945	-0.151469	|histone acetyltransferase activity		Histone acetyltransferase.
2005	137355	1.31818	0.229874	-14.1277	-0.0798029	31.7382	8e-06			RCD1, CNOT9, CAF40; CCR4-NOT transcription complex subunit 9
2009	194450	0.0483147	0.63216	-15.0334	1.02194	3.16829	-0.132725	|ion channel activity |voltage-gated calcium channel activity |voltage-gated calcium channel complex |ion transport |calcium ion transport |membrane
2020	126059	2.06532	0.31444	-8.89104	0.26542	941.092	0.346914	|structural constituent of ribosome |intracellular |ribosome |translation |small ribosomal subunit		RP-SAe, RPS0; small subunit ribosomal protein SAe
2028	183750	1.48882	0.0177345	-15.6802	-0.577101	9.73136	-1.06678
2035	182824	1.30003	-0.462565	-16.3469	0.590423	6.00978	-0.546862	|RNA binding		IMP3; U3 small nucleolar ribonucleoprotein protein IMP3
2036	182032	0.999159	-0.425192	-14.3981	-0.222874	21.1755	0.905398	|histone acetyltransferase activity|ion channel activity |ion transport |membrane		Histone acetyltransferase.
2038	19751	0.82348	0.297553	-16.0812	1.68831	1.84643	-0.141124	|transcription factor activity |nucleus |regulation of transcription, DNA-dependent
2039	194183	2.01013	0.181132	-11.6904	-0.807169	266.554	-0.287107	|hydrogen-transporting two-sector ATPase activity |ATP synthesis coupled proton transport |membrane |proton-transporting two-sector ATPase complex |proton-transporting ATP synthase complex|hydrogen ion transporting ATP synthase activity, rotational mechan	Flagellar assembly|Type III secretion system|ATP synthesis	ATPeF1G, ATP5C1; F-type H+-transporting ATPase subunit gamma [EC:3.6.3.14]|H(+)-transporting two-sector ATPase.
2045	195417	1.45243	0.788004	-11.0359	1.37416	47.8935	0.874977	|nucleotide binding |protein binding |ATP binding |endopeptidase Clp activity|nucleoside-triphosphatase activity |protein metabolic process		clpC; ATP-dependent Clp protease ATP-binding subunit ClpC|Endopeptidase Clp.
2047	143847	0.593815	0.254258	-16.2436	0.888497	4.17531	-0.334578	|tetrahydrofolylpolyglutamate synthase activity |ATP binding |folic acid and derivative biosynthetic process	Folate biosynthesis	folC; dihydrofolate synthase / folylpolyglutamate synthase [EC:6.3.2.12 6.3.2.17]|Folylpolyglutamate synthase.
2066	188762	1.76125	0.114258	-14.3904	1.08439	23.2276	-1.20259	|aspartate carbamoyltransferase activity |ornithine carbamoyltransferase activity |'de novo' pyrimidine base biosynthetic process |amino acid metabolic process |ornithine carbamoyltransferase complex |amino acid binding |carboxyl- or carbamoyltransferase	Arginine and proline metabolism|Urea cycle and metabolism of amino groups	OTC, argF, argI; ornithine carbamoyltransferase [EC:2.1.3.3]|Ornithine carbamoyltransferase.
2069	132888	1.65006	0.488975	-11.3702	0.397215	262.909	-0.079551	|3-isopropylmalate dehydratase activity|metabolic process |amino acid biosynthetic process |hydro-lyase activity |4 iron, 4 sulfur cluster binding	Valine, leucine and isoleucine biosynthesis	leuC; 3-isopropylmalate/(R)-2-methylmalate dehydratase large subunit [EC:4.2.1.33 4.2.1.35]|3-isopropylmalate dehydratase.
2072	139781	1.79327	0.255406	-11.6671	-0.475142	176.413	0.065468	|cell redox homeostasis
2073	195635	2.23554	0.00207236	-11.7575	-0.867713	174.021	-2.42019	|structural constituent of ribosome |intracellular |ribosome |translation |large ribosomal subunit		RP-L15, rplO; large subunit ribosomal protein L15
2074	112030	1.29077	-0.0825893	-15.0359	0.539533	22.1119	0.148541
2076	36815	0.714254	0.156742	-15.8796	0.113006	4.22577	-0.082321	|protein binding |cell communication |phosphoinositide binding
2077	206156	1.13023	-0.0907732	-16.9825	0.122725	4.0302	-0.599177
2081	166776	1.84823	-0.470556	-18.0605	0.335292	1.44125	0.270002	|DNA-directed RNA polymerase activity |DNA-directed RNA polymerase I activity |DNA-directed RNA polymerase II activity |DNA-directed RNA polymerase III activity |RNA polymerase activity	RNA polymerase|Purine metabolism|Pyrimidine metabolism	DNA-directed RNA polymerase.
2089	164196	0.935808	-0.423702	-16.5642	-0.326048	13.4892	0.310023
2092	76376	2.66069	-0.00994002	-9.40792	0.128213	4889.33	-0.538664	|structural constituent of ribosome |intracellular |ribosome |translation		RP-L15e, RPL15; large subunit ribosomal protein L15e
2097	190601	1.1715	-0.01071	-16.3665	-0.107538	15.8632	-0.770528	|chitinase activity |chitin catabolic process
2125	195895	1.69922	0.168404	-11.0832	-1.0044	483.907	-0.590628	|protein disulfide isomerase activity|endoplasmic reticulum |isomerase activity |cell redox homeostasis		PDIA1, P4HB; protein disulfide-isomerase A1 [EC:5.3.4.1]|Protein disulfide isomerase.
2130	81024	1.60299	0.0874474	-14.387	0.157714	45.7483	-0.169275	|nucleic acid binding		SF3B14; pre-mRNA branch site protein p14
2131	205920	1.37225	0.27563	-14.376	-0.163861	11.0821	0.521654	|transcription factor activity |nucleus |regulation of transcription, DNA-dependent		EREBP; EREBP-like factor
2136	133318	1.37642	-0.462254	-11.2425	0.549405	130.435	1.18074	|metabolic process |oxidoreductase activity |metal ion binding		adhE; acetaldehyde dehydrogenase / alcohol dehydrogenase [EC:1.2.1.10 1.1.1.1]
2138	205753	1.8208	0.613809	-11.385	1.36556	208.092	-0.886881	|fatty acid metabolic process |acyl-[acyl-carrier-protein] desaturase activity		DESA1; acyl-[acyl-carrier-protein] desaturase [EC:1.14.19.2]
2144	169942	1.38227	-0.263459	-15.2222	0.226216	9.1311	-0.329075	|membrane
2145	119584	0.890416	-0.0224418	-14.6532	-0.0897137	29.3299	-0.754752
2149	24547	1.75219	0.155012	-12.0743	-0.493096	190.285	-3.51696	|chaperonin ATPase activity |protein binding |ATP binding |chaperonin ATPase complex|cellular protein metabolic process		Chaperonin ATPase.
2156	205854	2.703	0.0640613	-9.81591	0.250472	1045.24	0.489369	|structural constituent of ribosome |intracellular |ribosome|translation |small ribosomal subunit		RP-S23e, RPS23; small subunit ribosomal protein S23e
2160	192083	2.08489	0.0511543	-9.76203	0.340917	318.768	-0.45978	|tricarboxylic acid cycle intermediate metabolic process |malate metabolic process |oxidoreductase activity |malate dehydrogenase activity |malate dehydrogenase (NADP+) activity	Carbon fixation|Pyruvate metabolism	E1.1.1.82; malate dehydrogenase (NADP+) [EC:1.1.1.82]|Malate dehydrogenase (NADP+).
2162	161525	0.695933	0.245911	-16.6442	-1.64431	3.35622	-0.709877
2165	182533	1.21289	0.455608	-14.4282	-0.936038	84.9027	-0.144947	|hydrogen-transporting two-sector ATPase activity |ATP synthesis coupled proton transport |proton-transporting two-sector ATPase complex |proton-transporting ATP synthase complex|hydrogen ion transporting ATP synthase activity, rotational mechanism |hydro	Flagellar assembly|Type III secretion system|ATP synthesis	ATPeVF, ATP6S14; V-type H+-transporting ATPase subunit F [EC:3.6.3.14]|H(+)-transporting two-sector ATPase.
2166	176806	0.599291	0.364007	-15.2916	-0.373719	14.2504	-0.909797			PATL1, PAT1; DNA topoisomerase 2-associated protein PAT1
2167	190964	0.831701	0.294663	-15.0348	0.0704943	15.977	0.041478
2169	196707	1.29505	-0.202479	-13.633	-0.0304684	40.9695	-0.835474	|electron transport |electron carrier activity |iron-sulfur cluster binding
2174	183986	1.14964	0.213844	-15.288	-3.29085	77.7769	-0.911335
2185	194458	1.37028	-0.0133852	-13.0468	-0.238729	86.6711	0.191216			NDUFA13; NADH dehydrogenase (ubiquinone) 1 alpha subcomplex 13 [EC:1.6.5.3 1.6.99.3]
2186	116375	1.20037	0.330303	-15.4179	0.785907	8.97398	-1.46826	|NADPH-hemoprotein reductase activity|iron ion binding |electron transport |electron carrier activity |FMN binding |oxidoreductase activity		E1.6.2.4; NADPH-ferrihemoprotein reductase [EC:1.6.2.4]|NADPH--ferrihemoprotein reductase.
2190	184691	1.74092	-0.107321	-14.8354	-0.753865	20.4193	-1.09895	|intracellular |RNA processing
2192	185246	1.74007	-0.244069	-13.4509	-1.07681	72.3914	0.201414	|protein targeting |intracellular protein transport |protein transport |P-P-bond-hydrolysis-driven protein transmembrane transporter activity|membrane		SEC61G, SSS1, secE; protein transport protein SEC61 subunit gamma and related proteins
2194	196642	1.57956	0.0467276	-14.1692	-1.42002	31.631	-1.09444	|membrane |metal ion transport |metal ion transmembrane transporter activity		TC.ZIP; zinc transporter, ZIP family
2199	188401	1.43672	0.0551099	-15.2862	-0.187812	11.2045	-1.80923	|translation |carbon-nitrogen ligase activity, with glutamine as amido-N-donor |cobyrinate a,c-diamide synthase activity |glutaminyl-tRNA synthase (glutamine-hydrolyzing) activity	Alanine and aspartate metabolism|Glutamate metabolism	Carbon--nitrogen ligases with glutamine as amido-N-donor.
2200	196292	1.15279	0.777672	-14.3737	0.0182663	10.8401	0.301983
2203	59275	1.80208	0.220462	-12.321	1.24337	112.538	1.08584			GABARAP, ATG8, LC3; GABA(A) receptor-associated protein (autophagy-related protein 8)
2210	80582	1.0305	0.346294	-13.508	0.69049	29.0249	0.371749	|protein transport		CHMP4, SNF7, VPS32; charged multivesicular body protein 4
2211	185013	1.31368	0.119137	-11.5246	-0.00957216	140	0.114941	|electron transport |electron carrier activity |oxidoreductase activity, acting on NADH or NADPH |NAD binding		nuoD; NADH-quinone oxidoreductase subunit D [EC:1.6.5.3]
2213	128227	1.51378	0.276628	-10.5069	1.08421	131.299	-0.229467	|catalytic activity |carbamoyl-phosphate synthase activity |carbamoyl-phosphate synthase (glutamine-hydrolyzing) activity|glutamine metabolic process |nitrogen compound metabolic process |biosynthetic process	Glutamate metabolism|Pyrimidine metabolism	carA, CPA1; carbamoyl-phosphate synthase small subunit [EC:6.3.5.5]|Carbamoyl-phosphate synthase (glutamine-hydrolysing).
2217	142968	0.996888	-0.222735	-15.014	-0.917367	38.0411	0.206576
2221	188056	1.00199	-0.440607	-14.312	0.111667	18.4144	0.346674
2223	195615	0.959624	0.126461	-14.2813	-0.866812	27.9074	-4.97211
2224	189615	2.13378	-0.418308	-12.1325	-0.218599	316.927	0.250952
2225	142309	1.16585	0.226342	-14.6874	0.379653	15.431	-0.788576	|chloroplast |integral to membrane
2228	163989	1.28809	0.0419898	-15.1729	1.61018	9.90954	0.234812	|metabolic process |oxidoreductase activity
2229	187731	1.60612	0.0166508	-14.6602	-0.0312589	7.96083	0.559963	|aminomethyltransferase activity |cytoplasm |glycine catabolic process
2233	126232	0.933676	0.0621595	-13.2958	0.0297319	70.815	-0.816986	|histidine biosynthetic process |histidinol dehydrogenase activity		hisD; histidinol dehydrogenase [EC:1.1.1.23]
2234	192170	0.546555	0.562628	-14.8102	-0.299257	13.44	0.320203
2237	154123	1.0008	0.420295	-17.7663	-0.151217	4.09083	0.173308
2245	123427	1.0087	0.263863	-12.57	-0.218406	29.5863	-0.94041	|nucleotide binding |diacylglycerol pyrophosphate phosphatase activity |nucleic acid binding |DNA binding |helicase activity |thiamin-pyrophosphatase activity |ATP binding |ATP-dependent helicase activity |8-oxo-7,8-dihydroguanine triphosphatase activity	Folate biosynthesis|Starch and sucrose metabolism	SNRNP200, BRR2; pre-mRNA-splicing helicase BRR2 [EC:3.6.4.13]|In phosphorous-containing anhydrides.
2249	186680	1.28644	0.640612	-13.9478	0.935557	11.1088	0.020285	|nucleosome |DNA binding |ATP binding |nucleus |nucleosome assembly |transport |cation transport |metabolic process |ATPase activity, coupled to transmembrane movement of ions, phosphorylative mechanism |membrane |integral to membrane |oxidoreductase acti		ATP13A3_4_5; cation-transporting ATPase 13A3/4/5 [EC:3.6.3.-]|Acting on acid anhydrides; catalyzing transmembrane movement
2252	184810	2.24259	-0.660795	-8.98266	-2.24639	2387.77	-1.4324	|photosynthesis, light harvesting |membrane		LHCB4; light-harvesting complex II chlorophyll a/b binding protein 4
2254	205568	1.46645	-0.19789	-13.247	-3.17739	153.112	-0.880844
2256	141733	0.414041	0.39434	-15.9116	1.67424	3.32261	0.851936	|histone acetyltransferase activity|protein binding |zinc ion binding		Histone acetyltransferase.
2270	150835	1.33093	0.572901	-12.0922	1.86033	14.3841	2.76641
2283	173679	0.440267	0.789354	-19.4116	-4.68756	0.765311	-2.32931	|diacylglycerol pyrophosphate phosphatase activity |nucleic acid binding |DNA binding |ATP-dependent DNA helicase activity |thiamin-pyrophosphatase activity |ATP binding |nucleus |nucleobase, nucleoside, nucleotide and nucleic acid metabolic process |nucl	Folate biosynthesis|Starch and sucrose metabolism	BRIP1, BACH1, FANCJ; fanconi anemia group J protein [EC:3.6.4.12]|In phosphorous-containing anhydrides.
2286	127995	1.12836	-0.309697	-16.6025	-1.64955	13.8188	0.21935	|structural constituent of cytoskeleton
2301	171607	1.93904	0.240586	-17.326	-0.51904	6.85214	-0.183602	|structural constituent of ribosome |intracellular |ribosome |translation		RP-L3, rplC; large subunit ribosomal protein L3
2303	7539	0.0440576	1.59821	-15.2135	0.617349	4.14508	-0.150213
2310	129468	2.37502	0.0634915	-10.3491	-0.25675	1125	0.300019	|glutamate-ammonia ligase activity |glutamine biosynthetic process|nitrogen compound metabolic process	Glutamate metabolism|Nitrogen metabolism|Peptidoglycan biosynthesis	Glutamate--ammonia ligase.
2315	195016	0.97514	0.386867	-12.6812	-0.00202431	73.8736	0.425786	|dihydrolipoamide branched chain acyltransferase activity |H2A/H2B histone acetyltransferase activity|H3/H4 histone acetyltransferase activity|N-acetyltransferase activity |O-acyltransferase activity |acyltransferase activity |palmitoleoyl [acyl-carrier-p	Aminosugars metabolism|Benzoate degradation via CoA ligation|Butanoate metabolism|D-Arginine and D-ornithine metabolism|Ethylbenzene degradation|Glycerolipid metabolism|Histidine metabolism|Lipopolysaccharide biosynthesis|Lysine biosynthesis|Lysine degrad	Transferring groups other than amino-acyl groups.
2323	131330	1.60905	0.18039	-13.5616	-0.0729313	47.02	-0.190837	|integral to membrane
2327	195482	1.3782	-0.0113311	-14.477	0.027344	20.8697	-0.238279	|nucleotide binding |GTPase activity |signal recognition particle binding |GTP binding |signal recognition particle receptor complex |SRP-dependent cotranslational protein targeting to membrane |intracellular protein transport|7S RNA binding |membrane |nu		ftsH, hflB; cell division protease FtsH [EC:3.4.24.-]
2330	184847	1.41546	0.181884	-14.3641	-0.428241	74.6389	-0.135895	|endopeptidase activity |threonine endopeptidase activity |proteasome endopeptidase activity|proteasome core complex |ubiquitin-dependent protein catabolic process		PSMA5; 20S proteasome subunit alpha 5 [EC:3.4.25.1]|Proteasome endopeptidase complex.
2335	146799	1.29938	0.0989985	-16.0922	0.391184	7.97582	-0.270291	|glutathione transferase activity	Glutathione metabolism	E2.5.1.18, gst; glutathione S-transferase [EC:2.5.1.18]|Glutathione transferase.
2340	193511	1.40524	0.131666	-11.5349	0.824317	155.692	0.447328	|superoxide dismutase activity |superoxide metabolic process |metal ion binding		E1.15.1.1A, sodA, sodB, SOD2; superoxide dismutase, Fe-Mn family [EC:1.15.1.1]|Superoxide dismutase.
2347	147457	0.786059	0.763811	-16.4212	-0.168498	4.43147	-0.136528	|intracellular signaling cascade |cyclic nucleotide biosynthetic process |phosphorus-oxygen lyase activity
2359	196785	1.3843	-0.0132612	-16.2109	0.250982	6.96502	0.758473	|aspartic-type endopeptidase activity |mitochondrial inner membrane peptidase activity |D-alanyl-D-alanine endopeptidase activity|integral to membrane	Type II secretion system	Endopeptidases of unknown catalytic mechanism.
2360	188335	1.62625	-0.0248968	-14.7479	-0.132333	18.7796	-0.269406	|protein kinase activity |protein serine/threonine kinase activity |transmembrane receptor protein serine/threonine kinase activity|3-phosphoinositide-dependent protein kinase activity|DNA-dependent protein kinase activity|AMP-activated protein kinase act		NEK; NIMA (never in mitosis gene a)-related kinase [EC:2.7.11.1]
2363	121190	2.01428	0.609607	-12.0116	0.155663	81.4479	-0.342572	|catalytic activity |3',5'-cyclic-nucleotide phosphodiesterase activity |signal transduction |regulation of cyclic-nucleotide phosphodiesterase activity	Purine metabolism	PDE; 3',5'-cyclic-nucleotide phosphodiesterase [EC:3.1.4.17]|3',5'-cyclic-nucleotide phosphodiesterase.
2374	77031	2.50249	-0.276257	-13.1328	-0.133796	172.342	0.274612	|electron transport |mitochondrial electron transport, ubiquinol to cytochrome c |ubiquinol-cytochrome-c reductase activity		QCR7, UQCRB; ubiquinol-cytochrome c reductase subunit 7
2377	153191	0.59155	0.459314	-14.591	-0.584091	27.7551	-1.98056
2378	112511	1.42717	0.510779	-15.3241	-0.760559	10.716	-0.966231	|polysaccharide catabolic process |beta-amylase activity	Starch and sucrose metabolism	Beta-amylase.
2379	205649	1.20418	-0.553791	-14.9813	-4.16663	111.358	-1.13316
2381	186089	1.06284	0.756394	-13.5437	0.0129486	26.104	-0.102873
2382	193008	1.52733	-0.0131655	-14.8508	-0.637704	4.43486	0.338224	|catalytic activity |methylcrotonoyl-CoA carboxylase activity|ATP binding |metabolic process |ligase activity	Valine, leucine and isoleucine degradation	ACAC; acetyl-CoA carboxylase / biotin carboxylase [EC:6.4.1.2 6.3.4.14]|Methylcrotonyl-CoA carboxylase.
2384	102917	0.690785	0.452535	-15.9187	0.659778	5.21391	1.12405	|3-methyl-2-oxobutanoate dehydrogenase (2-methylpropanoyl-transferring) activity |metabolic process |oxidoreductase activity, acting on the aldehyde or oxo group of donors, disulfide as acceptor |3-methyl-2-oxobutanoate dehydrogenase (lipoamide) complex	Valine, leucine and isoleucine degradation	3-methyl-2-oxobutanoate dehydrogenase (lipoamide).
2390	188785	1.12055	-0.443415	-15.58	-4.62546	27.9909	-1.3499	|ribonucleoside-diphosphate reductase activity |calcium ion binding |extracellular region|deoxyribonucleoside diphosphate metabolic process	Purine metabolism|Pyrimidine metabolism	Ribonucleoside-diphosphate reductase.
2391	149993	2.36196	-0.0215155	-9.95183	0.406572	1299.3	0.567597			RP-S10e, RPS10; small subunit ribosomal protein S10e
2394	119935	1.3405	-0.0404923	-15.3506	0.0372839	13.6917	-0.658915	|1-alkyl-2-acetylglycerophosphocholine esterase activity	Glycerolipid metabolism	TBL1; transducin (beta)-like 1|2-acetyl-1-alkylglycerophosphocholine esterase.
2396	177155	2.61708	-0.141412	-11.994	-2.71207	892.459	-0.986306	|cytochrome b6f complex |cytochrome complex assembly |electron transporter, transferring electrons within cytochrome b6/f complex of photosystem II activity
2397	191871	1.98335	-0.114151	-16.5781	-0.175881	6.63035	0.513661
2400	182764	1.07745	0.595033	-12.2938	-0.300917	105.692	-1.73293	|cytoplasm |translational termination |translation release factor activity, codon specific		ETF1, ERF1; peptide chain release factor subunit 1
2405	139758	1.611	-0.248041	-9.46032	-0.424158	144.5	0.051724	|electron transport |NAD(P) transhydrogenase activity |NAD(P)+ transhydrogenase (AB-specific) activity |proton transport |oxidoreductase activity	Nicotinate and nicotinamide metabolism	NNT; NAD(P) transhydrogenase [EC:1.6.1.2]|NAD(P)(+) transhydrogenase (AB-specific).
2406	118751	1.39684	0.0900918	-15.553	-0.0264232	7.07895	0.159608	|acyl-CoA dehydrogenase activity |cysteine-type endopeptidase activity |protein-tyrosine kinase activity |ATP binding |electron transport |protein amino acid phosphorylation|proteolysis |oxidoreductase activity, acting on the CH-CH group of donors |ATPase	beta-Alanine metabolism|Fatty acid metabolism|Propanoate metabolism|Valine, leucine and isoleucine degradation	ACADM, acd; acyl-CoA dehydrogenase [EC:1.3.8.7]|Acyl-CoA dehydrogenase.
2410	104310	1.23186	0.309053	-16.7782	-0.308517	28.2988	-0.690512	|iron ion binding |iron-sulfur cluster assembly |iron-sulfur cluster binding
2415	58178	1.14139	0.20548	-11.0838	1.00358	114.379	-0.1554	|catalytic activity |alpha-amylase activity|carbohydrate metabolic process |cation binding	Starch and sucrose metabolism	Alpha-amylase.
2417	155587	1.63853	0.529452	-11.5514	0.425928	171.968	-1.18387	|pyruvate dehydrogenase (acetyl-transferring) activity|metabolic process |oxidoreductase activity, acting on the aldehyde or oxo group of donors, disulfide as acceptor	Butanoate metabolism|Glycolysis / Gluconeogenesis|Pyruvate metabolism|Valine, leucine and isoleucine biosynthesis	PDHA, pdhA; pyruvate dehydrogenase E1 component subunit alpha [EC:1.2.4.1]|Pyruvate dehydrogenase (lipoamide).
2422	191845	0.930467	0.123855	-15.7336	2.5567	7.38312	1.84381	|oxalate oxidase activity	Glyoxylate and dicarboxylate metabolism	Oxalate oxidase.
2431	195838	1.42824	-0.493306	-16.8962	2.83132	0.433168	2.01672	|histone acetyltransferase activity		Histone acetyltransferase.
2435	135171	1.60444	0.336805	-13.0408	-0.411499	53.4142	-0.161163	|hydrogen-transporting two-sector ATPase activity |proton-transporting two-sector ATPase complex |proton-transporting ATP synthase complex |hydrogen ion transporting ATP synthase activity, rotational mechanism|hydrogen ion transporting ATPase activity, ro	Flagellar assembly|Type III secretion system|ATP synthesis	ATPeVAC39, ATP6D; V-type H+-transporting ATPase subunit AC39 [EC:3.6.3.14]|H(+)-transporting two-sector ATPase.
2439	127606	1.5106	-0.0167181	-15.8774	-0.16628	23.5197	-0.790759	|DNA-directed RNA polymerase activity |DNA-directed RNA polymerase I activity |DNA-directed RNA polymerase II activity |DNA-directed RNA polymerase III activity |transcription |RNA polymerase activity	RNA polymerase|Purine metabolism|Pyrimidine metabolism	RPB10, POLR2L; DNA-directed RNA polymerases I, II, and III subunit RPABC5|DNA-directed RNA polymerase.
2440	170003	0.921517	-0.138753	-14.013	0.386413	23.7054	0.356321
2441	186342	1.5145	0.277411	-11.7867	0.185548	98.8588	0.115605	|electron transport |mitochondrial electron transport, NADH to ubiquinone |NADH dehydrogenase (ubiquinone) activity |FMN binding |oxidoreductase activity, acting on NADH or NADPH |NAD binding|4 iron, 4 sulfur cluster binding		NDUFV1; NADH dehydrogenase (ubiquinone) flavoprotein 1 [EC:1.6.5.3 1.6.99.3]
2445	132909	1.59415	-0.0822684	-13.0209	-0.167704	96.9778	0.344673	|electron transport |electron carrier activity |oxidoreductase activity, acting on NADH or NADPH|iron-sulfur cluster binding		nuoI; NADH-quinone oxidoreductase subunit I [EC:1.6.5.3]
2451	195527	1.09899	0.133891	-15.8387	0.467806	13.5487	0.024225	|catalytic activity |metabolic process
2454	188893	0.902097	0.163315	-13.8608	0.313155	38.6115	-0.516109	|protein kinase activity |protein serine/threonine kinase activity |calmodulin-dependent protein kinase activity|protein-tyrosine kinase activity |ATP binding |protein amino acid phosphorylation
2456	206210	1.51379	0.163098	-17.6543	3.80387	0.115077	0.525655
2459	196086	1.23866	0.101026	-16.0874	0.277768	4.59947	0.026756	|proteolysis |cysteine-type peptidase activity|serine-type peptidase activity |membrane	Biotin metabolism|Lysine degradation	IMP1; mitochondrial inner membrane protease subunit 1 [EC:3.4.21.-]|Acting on peptide bonds (peptide hydrolases).
2460	169450	2.45947	0.00219669	-9.74326	0.332722	2827.35	0.102929	|structural constituent of ribosome |intracellular |ribosome |translation		RP-S13e, RPS13; small subunit ribosomal protein S13e
2464	183275	1.80132	0.0772748	-14.4127	-0.740907	47.5058	-0.839971
2467	153076	0.880834	-0.0291854	-14.0907	-0.540103	53.4645	-0.767278	|electron transport |oxidoreductase activity
2470	119900	1.32901	0.376973	-15.7457	-0.5477	65.2993	-1.20001	|nucleic acid binding
2472	187371	1.55908	-0.692089	-12.686	-2.62866	260.946	-1.86893		photosynthesis	psb27; photosystem II Psb27 protein
2473	145485	0.862602	1.4913	-16.0537	0.0058535	14.8339	-0.417999	|protein kinase CK2 activity
2475	147968	1.94082	-0.370423	-12.336	-2.4929	1242.07	-0.503846
2477	187360	1.67701	0.137448	-12.4462	0.483649	15.7341	0.44731	|transcription factor activity |nucleus |regulation of transcription, DNA-dependent |zinc ion binding |sequence-specific DNA binding
2483	136718	1.75692	0.0666825	-12.4135	-0.402317	79.9659	-0.285114	|integral to membrane
2485	122344	0.924441	0.116497	-16.2526	0.655009	6.70661	0.127599	|binding |mitochondrion |mitochondrial inner membrane|transport |mitochondrial transport |membrane		SLC25A32, MFT; solute carrier family 25 (mitochondrial folate transporter), member 32
2487	133238	1.25704	0.65577	-12.1459	0.760583	69.5504	-2.0368	|acetyl-CoA carboxylase activity |fatty acid biosynthetic process |acetyl-CoA carboxylase complex		accD; acetyl-CoA carboxylase carboxyl transferase subunit beta [EC:6.4.1.2]
2493	102299	1.12723	0.378131	-15.3301	-0.521475	23.5084	-0.87604	|electron transport |FMN binding |oxidoreductase activity		E1.-.-.-
2494	163414	1.73202	0.0630261	-13.7693	-0.752095	61.2736	-0.292383	|metal ion transport |metal ion binding		ATOX1, ATX1, copZ; copper chaperone
2499	118402	1.46683	0.544187	-16.1152	-0.0109775	15.3639	-0.286414	|phosphoprotein phosphatase activity |calcium-dependent protein serine/threonine phosphatase activity |magnesium-dependent protein serine/threonine phosphatase activity |magnesium-dependent protein serine/threonine phosphatase complex |CTD phosphatase act		Serine/threonine specific protein phosphatase.
2504	152053	1.57026	0.446433	-13.8961	0.336019	13.8002	1.43766	|phospholipase activity |triacylglycerol lipase activity |lipid metabolic process |lipase activity |1-oxa-2-oxocycloheptane lactonase activity |sulfolactone hydrolase activity |3,4-dihydrocoumarin hydrolase activity |butyrolactone hydrolase activity	2,4-Dichlorobenzoate degradation|Butanoate metabolism|Pentose and glucuronate interconversions	Carboxylic ester hydrolases.
2505	184916	1.18896	-0.653326	-13.8197	-0.805092	78.5041	-1.8565	|cysteine-type endopeptidase activity |proteolysis
2508	147787	2.75812	-0.568453	-9.66921	-2.96939	2489.71	-1.4434	|electron transport |electron carrier activity |iron-sulfur cluster binding |2 iron, 2 sulfur cluster binding	photosynthesis	petF; ferredoxin
2509	182560	2.07633	-0.346969	-11.8887	-3.19536	657.527	-0.500732
2512	114273	1.13496	0.168993	-14.1441	-0.480857	35.8688	-0.947887	|GTPase activity |GTP binding |translation |protein-synthesizing GTPase activity		lepA; GTP-binding protein LepA
2518	182408	2.14728	-0.416113	-10.27	-2.80994	2288.32	-2.12003	|methionine adenosyltransferase activity |ATP binding |one-carbon compound metabolic process		E2.5.1.6, metK; S-adenosylmethionine synthetase [EC:2.5.1.6]
2519	153678	1.93159	-0.10081	-11.8126	-4.46983	1066.1	-1.50868	|photosynthesis, light harvesting |membrane
2526	133099	1.66815	-0.0646961	-13.6451	-0.627167	27.9319	-0.526773	|protein binding |intracellular protein transport |ER to Golgi vesicle-mediated transport |zinc ion binding |COPII vesicle coat		SEC23; protein transport protein SEC23
2532	137019	1.726	0.115208	-14.5453	-1.1373	63.9191	-1.98385	|isoprenoid biosynthetic process
2536	192899	1.81375	-0.216114	-13.8742	1.80076	32.2167	1.16618	|chromatin |DNA binding |nucleus|regulation of transcription, DNA-dependent		HMGB2; high mobility group protein B2
2538	172865	0.778446	0.217205	-13.8938	-0.692815	23.8662	-1.52476	|catalytic activity |phosphoprotein phosphatase activity |calcium-dependent protein serine/threonine phosphatase activity |magnesium-dependent protein serine/threonine phosphatase activity |magnesium-dependent protein serine/threonine phosphatase complex		Serine/threonine specific protein phosphatase.
2543	58140	1.75923	0.211464	-12.3183	0.718923	100.064	-0.456582	|argininosuccinate synthase activity |ATP binding |arginine biosynthetic process	Alanine and aspartate metabolism|Arginine and proline metabolism|Urea cycle and metabolism of amino groups	E6.3.4.5, argG; argininosuccinate synthase [EC:6.3.4.5]|Argininosuccinate synthase.
2552	195746	1.43309	0.0445356	-14.3968	-0.587248	85.0421	-0.057705	|electron carrier activity |protein disulfide oxidoreductase activity |cell redox homeostasis		grxC, GLRX, GLRX2; glutaredoxin 3
2554	192686	1.10225	0.207897	-14.9267	1.7294	12.8752	-0.743941
2556	161769	0.627975	0.539319	-17.3085	0.17652	8.18038	-1.32841
2558	93502	0.790057	-0.0424926	-16.855	-1.08312	20.402	0.065986	|heat shock protein binding
2560	205884	1.07119	0.16699	-14.4395	1.08228	11.5512	0.788091
2571	133859	2.00282	0.49092	-12.4893	-0.54212	306.95	-0.047072	|ATP binding |endoplasmic reticulum		HSPA5, BIP; heat shock 70kDa protein 5
2572	154041	0.80009	0.252067	-15.4276	0.469853	15.8576	1.29455
2576	131692	1.77908	0.272217	-14.3984	-0.0421053	51.5057	-0.659748	|heme binding |transition metal ion binding
2587	146135	1.11323	0.130743	-18.6165	0.273639	1.29903	0.969119
2597	196042	1.07659	0.49219	-13.7406	-0.0800035	38.1915	0.418669	|isocitrate dehydrogenase activity|isocitrate dehydrogenase (NAD+) activity |mitochondrion |tricarboxylic acid cycle |metabolic process |oxidoreductase activity, acting on the CH-OH group of donors, NAD or NADP as acceptor	Citrate cycle (TCA cycle)	IDH3; isocitrate dehydrogenase (NAD+) [EC:1.1.1.41]|Isocitrate dehydrogenase (NAD+).
2607	150809	0.964309	0.187796	-15.092	0.508963	10.5876	0.45732	|succinate-semialdehyde dehydrogenase activity	Butanoate metabolism|Glutamate metabolism	E1.5.1.12; 1-pyrroline-5-carboxylate dehydrogenase [EC:1.5.1.12]|Succinate-semialdehyde dehydrogenase.
2610	155835	1.05115	-0.138269	-14.9714	0.764699	7.66014	0.198785	|protein kinase activity |protein serine/threonine kinase activity|protein-tyrosine kinase activity |ATP binding |intracellular |protein amino acid phosphorylation |transport
2613	130596	1.35902	0.302557	-16.6793	0.347703	13.2094	-0.377283	|Mo-molybdopterin cofactor biosynthetic process		mogA; molybdopterin adenylyltransferase [EC:2.7.7.75]
2615	158745	1.76377	-0.144482	-13.451	5.51723	4.75779	1.5212	|transport |ammonium transmembrane transporter activity |membrane
2617	196553	1.28982	0.396269	-12.0647	0.800369	24.7351	0.416239			E2.4.1.241; digalactosyldiacylglycerol synthase [EC:2.4.1.241]
2619	184536	1.33109	0.103335	-12.7452	-0.869393	81.8605	-1.28127
2626	150313	0.640592	0.689635	-16.1498	-0.242563	6.59609	-0.50207			VPS36, EAP45; ESCRT-II complex subunit VPS36
2627	189624	1.23145	0.0902775	-12.8265	-0.272694	29.9022	0.727168	|mitochondrial envelope |respiratory gaseous exchange
2631	205498	1.89933	-0.099785	-13.4374	-1.02238	33.2641	-0.522388	|UDP-glucose 6-dehydrogenase activity|electron transport |oxidoreductase activity, acting on the CH-OH group of donors, NAD or NADP as acceptor |NAD binding	Nucleotide sugars metabolism|Pentose and glucuronate interconversions|Starch and sucrose metabolism	UGDH, ugd; UDPglucose 6-dehydrogenase [EC:1.1.1.22]|UDP-glucose 6-dehydrogenase.
2634	205901	2.32229	-0.0997846	-15.5171	-1.6705	28.7136	-3.79301
2637	194541	1.58931	-0.214729	-13.2494	-4.09668	233.57	-0.556123	|metabolic process |6-aminohexanoate transaminase activity |N2-acetyl-L-lysine aminotransferase activity |acetyldiaminopimelate aminotransferase activity |branched-chain amino acid:2-keto-4-methylthiobutyrate aminotransferase activity |aspartate-2-keto-4-	Aminophosphonate metabolism|Caprolactam degradation|Lysine biosynthesis|Porphyrin and chlorophyll metabolism	AGXT; alanine-glyoxylate transaminase / serine-glyoxylate transaminase / serine-pyruvate transaminase [EC:2.6.1.44 2.6.1.45 2.6.1.51]|Transaminases (aminotransferases).
2638	150555	2.59943	-0.243019	-13.509	-0.480255	205.067	-0.142163
2640	111274	0.90551	0.940243	-15.4211	-0.0373569	16.4784	-1.76319			ERB1, BOP1; ribosome biogenesis protein ERB1
2642	186576	1.53424	-0.0824816	-15.4116	-0.279169	10.3411	-0.473631
2650	53941	2.0022	0.160904	-10.904	0.0184276	392.934	-0.045374	|superoxide dismutase activity |superoxide metabolic process |metal ion binding		Superoxide dismutase.
2653	192037	1.1465	0.163944	-15.0852	-0.678058	23.3291	-0.533982	|metalloendopeptidase activity |stromelysin 3 activity |proteolysis |collagenase activity |prenyl protein specific endopeptidase activity |integral to membrane |matrilysin-2 activity		E3.4.24.-|Metalloendopeptidases.
2657	206228	1.55165	-0.00704965	-16.0037	-0.932789	8.45269	-0.959376
2666	608	1.33939	0.465865	-13.1582	-0.354723	84.6617	-0.877276	|nucleic acid binding |ATP-dependent DNA helicase activity |ATP-dependent RNA helicase activity |helicase activity |ATP binding |ATP-dependent helicase activity |DNA-dependent ATPase activity |RNA-dependent ATPase activity |protein-transmembrane transport	Purine metabolism	EIF4A3, FAL1; ATP-dependent RNA helicase [EC:3.6.4.13]|Adenosinetriphosphatase.
2670	192824	0.702655	0.450936	-16.9486	-1.05495	22.7799	-1.3776
2681	133620	2.37113	-0.342798	-12.0357	-2.36992	649.435	0.591473	|magnesium ion binding |inorganic diphosphatase activity |cytoplasm |phosphate metabolic process|purine ribonucleoside monophosphate biosynthetic process |deaminase activity	Oxidative phosphorylation	ppa; inorganic pyrophosphatase [EC:3.6.1.1]|Inorganic pyrophosphatase.
2687	192937	1.74886	-0.291082	-16.4511	-4.28319	3.91816	0.241506
2691	95558	1.46221	0.0678238	-17.3512	-0.0394816	13.4238	0.12931	|catalytic activity |phosphoprotein phosphatase activity |protein serine/threonine phosphatase activity |calcium-dependent protein serine/threonine phosphatase activity |magnesium-dependent protein serine/threonine phosphatase activity |magnesium-dependen		Serine/threonine specific protein phosphatase.
2694	189308	1.47823	-0.0117952	-15.4877	-0.127992	11.1217	-0.026935
2701	54232	1.20238	-0.650065	-16.0015	-0.310071	8.50608	-0.143813	|transporter activity |transport |membrane|integral to membrane		kgtP; MFS transporter, MHS family, alpha-ketoglutarate permease
2706	157234	1.14092	0.0820489	-14.9236	-0.873181	34.3192	0.761395	|beta-ureidopropionase activity|nitrogen compound metabolic process |hydrolase activity, acting on carbon-nitrogen (but not peptide) bonds	beta-Alanine metabolism|Pantothenate and CoA biosynthesis|Pyrimidine metabolism	E3.5.1.6; beta-ureidopropionase [EC:3.5.1.6]|Beta-ureidopropionase.
2708	158152	1.58534	0.0481204	-13.1694	-0.935176	133.963	-1.34154			UER1; 3,5-epimerase/4-reductase [EC:5.1.3.- 1.1.1.-]
2712	77517	2.828	-0.00469553	-9.42899	0.395215	2103.78	0.38652	|structural constituent of ribosome |intracellular |ribosome |translation |large ribosomal subunit		RP-L17e, RPL17; large subunit ribosomal protein L17e
2714	119861	1.12017	0.415597	-15.7537	1.08459	16.0319	1.18902	|glucose-6-phosphate dehydrogenase activity |glucose metabolic process	Glutathione metabolism|Pentose phosphate pathway	G6PD, zwf; glucose-6-phosphate 1-dehydrogenase [EC:1.1.1.49]|Glucose-6-phosphate 1-dehydrogenase.
2716	42895	1.14206	0.491	-18.1819	0.67188	9.82746	-0.002846	|nucleotide binding |ATP binding|nucleoside-triphosphatase activity
2720	144907	1.44089	0.287107	-16.3295	-0.544018	8.66288	-0.187402
2722	144556	1.71828	0.103539	-14.0231	0.195565	26.7212	0.209792	|DNA binding |RNA polymerase II transcription factor activity |nucleus |transcription factor TFIID complex |regulation of transcription, DNA-dependent |transcription initiation from RNA polymerase II promoter		TBP, tbp; transcription initiation factor TFIID TATA-box-binding protein
2723	205776	1.49282	0.405098	-19.9268	4.26512	0.416664	-0.968484
2733	185467	0.864496	0.421974	-14.3735	1.18698	12.8222	1.10224
2736	150338	0.582292	-0.38364	-16.6073	0.655734	5.73873	0.664595	|protein binding |zinc ion binding
2748	38547	1.15962	0.0161209	-15.4256	0.65862	8.28791	-0.253907	|tRNA processing|oxidoreductase activity |FAD binding		gidA, mnmG, MTO1; tRNA uridine 5-carboxymethylaminomethyl modification enzyme
2750	206012	1.50995	0.616398	-14.9919	0.968518	11.6745	-1.1384	|ATP binding |membrane|ATPase activity
2753	195230	2.02072	0.248396	-8.07821	0.192947	1027.03	-0.149905	|ATP:ADP antiporter activity |ATP binding |transport |integral to membrane		TC.AAA; ATP:ADP antiporter, AAA family
2755	189062	1.26475	0.145353	-20.8522	0.786381	0.218229	-0.475415	|ion transport |membrane |neurotransmitter receptor activity
2759	183446	1.52712	0.116278	-12.8022	0.25968	37.9855	0.147944	|ferrochelatase activity |heme biosynthetic process		hemH, FECH; ferrochelatase [EC:4.99.1.1]
2761	158976	0.110049	1.33518	-15.331	-0.281916	13.8974	0.233282	|protein kinase activity |protein serine/threonine kinase activity |protein-tyrosine kinase activity |ATP binding |protein amino acid phosphorylation |phosphofructokinase activity |phosphorylase kinase regulator activity |cobinamide kinase activity |phosp	Benzoate degradation via CoA ligation|Inositol phosphate metabolism|Nicotinate and nicotinamide metabolism|Sphingoglycolipid metabolism|Starch and sucrose metabolism	Phosphotransferases with an alcohol group as acceptor.
2767	196442	1.66472	0.116742	-17.1633	-0.260934	17.1861	-1.72035	|glyceraldehyde-3-phosphate dehydrogenase (phosphorylating) activity |glycolysis |NAD binding		GAPDH, gapA; glyceraldehyde 3-phosphate dehydrogenase [EC:1.2.1.12]
2770	205922	2.26288	-0.0556925	-12.9038	1.97649	16.8735	0.989447	|CoA desaturase activity |DDT 2,3-dioxygenase activity |naphthalene disulfonate 1,2-dioxygenase activity |omega-3 fatty acid desaturase activity		Miscellaneous (requires further characterization).
2771	128415	0.958406	0.339693	-14.5646	-0.343593	32.8738	-1.318
2777	136810	1.61263	0.165724	-10.5611	-1.57975	598.919	-2.39551	|metabolic process |photosynthesis |chlorophyll biosynthetic process |oxidoreductase activity |geranylgeranyl reductase activity|FAD binding		chlP, bchP; geranylgeranyl reductase [EC:1.3.1.83]
2782	127460	0.828324	0.526111	-17.0447	-0.0404352	15.1497	-0.93705	|rRNA processing |small subunit processome		UTP11; U3 small nucleolar RNA-associated protein 11
2785	189179	1.76428	0.278872	-14.1036	-0.118832	34.1009	-0.41647	|hydrolase activity
2794	183515	1.72896	-0.287555	-11.7263	-1.04188	263.452	-1.38
2795	206151	0.886564	0.0267964	-15.8246	-0.43088	11.9445	0.150522	|phosphatidate cytidylyltransferase activity |phospholipid biosynthetic process |membrane	Glycerolipid metabolism	E2.7.7.41, CDS1, cdsA; phosphatidate cytidylyltransferase [EC:2.7.7.41]|Phosphatidate cytidylyltransferase.
2809	164424	1.93033	-0.275553	-13.3697	-0.193175	113.073	0.017137			NDUFB9; NADH dehydrogenase (ubiquinone) 1 beta subcomplex 9 [EC:1.6.5.3 1.6.99.3]
2811	195952	0.9426	0.742602	-13.5416	-1.35298	75.1791	-1.93292
2812	144686	1.35688	0.432568	-16.7948	0.0742076	6.87613	0.334789
2816	155869	1.16037	0.383749	-11.2219	0.189561	117.032	1.25919	|cysteine-type endopeptidase activity|proteolysis |cysteine-type peptidase activity
2820	140839	1.96005	0.128317	-10.2889	-0.6976	661.304	-1.2474	|ketol-acid reductoisomerase activity |branched chain family amino acid biosynthetic process	Pantothenate and CoA biosynthesis|Valine, leucine and isoleucine biosynthesis	ilvC; ketol-acid reductoisomerase [EC:1.1.1.86]|Ketol-acid reductoisomerase.
2826	205897	1.37074	0.330241	-15.7276	-0.571227	33.412	-1.26387
2833	196624	1.23335	0.307077	-12.8207	0.549737	60.0144	0.568622	|6-phosphofructokinase activity |6-phosphofructokinase complex |glycolysis		PFK, pfk; 6-phosphofructokinase [EC:2.7.1.11]
2838	194316	1.74157	0.673801	-11.3402	0.180848	358.337	0.153983	|lyase activity |2-amino-5-formylamino-6-(5-phosphoribosylamino)pyrimidin-4(3H)-one formate-lyase activity |regulation of lyase activity		pdxS, pdx1; pyridoxine biosynthesis protein [EC:4.-.-.-]|Lyases.
2840	114486	0.290216	0.355642	-16.1936	1.39522	4.32481	-0.313898	|anion transport |anion exchanger activity |integral to membrane
2841	195781	0.912508	-0.18818	-17.0705	0.80567	1.52756	0.333027	|protein kinase activity |protein serine/threonine kinase activity |cyclin-dependent protein kinase activity|protein-tyrosine kinase activity |ATP binding |protein amino acid phosphorylation
2842	181854	1.02799	-0.505439	-15.1203	0.483993	33.3594	1.0373
2850	192558	1.56738	0.0931082	-13.4022	-0.508843	106.6	0.107391	|hydrogen-transporting two-sector ATPase activity |ATP binding |ATP synthesis coupled proton transport |membrane |integral to membrane |proton-transporting two-sector ATPase complex |ATPase activity, coupled to transmembrane movement of substances |proton	Flagellar assembly|Type III secretion system|ATP synthesis	ATPeVPF, ATP6F; V-type H+-transporting ATPase 21kDa proteolipid subunit [EC:3.6.3.14]|H(+)-transporting two-sector ATPase.
2851	189295	1.28764	0.43873	-16.0591	-0.198721	14.8734	-0.452877
2853	196773	1.44872	0.152859	-12.2984	-0.166585	75.3787	-0.130342	|protein binding |iron-sulfur cluster assembly		sufB; Fe-S cluster assembly protein SufB
2856	178114	1.86359	-0.0230209	-14.8995	0.123668	18.2218	-0.674691
2860	148418	0.935289	0.735896	-18.4871	0.0192843	2.55464	1.46172
2862	185233	1.68587	-0.306131	-12.9128	-1.08082	90.7599	-0.33678	|electron transport |ferredoxin reductase activity |plastid |photosynthesis
2867	205945	0.931569	0.24649	-14.1015	1.82501	4.90347	2.27578	|monooxygenase activity |phenylalanine 4-monooxygenase activity|iron ion binding |aromatic amino acid family metabolic process	Phenylalanine, tyrosine and tryptophan biosynthesis	phhA, PAH; phenylalanine-4-hydroxylase [EC:1.14.16.1]|Phenylalanine 4-monooxygenase.
2868	119356	1.02933	0.45777	-13.8903	-0.479408	62.8192	-1.42332	|nucleotide binding |ATP binding |ATPase activity |nucleoside-triphosphatase activity		ABCE1; ATP-binding cassette, sub-family E, member 1
2870	169014	0.709887	0.302757	-13.9338	-0.909381	5.12026	-0.467159	|nucleotide binding |aminoacyl-tRNA ligase activity |ARF guanyl-nucleotide exchange factor activity |ATP binding |intracellular |cytoplasm |translation |tRNA aminoacylation for protein translation|regulation of ARF protein signal transduction
2871	126669	1.12703	-0.0715781	-15.9679	-1.70072	10.2018	0.807418
2877	194816	0.798486	0.868052	-14.9505	0.141952	16.2118	-0.248375	|nucleus
2880	145043	2.34351	0.169967	-12.6119	0.830097	67.7263	0.625845	|translation initiation factor activity |translation|translational initiation		EIF1, SUI1; translation initiation factor 1
2882	159566	1.73857	-0.0488111	-13.0952	-0.400855	296.641	0.253683	|mitochondrial envelope |mitochondrial electron transport, ubiquinol to cytochrome c |ubiquinol-cytochrome-c reductase activity	Oxidative phosphorylation	Ubiquinol--cytochrome c reductase.
2884	205767	1.00683	0.313508	-12.3453	1.02146	21.9264	0.624818	|protein kinase activity |ATP binding |protein amino acid phosphorylation
2892	188476	1.05944	0.438875	-11.1041	0.590127	148.433	1.46454	|phosphoserine transaminase activity|L-serine biosynthetic process |metabolic process	Glycine, serine and threonine metabolism|Vitamin B6 metabolism	serC, PSAT1; phosphoserine aminotransferase [EC:2.6.1.52]|Phosphoserine aminotransferase.
2897	196742	1.29193	0.102597	-14.7226	-2.25898	35.8801	-1.66632	|monooxygenase activity |iron ion binding |electron transport |fluorene oxygenase activity |mono-butyltin dioxygenase activity |limonene 8-monooxygenase activity |tri-n-butyltin dioxygenase activity |di-n-butyltin dioxygenase activity |methylsilanetriol h	Ascorbate and aldarate metabolism|Flavonoids, stilbene and lignin biosynthesis|Fluorene degradation|gamma-Hexachlorocyclohexane degradation	LUT5, CYP97A3; cytochrome P450, family 97, subfamily A (beta-ring hydroxylase) [EC:1.14.-.-]|Acting on paired donors, with incorporation or reduction of
2899	139246	1.31921	0.06728	-12.0016	0.154373	62.7299	-0.697764	|nucleus |nuclear pore |cytoplasm |protein import into nucleus |intracellular protein transport |protein transporter activity
2900	22212	1.22801	0.130146	-15.5976	-1.18339	24.5416	-1.17908	|chromatin |chromatin binding |nucleus |chromatin assembly or disassembly		SRP43, CAO; signal recognition particle 43 kDa protein
2906	135584	0.976287	0.250391	-13.3895	-1.40308	117.029	-1.90769	|nucleotide binding |photosynthesis |chlorophyll biosynthetic process |magnesium chelatase activity |nucleoside-triphosphatase activity		chlD, bchD; magnesium chelatase subunit D [EC:6.6.1.1]
2909	134594	1.14943	0.264789	-12.6814	-1.44985	106.045	-2.12477	|nucleotide binding |photosynthesis |chlorophyll biosynthetic process |magnesium chelatase activity |nucleoside-triphosphatase activity		chlD, bchD; magnesium chelatase subunit D [EC:6.6.1.1]
2911	184621	1.46837	-0.170528	-15.082	-1.21538	75.9711	-0.902765
2917	187219	1.7657	0.00759169	-12.3864	0.320776	79.7726	0.458506	|catalytic activity
2918	195647	1.1492	0.436092	-13.3644	-1.10685	8.89766	1.75518	|protein kinase activity |protein serine/threonine kinase activity |transmembrane receptor protein serine/threonine kinase activity|3-phosphoinositide-dependent protein kinase activity|DNA-dependent protein kinase activity|AMP-activated protein kinase act
2919	152806	0.899986	-0.0438505	-14.7782	-0.22432	50.4247	0.234999
2922	192980	1.91156	0.0317717	-13.6306	-1.60614	70.3953	-0.511142
2923	195442	1.41609	0.196338	-14.2479	-0.247785	23.5194	-0.443123	|protein binding |intracellular protein transport |ER to Golgi vesicle-mediated transport |zinc ion binding |COPII vesicle coat
2925	186281	0.872057	-0.283468	-15.1889	-0.517437	17.3378	0.754282
2927	20076	1.17874	0.606833	-16.0881	-0.0329103	3.39699	-0.248082	|metalloendopeptidase activity |proteolysis |cell adhesion |metallopeptidase activity|zinc ion binding |membrane		LMLN; leishmanolysin-like peptidase [EC:3.4.24.-]
2931	192099	2.02377	0.0448561	-13.2808	-1.04484	82.5726	-0.832232	|electron transport |oxidoreductase activity
2935	170309	1.37435	0.252037	-13.9253	0.817561	15.4541	-0.363361			JMJD2, JHDM3; jumonji domain-containing protein 2 [EC:1.14.11.-]
2936	187308	1.62416	0.238216	-12.4702	-0.590227	100.108	0.156958
2941	186489	0.83576	0.312217	-19.1596	0.679253	1.71846	-0.611101			XPA; DNA-repair protein complementing XP-A cells
2952	78991	1.44889	0.119265	-12.9174	0.784412	54.7875	-0.554799	|acetylglutamate kinase activity |glutamate 5-kinase activity |cytoplasm |arginine biosynthetic process|proline biosynthetic process |amino acid biosynthetic process	Urea cycle and metabolism of amino groups	argB; acetylglutamate kinase [EC:2.7.2.8]|Acetylglutamate kinase.
2953	187285	0.704364	0.470457	-13.3717	0.250574	40.7714	0.085222	|dihydrolipoyllysine-residue acetyltransferase activity |protein binding |pyruvate metabolic process |metabolic process |acyltransferase activity |pyruvate dehydrogenase complex
2954	111791	1.71361	-0.248006	-17.0748	-0.309621	36.7255	-0.308848	|DNA binding |intracellular|nucleus |regulation of transcription, DNA-dependent |sequence-specific DNA binding
2964	142738	1.14963	0.261177	-18.8147	-1.1053	1.21416	-0.672241	|protein binding|nucleus
2965	98291	0.980084	0.0599431	-16.798	0.415125	12.4645	-1.46437			WDSOF1; WD repeat and SOF domain-containing protein 1
2969	182999	0.946122	0.0333575	-14.1141	-2.1586	130.475	-1.00406
2970	121501	0.562347	0.556762	-15.765	1.13037	8.01301	0.044688	|nucleotide binding |ATP binding |transport |integral to membrane |ATPase activity |nucleoside-triphosphatase activity|ATPase activity, coupled to transmembrane movement of substances
2975	196483	1.09548	0.429941	-14.1017	-0.359961	33.7357	-0.511437	|cystathionine beta-lyase activity|amino acid metabolic process |pyridoxal phosphate binding	Cysteine metabolism|Methionine metabolism|Nitrogen metabolism|Selenoamino acid metabolism|Sulfur metabolism	metC; cystathionine beta-lyase [EC:4.4.1.8]|Cystathionine beta-lyase.
2981	193762	1.5764	-0.015083	-13.0879	-0.150987	116.891	-0.047232	|electron transport |NADH dehydrogenase (ubiquinone) activity |electron carrier activity |membrane		NDUFA12; NADH dehydrogenase (ubiquinone) 1 alpha subcomplex 12 [EC:1.6.5.3 1.6.99.3]
2983	193209	0.896856	0.624592	-15.375	0.559326	11.1222	0.290555	|protein kinase activity |protein serine/threonine kinase activity |MAP kinase kinase kinase activity|protein-tyrosine kinase activity |ATP binding |protein amino acid phosphorylation
2988	190125	2.0407	-0.144557	-11.2781	0.0470016	270.281	0.72358	|cytochrome-c oxidase activity |copper ion binding |electron transport |aa3-type cytochrome c oxidase |ba3-type cytochrome c oxidase |caa3-type cytochrome c oxidase |cbb3-type cytochrome c oxidase|membrane	Oxidative phosphorylation	COX2; cytochrome c oxidase subunit 2|Cytochrome-c oxidase.
2993	136288	1.94884	-0.0222329	-11.7069	-0.462705	188.08	-3.43898	|protein binding |ATP binding |cellular protein metabolic process
2996	116381	1.24043	0.19458	-17.3299	0.563041	1.7286	-0.191169
2998	134840	1.0637	0.194166	-14.2676	2.74549	12.293	0.527776	|ferredoxin-NADP+ reductase activity |electron transport |NADPH-adrenodoxin reductase activity	Photosynthesis|Porphyrin and chlorophyll metabolism	E1.18.1.2, fpr; ferredoxin--NADP+ reductase [EC:1.18.1.2]|Ferredoxin--NADP(+) reductase.
3003	205886	1.72486	0.0550235	-11.8159	-0.834142	51.0049	0.100627
3004	129809	2.76827	0.104914	-8.35347	0.290724	1695.65	0.040962	|structural constituent of ribosome |intracellular |ribosome |translation		RP-L13e, RPL13; large subunit ribosomal protein L13e
3006	170547	1.14954	0.24971	-13.18	0.320631	37.1495	0.948797
3010	183068	1.24374	0.105874	-14.6532	0.179701	14.7053	0.210362
3012	176519	1.64419	0.502777	-18.0261	6.89268	0.046253	0.377101	|copper ion binding |amine oxidase activity |amine metabolic process |quinone binding	Alkaloid biosynthesis II|Arginine and proline metabolism|beta-Alanine metabolism|Glycine, serine and threonine metabolism|Histidine metabolism|Phenylalanine metabolism|Tryptophan metabolism|Tyrosine metabolism	E1.4.3.21, AOC2, AOC3, tynA; primary-amine oxidase [EC:1.4.3.21]|Amine oxidase (copper-containing).
3014	184434	1.86321	-0.826765	-13.1938	-1.51651	91.2381	-0.561247
3020	177897	1.28947	0.315133	-15.5255	0.0675434	14.2609	0.032716	|steroid metabolic process
3021	596	0.666542	0.393522	-16.1836	-0.213692	11.6281	-0.776173	|cellular metabolic process		EIF2B1; translation initiation factor eIF-2B subunit alpha
3024	183904	1.30655	-0.172762	-15.1384	-0.238204	21.8692	0.188109
3034	147813	0.78865	0.114533	-18.3138	-0.703255	3.05431	-1.28547
3038	195431	1.23322	0.320194	-12.2681	0.0976196	56.5891	-0.509833	|GTPase activity |GTP binding |dynamin GTPase activity
3040	46276	2.85013	0.0742411	-9.50573	-0.0247428	6135.01	-0.64706	|structural constituent of ribosome |intracellular |ribosome |translation		RP-S26e, RPS26; small subunit ribosomal protein S26e
3044	191043	1.32048	-0.0551236	-13.5679	-1.87741	81.7725	-2.27402	|protoporphyrinogen oxidase activity |electron transport |porphyrin biosynthetic process|oxidoreductase activity	Porphyrin and chlorophyll metabolism	PPOX, hemY; oxygen-dependent protoporphyrinogen oxidase [EC:1.3.3.4]|Protoporphyrinogen oxidase.
3056	146896	0.788899	0.18683	-18.39	-0.726531	17.9067	-0.635107	|nucleic acid binding |methyltransferase activity |methylation
3058	196076	0.740589	0.482204	-13.646	-0.908826	45.651	-0.389757	|transporter activity |sodium ion transport |membrane		PHO87_91; phosphate transporter
3069	129362	1.17059	-0.100526	-15.3702	-0.0179859	16.9689	0.194642	|adenylate kinase activity|ATP binding |nucleobase, nucleoside, nucleotide and nucleic acid metabolic process |phosphotransferase activity, phosphate group as acceptor |nucleotide kinase activity |nucleobase, nucleoside, nucleotide kinase activity	Purine metabolism	E2.7.4.3, adk; adenylate kinase [EC:2.7.4.3]|Adenylate kinase.
3070	205743	0.77114	0.325738	-13.4576	-0.265275	14.3325	0.102011	|protein kinase activity |ATP binding |protein amino acid phosphorylation		ADCK, ABC1; aarF domain-containing kinase
3075	205642	1.52672	0.196649	-13.3524	2.65237	6.54335	0.164771	|histone acetyltransferase activity		Histone acetyltransferase.
3076	146499	2.45323	-0.174432	-14.1511	0.992051	16.0005	0.072088	|catalytic activity |proteolysis |metallopeptidase activity |zinc ion binding |acylglycerol lipase activity	Glycerolipid metabolism	Acylglycerol lipase.
3077	206088	0.599332	0.816759	-16.5926	0.405855	3.51689	-1.19262
3079	195465	0.945993	0.665327	-13.8275	0.889772	18.2156	-0.201973	|integral to membrane |vesicle-mediated transport		YKT6; synaptobrevin homolog YKT6
3081	182666	1.53389	0.662908	-17.1281	-0.529439	7.92856	-0.166125	|nucleic acid binding |zinc ion binding
3082	115246	1.5673	-0.223681	-15.686	0.65332	8.89669	-0.409946	|ATP:ADP antiporter activity |ATP binding |transport |integral to membrane
3083	115365	0.86634	0.528891	-18.77	0.0766842	3.27685	-0.005455	|phosphatidylinositol-4,5-bisphosphate 5-phosphatase activity |catalytic activity |protein tyrosine/serine/threonine phosphatase activity |metabolic process |protein tyrosine/threonine phosphatase activity |JUN kinase phosphatase activity |phosphohistidin	Aminosugars metabolism|Nicotinate and nicotinamide metabolism|Porphyrin and chlorophyll metabolism|Riboflavin metabolism|Thiamine metabolism|Vitamin B6 metabolism	Phosphoric monoester hydrolases.
3086	148797	1.1651	0.338765	-13.6474	1.19349	13.2585	-0.526384	|integral to membrane
3088	189175	1.59707	0.259724	-13.3338	-0.400815	82.2087	-0.372667	|proteolysis |caspase activity
3093	121371	2.12218	-0.239986	-15.4096	-0.547688	43.0947	0.10433			tdcF; TdcF protein
3095	160787	1.49057	0.17382	-14.4307	-1.34745	52.6854	-0.050045
3107	185980	1.75438	-0.14137	-15.2533	-0.418101	48.1413	-0.465034	|DNA binding
3118	146709	1.13474	0.444392	-15.5219	0.35596	10.6061	0.378522
3126	21459	0.555897	0.566994	-18.7409	0.712942	1.08609	1.1004	|C-3 sterol dehydrogenase (C-4 sterol decarboxylase) activity |3-keto sterol reductase activity |aldo-keto reductase activity |isocitrate dehydrogenase activity |mevaldate reductase activity |metabolic process |gluconate dehydrogenase activity |steroid de	Ascorbate and aldarate metabolism|Benzoate degradation via CoA ligation|Bile acid biosynthesis|Butanoate metabolism|Fructose and mannose metabolism|Galactose metabolism|Glycerolipid metabolism|Glycine, serine and threonine metabolism|Lysine degradation|Nu	With NAD(+) or NADP(+) as acceptor.
3138	142512	1.04852	0.431726	-13.6164	0.709771	27.6652	0.579293	|two-component sensor activity |protein histidine kinase activity |pyruvate dehydrogenase (acetyl-transferring) kinase activity|ATP binding |signal transduction |phosphorylation |transferase activity, transferring phosphorus-containing groups |peptidyl-hi
3141	60444	2.12976	-0.0944173	-10.5888	-0.110287	336.417	-0.836203	|tricarboxylic acid cycle intermediate metabolic process |malate metabolic process |oxidoreductase activity |malate dehydrogenase activity |L-malate dehydrogenase activity	Carbon fixation|Citrate cycle (TCA cycle)|Glyoxylate and dicarboxylate metabolism|Pyruvate metabolism|Reductive carboxylate cycle (CO2 fixation)	MDH2; malate dehydrogenase [EC:1.1.1.37]|Malate dehydrogenase.
3145	128522	1.21631	0.45856	-12.0328	-0.587699	193.83	-1.73134	|GTPase activity |protein binding |GTP binding |intracellular |intracellular protein transport |nucleocytoplasmic transport |signal transduction |small GTPase mediated signal transduction |protein transport		RAN; GTP-binding nuclear protein Ran
3157	185094	1.4476	-0.172762	-14.9322	0.228423	29.5096	0.51191	|RNA polymerase II transcription factor activity |nucleus |transcription initiation		TAF10; transcription initiation factor TFIID subunit 10
3174	151665	0.30206	0.414612	-13.9231	-0.753448	5.35497	0.235617
3175	41173	1.67293	-0.834422	-16.3205	0.408606	3.56874	-0.042766	|C-3 sterol dehydrogenase (C-4 sterol decarboxylase) activity |3-beta-hydroxy-delta5-steroid dehydrogenase activity |steroid biosynthetic process |sterol-4-alpha-carboxylate 3-dehydrogenase (decarboxylating) activity		3-beta-hydroxy-4-alpha-methylcholestenecarboxylate 3-dehydrogenase (decarboxylating).
3179	185128	1.13036	-0.0014716	-15.8782	-1.41558	20.5072	-1.95264
3186	184281	1.32908	0.17431	-15.8667	0.0981506	16.1149	-0.191799
3187	206067	2.00441	0.183625	-9.77924	1.14234	144.333	0.54629	|catalytic activity |ornithine decarboxylase activity|polyamine biosynthetic process	Alkaloid biosynthesis II|Arginine and proline metabolism|Urea cycle and metabolism of amino groups	E4.1.1.17, ODC1, speC, speF; ornithine decarboxylase [EC:4.1.1.17]|Ornithine decarboxylase.
3189	135220	1.3832	0.359456	-9.10101	3.62369	194.8	-0.891291	|glucose-6-phosphate isomerase activity |gluconeogenesis |glycolysis	Glycolysis / Gluconeogenesis|Pentose phosphate pathway|Starch and sucrose metabolism	GPI, pgi; glucose-6-phosphate isomerase [EC:5.3.1.9]|Glucose-6-phosphate isomerase.
3190	127639	1.89537	0.0883231	-14.4494	-0.0428666	43.4097	0.141011			NDUFA5; NADH dehydrogenase (ubiquinone) 1 alpha subcomplex 5 [EC:1.6.5.3 1.6.99.3]
3196	113717	1.78409	0.0594318	-15.2466	-0.33905	13.1886	0.551816			VTC2_5; GDP-L-galactose phosphorylase [EC:2.7.7.69]
3198	206196	1.0474	0.506621	-14.9345	-0.665864	66.804	-0.424869	|prolyl oligopeptidase activity |proteolysis		ptrB; oligopeptidase B [EC:3.4.21.83]
3201	136294	2.12143	-0.654202	-10.918	-4.27837	1806.36	-1.30669	|photosynthesis, light harvesting |membrane
3202	191747	1.61254	-0.509964	-16.5501	0.864905	3.44215	0.213399	|cation transport |cation transmembrane transporter activity		mgtE; magnesium transporter
3206	149388	1.3771	0.361485	-13.2733	0.34348	20.2171	0.303175	|phosphoprotein phosphatase activity |calcium-dependent protein serine/threonine phosphatase activity |magnesium-dependent protein serine/threonine phosphatase activity |magnesium-dependent protein serine/threonine phosphatase complex |CTD phosphatase act		CTDSP; carboxy-terminal domain RNA polymerase II polypeptide A small phosphatase [EC:3.1.3.16]|Serine/threonine specific protein phosphatase.
3210	136653	1.52497	0.505584	-14.4126	1.38116	13.7949	0.542278			K06890
3214	205720	2.01208	0.0609467	-12.633	0.305467	20.02	0.707946
3215	142718	0.711967	-0.331886	-16.5661	-0.206075	7.08349	0.034363	|protein amino acid dephosphorylation |protein tyrosine/serine/threonine phosphatase activity|dephosphorylation |phosphoric monoester hydrolase activity
3216	145209	1.30737	0.146874	-14.4511	-0.540144	25.7833	-0.357335	|adenine phosphoribosyltransferase activity |adenine salvage|nucleoside metabolic process |transferase activity	Purine metabolism	E2.4.2.7, apt; adenine phosphoribosyltransferase [EC:2.4.2.7]|Adenine phosphoribosyltransferase.
3219	139760	1.56336	0.367258	-15.0059	1.44816	39.7465	0.865563
3220	150505	1.38138	-0.217825	-16.527	0.847026	2.5538	0.29855
3227	194448	1.07543	-0.149523	-13.9929	-2.39113	80.8067	-0.736458			SNF8, EAP30; ESCRT-II complex subunit VPS22
3232	101248	2.36325	-1.05602	-17.1556	-0.773375	8.10646	-0.79804	|protein binding |ATP binding |cellular protein metabolic process
3235	127387	1.51303	-0.138753	-18.5076	-0.815388	3.73664	0.399189	|aspartate-tRNA ligase activity	Aminoacyl-tRNA biosynthesis|Alanine and aspartate metabolism	Aspartate--tRNA ligase.
3241	196738	0.924116	0.188747	-12.293	-2.79611	508.651	-5.62625
3243	127491	1.48015	0.029791	-13.024	0.205736	45.5383	-0.334086	|nucleotide binding |GTP binding |SRP-dependent cotranslational protein targeting to membrane |7S RNA binding |membrane |oxidoreductase activity |nucleoside-triphosphatase activity |signal recognition particle		SRP54, ffh; signal recognition particle subunit SRP54
3249	148310	0.90894	0.116601	-14.8938	-0.057772	38.1374	-1.03418	|membrane
3251	105088	1.69086	-0.185217	-17.5391	-0.620187	5.13751	-2.04286	|integral to membrane		CERS; ceramide synthetase [EC:2.3.1.24]
3255	190371	1.63	0.423065	-12.5495	-0.931513	305.906	-0.308868	|hydrogen-transporting two-sector ATPase activity |proton-transporting two-sector ATPase complex |proton-transporting ATP synthase complex |hydrogen ion transporting ATP synthase activity, rotational mechanism|hydrogen ion transporting ATPase activity, ro	Flagellar assembly|Type III secretion system|ATP synthesis	ATPeVE, ATP6E; V-type H+-transporting ATPase subunit E [EC:3.6.3.14]|H(+)-transporting two-sector ATPase.
3257	143938	1.18478	-0.208906	-15.7371	-1.08558	8.89723	0.264091
3267	205927	1.68113	-0.13541	-13.6902	-0.959415	30.6131	-1.1409
3270	205900	1.34247	0.0758344	-13.6459	-2.62199	68.4537	-0.435885
3275	192018	0.816679	0.278332	-15.4672	-0.165242	28.056	-0.097764			DMAP1, SWC4, EAF2; DNA methyltransferase 1-associated protein 1
3277	148390	0.362099	0.252037	-15.9882	0.442728	8.71181	0.215398
3285	205988	0.913535	0.296051	-12.0768	-1.84669	92.5562	-0.02745	|ATP binding		HYOU1; hypoxia up-regulated 1
3288	206102	0.856323	0.227101	-15.5886	0.0428127	16.2521	0.565175	|amino acid transport |membrane		SLC38A7_8; solute carrier family 38 (sodium-coupled neutral amino acid transporter), member 7/8
3291	194475	1.89135	-0.641354	-12.5524	-2.32489	161.706	-2.33222	|hydroxymethylbilane synthase activity |tetrapyrrole biosynthetic process
3292	115639	0.700846	0.3832	-13.6708	-0.274202	20.3306	-0.572971	|acid phosphatase activity
3295	187866	1.61622	0.206849	-11.3376	-1.06864	220.697	-0.171911	|Golgi apparatus |cellulose and pectin-containing cell wall |cellulose biosynthetic process |alpha-1,4-glucan-protein synthase (UDP-forming) activity		RGP, UTM; reversibly glycosylated polypeptide / UDP-arabinopyranose mutase [EC:2.4.1.- 5.4.99.30]|Alpha-1,4-glucan-protein synthase (UDP-forming).
3300	114894	0.966403	0.319616	-17.5389	2.13377	1.18624	0.521076	|multidrug transport |drug transporter activity |antiporter activity |membrane		TC.MATE, SLC47A, norM, mdtK, dinF; multidrug resistance protein, MATE family
3303	205993	1.68262	0.05166	-12.0428	-1.73273	168.026	-0.069862	|catalytic activity |protein binding |ATP binding |metabolic process
3311	438	1.08964	0.347895	-12.0567	-0.424301	47.987	-0.379089	|hydrogen-transporting two-sector ATPase activity |proton transport |membrane |proton-transporting ATP synthase complex |hydrogen ion transporting ATP synthase activity, rotational mechanism |hydrogen ion transporting ATPase activity, rotational mechanism	Flagellar assembly|Type III secretion system|ATP synthesis	ATPeVI, ATP6N1A; V-type H+-transporting ATPase subunit I [EC:3.6.3.14]|H(+)-transporting two-sector ATPase.
3327	193635	1.96339	-0.0491964	-16.2759	0.192535	18.3094	0.140691
3331	118056	1.47333	0.0752254	-18.5486	1.239	1.86172	-0.278732
3332	113408	0.73513	0.510012	-18.8828	0.435002	2.95511	-1.6117	|DNA binding |NAD(P)+-protein-arginine ADP-ribosyltransferase activity|chromatin silencing complex |chromatin silencing |regulation of transcription, DNA-dependent |protein amino acid deacetylation |zinc ion binding |NAD-dependent histone deacetylase acti		SIRT2, SIR2L2; NAD-dependent deacetylase sirtuin 2 [EC:3.5.1.-]|NAD(P)(+)--arginine ADP-ribosyltransferase.
3339	206108	1.61382	-0.133232	-12.5608	0.0575366	32.6089	0.336427	|protein kinase activity |protein serine/threonine kinase activity|protein-tyrosine kinase activity |ATP binding |protein amino acid phosphorylation		Protein kinase.
3345	139007	1.6375	0.321663	-12.9861	1.2708	44.8211	-0.446961	|acetylornithine transaminase activity|arginine metabolic process |transaminase activity |pyridoxal phosphate binding	Urea cycle and metabolism of amino groups	E2.6.1.11, argD; acetylornithine aminotransferase [EC:2.6.1.11]|Acetylornithine aminotransferase.
3349	137112	0.839078	0.643412	-14.7079	-0.495642	23.5619	-0.794047	|binding |mitochondrial inner membrane|transport |membrane		SLC25A23S; solute carrier family 25 (mitochondrial phosphate transporter), member 23/24/25/41
3354	123440	1.0994	-0.0658217	-20.1725	-1.33093	28.1822	-1.33578	|extracellular region
3356	196328	1.97151	0.170689	-11.3582	-4.30475	745.681	-1.16456	|malate synthase activity |glyoxylate cycle		E2.3.3.9, aceB, glcB; malate synthase [EC:2.3.3.9]
3364	154398	0.956564	0.634607	-12.2987	0.176611	61.2452	-1.61377	|chaperonin ATPase activity |ATP binding |protein folding |chaperonin ATPase complex|unfolded protein binding		htpG, HSP90A; molecular chaperone HtpG|Chaperonin ATPase.
3367	134186	0.662385	0.173372	-17.3035	0.201452	10.9618	-0.463502	|nucleic acid binding |protein binding|zinc ion binding		RNF113A, CWC24; RING finger protein 113A
3370	149200	1.59599	0.315153	-16.8088	0.0202022	7.40023	-0.831134
3377	184526	0.889136	0.144181	-15.3241	-0.174344	9.01948	-0.622374	|protein folding
3379	184123	1.79706	0.144439	-12.0224	-0.978081	180.9	-2.01614	|structural constituent of ribosome |intracellular |ribosome |translation		RP-L9, rplI; large subunit ribosomal protein L9
3384	170281	2.50374	-0.027801	-17.2311	-0.972438	6.83693	-0.805757
3385	190380	1.06822	-0.0242248	-10.9668	-0.384698	83.0721	0.063429	|nucleotide binding |ATP binding |transport |integral to membrane |ATPase activity |nucleoside-triphosphatase activity|ATPase activity, coupled to transmembrane movement of substances
3386	144132	1.0061	-0.238289	-14.5283	-0.0249196	42.3061	-0.176101
3396	181974	1.3119	0.142303	-12.1065	0.00966405	61.6395	0.144516	|nucleic acid binding |protein kinase activity |protein serine/threonine kinase activity |protein-tyrosine kinase activity |ATP binding |protein amino acid phosphorylation |methyltransferase activity |methylation
3404	182933	2.07721	-0.412339	-11.0691	-0.564285	240.615	-0.496235	|superoxide dismutase activity |superoxide metabolic process |metal ion binding		E1.15.1.1A, sodA, sodB, SOD2; superoxide dismutase, Fe-Mn family [EC:1.15.1.1]|Superoxide dismutase.
3408	183554	1.33095	-0.412539	-12.5812	0.0325582	83.9023	-0.300247	|calcium ion binding
3409	129557	1.45303	0.0746998	-12.899	-0.846728	230.471	-0.594819	|catalytic activity |aspartate transaminase activity|biosynthetic process |transferase activity, transferring nitrogenous groups |pyridoxal phosphate binding	Alanine and aspartate metabolism|Alkaloid biosynthesis I|Arginine and proline metabolism|Carbon fixation|Cysteine metabolism|Glutamate metabolism|Phenylalanine metabolism|Phenylalanine, tyrosine and tryptophan biosynthesis|Tyrosine metabolism	E2.6.1.83; LL-diaminopimelate aminotransferase [EC:2.6.1.83]|Aspartate aminotransferase.
3410	99951	0.655646	0.37384	-17.9116	0.541399	8.36697	-0.189351			LPIN; phosphatidate phosphatase LPIN [EC:3.1.3.4]
3417	188065	1.11153	0.486159	-13.8067	1.06169	25.0132	-0.825736	|mature ribosome assembly |ribosome binding		EIF6; translation initiation factor 6
3419	126960	2.05621	-0.0339355	-12.0086	-0.558304	324.468	-2.64623	|intracellular |ribosome biogenesis and assembly		RP-L10, rplJ; large subunit ribosomal protein L10
3422	128400	1.6229	0.229486	-15.1913	0.426394	8.71111	0.365386	|transporter activity |transport |membrane		mntH; manganese transport protein
3424	196143	1.46649	-0.0927156	-18.3905	0.413732	2.53846	0.387067
3435	184920	0.934588	0.351419	-16.1378	-0.3242	16.7568	0.175356			DERL2_3; Derlin-2/3
3441	123407	0.469576	1.02645	-19.2737	8.39464	1.5335	0.036228	|potassium ion transport |potassium ion transmembrane transporter activity |membrane		kup; KUP system potassium uptake protein
3449	168454	0.550497	0.648336	-14.7915	0.772267	7.97355	-0.734663	|galactonolactone dehydrogenase activity	Ascorbate and aldarate metabolism	E1.3.2.3; L-galactono-1,4-lactone dehydrogenase [EC:1.3.2.3]|Galactonolactone dehydrogenase.
3454	188593	1.26076	-0.324302	-15.0179	-0.365677	67.7768	-1.21168	|2-C-methyl-D-erythritol 2,4-cyclodiphosphate synthase activity |terpenoid biosynthetic process	Purine metabolism	ispF; 2-C-methyl-D-erythritol 2,4-cyclodiphosphate synthase [EC:4.6.1.12]|2-C-methyl-D-erythritol 2,4-cyclodiphosphate synthase
3461	57580	1.07448	0.523865	-13.7003	-0.654897	30.8587	-0.058763	|catalytic activity |protein binding |ATP binding |protein complex assembly |intracellular protein transport |metabolic process |protein transporter activity |vesicle-mediated transport |membrane coat |clathrin adaptor complex
3465	196379	1.28511	0.394604	-14.9941	1.8914	8.68324	0.509796	|binding |transport |membrane		SLC25A39_40; solute carrier family 25, member 39/40
3472	144986	1.0904	-0.755062	-18.4147	0.86311	2.59416	-0.539503
3476	176311	1.28879	0.258222	-15.1829	-0.0442576	3.84258	0.162854	|adenylate cyclase activity |serine-type endopeptidase inhibitor activity |intracellular signaling cascade |calcium- and calmodulin-responsive adenylate cyclase activity|cyclic nucleotide biosynthetic process |phosphorus-oxygen lyase activity	Purine metabolism	E4.6.1.1; adenylate cyclase [EC:4.6.1.1]|Adenylate cyclase.
3480	187017	0.333221	0.0374975	-18.9472	-4.33745	162.02	-0.085598
3482	205761	1.42577	0.204722	-14.289	-0.311944	22.5745	0.129692			HMOX, hmuO, ho; heme oxygenase [EC:1.14.99.3]
3484	107663	1.31257	0.0517518	-17.8064	0.661958	7.18661	2.35523	|protein binding |zinc ion binding
3485	60124	1.3651	-0.130665	-14.2905	-0.23161	27.4527	-0.044472	|catalytic activity |trehalose-phosphatase activity|trehalose biosynthetic process |metabolic process	Starch and sucrose metabolism	otsB; trehalose 6-phosphate phosphatase [EC:3.1.3.12]|Trehalose-phosphatase.
3488	166203	0.841348	-0.266086	-16.0734	-0.0595565	19.182	0.0586
3516	195902	0.783485	0.486567	-16.8029	-0.0463679	9.81352	-0.833856	|heat shock protein binding |cell redox homeostasis
3523	187910	0.954206	0.0433642	-15.0638	-0.839039	30.3749	-0.512822
3530	134382	2.65054	0.598084	-9.54898	-0.596034	1166.41	-0.969306	|GTPase activity |GTP binding
3536	129070	1.95834	0.0171368	-13.3846	0.104447	88.3247	0.015987	|ubiquitin-protein ligase activity |small conjugating protein ligase activity |post-translational protein modification |regulation of protein metabolic process |regulation of ubiquitin-protein ligase activity |regulation of ubiquitin-protein ligase activi		UBE2N, BLU, UBC13; ubiquitin-conjugating enzyme E2 N [EC:6.3.2.19]|Ubiquitin--protein ligase.
3537	142422	0.997947	0.783446	-17.8553	1.18754	1.74289	1.39165			FBXO9; F-box protein 9
3543	191987	1.603	0.237915	-13.2416	0.796149	74.2127	-0.079876	|N-acetyl-gamma-glutamyl-phosphate reductase activity |cytoplasm |amino acid metabolic process |arginine biosynthetic process |oxidoreductase activity, acting on the aldehyde or oxo group of donors, NAD or NADP as acceptor |NAD binding	Urea cycle and metabolism of amino groups	argC; N-acetyl-gamma-glutamyl-phosphate reductase [EC:1.2.1.38]|N-acetyl-gamma-glutamyl-phosphate reductase.
3547	135825	1.21967	0.669466	-14.212	1.84262	22.3478	-0.638089	|lipid metabolic process |membrane |CoA desaturase activity |oxidoreductase activity |oxidoreductase activity, acting on paired donors, with oxidation of a pair of donors resulting in the reduction of molecular oxygen to two molecules of water |DDT 2,3-di		FAD2; omega-6 fatty acid desaturase (delta-12 desaturase) [EC:1.14.19.-]|Miscellaneous (requires further characterization).
3553	182996	1.20735	0.274149	-12.0632	-0.148145	152.656	-0.596379	|proteolysis |endopeptidase Clp activity		clpP, CLPP; ATP-dependent Clp protease, protease subunit [EC:3.4.21.92]
3555	185967	1.87494	0.0879139	-9.75769	-0.128913	945.944	-0.218996	|protein domain specific binding		YWHA; tyrosine 3-monooxygenase/tryptophan 5-monooxygenase activation protein
3558	128004	1.53721	0.00867234	-12.1724	0.123173	87.6474	-0.364433	|ubiquitin-dependent protein catabolic process		SKP1, CBF3D; S-phase kinase-associated protein 1
3560	20444	0.783527	0.11143	-18.7025	1.07465	1.28205	0.803742
3562	19665	0.886819	0.0784851	-16.4167	-0.0140254	7.85231	-0.798178	|NAD+ ADP-ribosyltransferase activity		NAD(+) ADP-ribosyltransferase.
3563	78757	1.21099	0.199986	-15.7411	-0.809711	12.2379	-1.44206	|phosphoglycerate dehydrogenase activity |L-serine biosynthetic process|metabolic process |oxidoreductase activity, acting on the CH-OH group of donors, NAD or NADP as acceptor |cofactor binding |NAD binding		serA, PHGDH; D-3-phosphoglycerate dehydrogenase [EC:1.1.1.95]
3564	182104	1.04638	0.0669021	-12.5342	-0.212977	73.411	0.191234	|protein kinase activity |protein serine/threonine kinase activity |protein-tyrosine kinase activity |non-membrane spanning protein tyrosine kinase activity|ATP binding |protein amino acid phosphorylation
3565	168285	1.29706	0.037912	-16.755	-0.72391	16.5339	-1.36142
3568	182932	1.11124	-0.249784	-16.1618	-0.0320814	5.64742	0.367337	|dephospho-CoA kinase activity|ATP binding	Pantothenate and CoA biosynthesis	coaE; dephospho-CoA kinase [EC:2.7.1.24]|Dephospho-CoA kinase.
3570	195575	1.85434	-0.464661	-14.2011	-2.09734	120.329	-2.51835	|photosynthesis |chlorophyll biosynthetic process |magnesium protoporphyrin IX methyltransferase activity	Porphyrin and chlorophyll metabolism	E2.1.1.11, chlM, bchM; magnesium-protoporphyrin O-methyltransferase [EC:2.1.1.11]|Magnesium-protoporphyrin O-methyltransferase.
3582	182011	1.7149	0.0368251	-14.3776	0.197586	19.9122	-0.270082	|response to metal ion		cutA; periplasmic divalent cation tolerance protein
3586	183011	1.27754	0.10698	-14.2348	3.48647	5.58803	0.718323	|urate oxidase activity |purine base metabolic process	Purine metabolism	E1.7.3.3; urate oxidase [EC:1.7.3.3]|Urate oxidase.
3588	192230	0.366315	0.407529	-13.7308	0.0487232	18.0675	-1.28911
3590	150509	1.93995	-0.989504	-22.6679	0.1213	0.739803	-0.08703
3591	100535	1.02095	0.339478	-17.7915	-0.179733	8.67536	-1.0774
3597	143982	0.78428	0.458506	-16.4311	-0.56488	1.33888	0.367256	|nucleotide binding |ATP binding |ATPase activity |nucleoside-triphosphatase activity		ABCG2; ATP-binding cassette, subfamily G (WHITE), member 2
3614	139850	1.26597	0.261543	-12.8736	0.378436	83.5656	0.433406	|mitochondrial electron transport, NADH to ubiquinone |NADH dehydrogenase (ubiquinone) activity		nuoB; NADH-quinone oxidoreductase subunit B [EC:1.6.5.3]
3620	131752	1.68724	0.331606	-10.5998	-0.864486	253.476	-2.84532	|structural constituent of ribosome |intracellular |ribosome |translation		RP-S5, rpsE; small subunit ribosomal protein S5
3626	140895	0.892949	0.138262	-16.5419	-0.502571	9.82927	-0.150835	|alcohol dehydrogenase activity |alcohol dehydrogenase activity, metal ion-independent |alcohol dehydrogenase activity, zinc-dependent |alcohol dehydrogenase activity, iron-dependent|zinc ion binding |oxidoreductase activity	Bile acid biosynthesis|Fatty acid metabolism|Glycerolipid metabolism|Glycolysis / Gluconeogenesis|Tyrosine metabolism	frmA, ADH5, adhC; S-(hydroxymethyl)glutathione dehydrogenase / alcohol dehydrogenase [EC:1.1.1.284 1.1.1.1]|Alcohol dehydrogenase.
3641	141466	1.5182	-0.0469802	-16.7094	0.694667	0.660587	-1.81309	|fatty-acid synthase activity |[acyl-carrier-protein] S-malonyltransferase activity|fatty acid synthase complex |fatty acid biosynthetic process |metabolic process |transferase activity	Fatty acid biosynthesis (path 1)	fabD; [acyl-carrier-protein] S-malonyltransferase [EC:2.3.1.39]|[Acyl-carrier protein] S-malonyltransferase.
3647	163712	1.07254	0.0614172	-13.5219	-2.77529	202.286	-1.72247
3656	130713	0.840392	0.187279	-18.1667	-3.32236	3.9869	-1.34075	|transcription factor activity |cysteine protease inhibitor activity |nucleus |regulation of transcription, DNA-dependent |sequence-specific DNA binding		CDH1; cell division cycle 20-like protein 1, cofactor of APC complex
3658	195598	2.2684	0.410371	-8.30562	0.588029	2744.45	-0.266299	|structural constituent of ribosome |intracellular |ribosome |translation		RP-L4e, RPL4; large subunit ribosomal protein L4e
3663	141210	1.14538	-0.0882406	-15.764	1.10305	7.12108	-0.061858
3666	140487	1.30569	0.659626	-10.3242	0.419241	106.563	-1.30882	|glutamate biosynthetic process |nitrogen compound metabolic process |metabolic process |glutamate synthase activity |glutamate synthase (ferredoxin) activity|oxidoreductase activity	Nitrogen metabolism	gltS; glutamate synthase (ferredoxin) [EC:1.4.7.1]|Glutamate synthase (ferredoxin).
3681	195943	1.05042	0.265122	-13.9474	-2.87257	67.7184	-2.06419	|uroporphyrinogen-III synthase activity |tetrapyrrole biosynthetic process	Porphyrin and chlorophyll metabolism	hemD, UROS; uroporphyrinogen-III synthase [EC:4.2.1.75]|Uroporphyrinogen-III synthase.
3683	192988	1.19092	0.183932	-18.3421	-0.60037	6.38273	0.268996	|extracellular region
3696	178139	0.649093	0.511501	-15.3515	0.502738	6.81577	-0.254154
3704	5137	1.30759	0.0828841	-13.0433	-0.311064	79.631	-0.661548	|acetolactate synthase activity |metabolic process |branched chain family amino acid biosynthetic process|amino acid binding		E2.2.1.6S, ilvH, ilvN; acetolactate synthase I/III small subunit [EC:2.2.1.6]
3705	24536	1.26186	-0.00550018	-13.5602	-0.217647	72.491	0.163009	|nucleotide binding |threonine endopeptidase activity |proteasome endopeptidase activity|ATP binding |nucleoside-triphosphatase activity		PSMC5, RPT6; 26S proteasome regulatory subunit T6|Proteasome endopeptidase complex.
3709	206246	0.416397	0.295889	-21.6272	-0.969894	1.70487	0.282344
3714	205876	1.31784	0.0948457	-13.1713	0.651737	66.2886	0.526359
3723	126810	0.894777	0.655437	-12.6237	-4.1317	338.243	-1.12581	|nucleic acid binding |DNA binding |regulation of transcription, DNA-dependent		cspA; cold shock protein (beta-ribbon, CspA family)
3725	205757	0.988025	0.159539	-12.937	0.554298	46.9502	0.629975	|mitochondrial envelope |respiratory gaseous exchange
3729	184687	0.63087	-0.0692122	-11.8653	-0.945737	545.536	-2.09191	|structural constituent of ribosome |intracellular |ribosome |translation
3742	78128	0.986872	0.260087	-12.4424	-1.14575	100.067	-1.50549	|electron transport |oxidoreductase activity |short-branched-chain-acyl-CoA dehydrogenase activity |very-long-chain-acyl-CoA dehydrogenase activity |acyl-CoA reductase activity |propionyl-CoA dehydrogenase activity |thiol-driven fumarate reductase activit	Bile acid biosynthesis|Sphingoglycolipid metabolism|Sterol biosynthesis	PDS, crtP; 15-cis-phytoene desaturase [EC:1.3.5.5]|With other acceptors.
3744	187821	1.05035	0.756967	-13.4105	0.709293	22.0359	5.06105	|cytoplasm |cysteine biosynthetic process from serine |acyltransferase activity |serine O-acetyltransferase activity	Cysteine metabolism|Sulfur metabolism	E2.3.1.30, cysE; serine O-acetyltransferase [EC:2.3.1.30]|Serine O-acetyltransferase.
3750	196703	1.28947	0.100517	-14.7454	-1.68427	60.1714	-0.758799	|electron transport |electron carrier activity |iron-sulfur cluster binding |2 iron, 2 sulfur cluster binding	photosynthesis	petF; ferredoxin
3754	144678	1.55745	0.0539054	-19.6448	1.54041	0.198009	0.63531
3758	146801	0.800277	-1.24344	-9.13358	1.21209	226.356	0.573077	|catalytic activity |cytoplasm |carbohydrate metabolic process|glucose metabolic process |metabolic process |formate C-acetyltransferase activity		E2.3.1.54, pflD; formate C-acetyltransferase [EC:2.3.1.54]
3759	131444	1.53653	0.368162	-12.9552	-0.954338	197.153	0.531153	|metabolic process |oxidoreductase activity, acting on sulfur group of donors, disulfide as acceptor |transferase activity |sulfate reduction, APS pathway |adenylyl-sulfate reductase (glutathione) activity|cell redox homeostasis		E1.8.4.9; adenylyl-sulfate reductase (glutathione) [EC:1.8.4.9]
3774	113052	1.26952	0.0132499	-15.4997	0.33877	26.4865	0.363503	|protein transport		VPS24, CHMP3; charged multivesicular body protein 3
3778	134916	1.29053	-0.1008	-14.2297	-0.750693	63.7575	-0.922965	|mRNA metabolic process |ribonucleoprotein complex		SNRPG, SMG; small nuclear ribonucleoprotein G
3783	149090	0.446166	0.45638	-16.633	-0.40281	1.77183	0.507164	|exo-alpha-sialidase activity|GTP binding |microtubule |microtubule-based process	N-Glycan degradation|Sphingoglycolipid metabolism	Exo-alpha-sialidase.
3791	130417	2.17017	-0.459243	-13.0018	-0.137116	48.5748	-0.981278	|acyltransferase activity |mannose-1-phosphate guanylyltransferase (GDP) activity|biosynthetic process |nucleotidyltransferase activity	Fructose and mannose metabolism	GMPP; mannose-1-phosphate guanylyltransferase [EC:2.7.7.13]|Mannose-1-phosphate guanylyltransferase (GDP).
3796	78831	1.53991	0.193561	-10.9956	-0.558197	330.521	-0.134195
3797	108522	1.11193	0.140401	-15.8086	-0.279381	5.41412	-0.309128	|triacylglycerol lipase activity|lipid metabolic process	Glycerolipid metabolism	Triacylglycerol lipase.
3805	158911	1.51688	0.761482	-9.46978	5.25725	86.2893	1.86054	|phosphogluconate dehydrogenase (decarboxylating) activity |pentose-phosphate shunt |NADP binding	Pentose phosphate pathway	E1.1.1.44, PGD, gnd; 6-phosphogluconate dehydrogenase [EC:1.1.1.44]|Phosphogluconate dehydrogenase (decarboxylating).
3809	183141	1.22466	0.459607	-12.3026	-0.686624	59.9113	-0.127714	|polysaccharide catabolic process |beta-amylase activity	Starch and sucrose metabolism	E3.2.1.2; beta-amylase [EC:3.2.1.2]|Beta-amylase.
3822	138922	1.16154	0.245743	-14.1329	-0.144238	31.9654	-1.89717	|nucleotide binding |aminoacyl-tRNA ligase activity |proline-tRNA ligase activity|ATP binding |cytoplasm |translation |tRNA aminoacylation for protein translation	Aminoacyl-tRNA biosynthesis|Arginine and proline metabolism	PARS, proS; prolyl-tRNA synthetase [EC:6.1.1.15]|Proline--tRNA ligase.
3824	126023	1.11685	0.436632	-14.6073	-0.610762	59.2045	-0.985654	|tricarboxylic acid cycle intermediate metabolic process |malate metabolic process |oxidoreductase activity |malate dehydrogenase activity |L-malate dehydrogenase activity	Carbon fixation|Citrate cycle (TCA cycle)|Glyoxylate and dicarboxylate metabolism|Pyruvate metabolism|Reductive carboxylate cycle (CO2 fixation)	MDH2; malate dehydrogenase [EC:1.1.1.37]|Malate dehydrogenase.
3831	113041	1.13985	-0.0181484	-18.226	0.0758338	4.29711	0.064853	|diacylglycerol kinase activity |activation of protein kinase C activity
3838	182007	1.10737	0.337366	-15.6799	-0.254643	21.4089	-0.825592	|shikimate kinase activity |ATP binding		TAF9, FAP7; transcription initiation factor TFIID subunit 9 / adenylate kinase [EC:2.7.4.3]
3839	104490	0.886166	-0.763899	-13.9738	-0.729038	18.2892	-0.116957	|magnesium ion binding |pyruvate kinase activity |glycolysis |potassium ion binding	Carbon fixation|Glycolysis / Gluconeogenesis|Purine metabolism|Pyruvate metabolism	PK, pyk; pyruvate kinase [EC:2.7.1.40]|Pyruvate kinase.
3847	194026	1.5259	0.0210116	-14.5708	-0.21425	33.7071	0.02049			thiJ; 4-methyl-5(b-hydroxyethyl)-thiazole monophosphate biosynthesis
3849	132797	1.15641	0.248051	-12.4911	-0.00192153	104.302	-0.156948	|acyltransferase activity
3851	205887	1.48115	0.220003	-11.1365	1.06698	278.248	-2.80431	|catalytic activity |3-oxoacyl-[acyl-carrier-protein] synthase activity|biosynthetic process	Fatty acid biosynthesis (path 1)	fabF; 3-oxoacyl-[acyl-carrier-protein] synthase II [EC:2.3.1.179]|3-oxoacyl-[acyl-carrier protein] synthase.
3858	148916	1.26918	0.386857	-12.8169	1.80022	5.67533	2.89863	|photosynthesis, light harvesting |membrane
3862	114243	0.866901	-0.0513833	-18.5003	0.0642382	3.33487	0.291141	|protein-L-isoaspartate (D-aspartate) O-methyltransferase activity |protein modification process		E2.1.1.77, pcm; protein-L-isoaspartate(D-aspartate) O-methyltransferase [EC:2.1.1.77]|Protein-L-isoaspartate(D-aspartate) O-methyltransferase.
3873	166554	0.864824	0.490297	-15.3986	-0.0141894	33.6542	-0.02612	|nucleus |positive transcription elongation factor activity |zinc ion binding |positive regulation of transcription		SUPT4H1, SPT4; transcription elongation factor SPT4
3876	196549	1.33518	0.217175	-13.0513	0.861722	37.9391	-0.352813	|3-dehydroquinate synthase activity |aromatic amino acid family biosynthetic process		aroB; 3-dehydroquinate synthase [EC:4.2.3.4]
3877	171659	0.845465	0.338701	-14.2033	-0.625547	46.5126	-0.493137	|transcription factor activity |nucleus |regulation of transcription, DNA-dependent |zinc ion binding |sequence-specific DNA binding
3879	196882	1.26107	0.405031	-14.7054	1.21635	9.72923	1.30001	|protein binding |proteolysis |serine-type peptidase activity |C-terminal processing peptidase activity		E3.4.21.102, prc, ctpA; carboxyl-terminal processing protease [EC:3.4.21.102]
3882	205873	1.7512	0.0582738	-13.335	-0.161239	32.8644	-0.625368
3889	206042	1.70469	-0.0675826	-12.7732	0.0683535	62.6396	-0.840978	|methionyl aminopeptidase activity|proteolysis |metalloexopeptidase activity		E3.4.11.18, map; methionyl aminopeptidase [EC:3.4.11.18]|Methionyl aminopeptidase.
3892	140452	0.974508	0.0132499	-13.1828	-0.481383	46.7093	-0.67948	|4-alpha-glucanotransferase activity |carbohydrate metabolic process	Starch and sucrose metabolism	malQ; 4-alpha-glucanotransferase [EC:2.4.1.25]|4-alpha-glucanotransferase.
3901	144607	0.937568	-0.0874762	-17.5994	-0.102624	0.620924	-0.212259	|glucan 1,4-alpha-glucosidase activity	Starch and sucrose metabolism	Glucan 1,4-alpha-glucosidase.
3914	119793	1.87945	0.0149572	-13.724	1.02183	23.3867	-0.457282	|nucleic acid binding |helicase activity |ATP binding |ATP-dependent helicase activity
3916	195539	1.36884	0.344095	-17.1174	-0.29713	4.30598	0.916549	|chlorophyllase activity	Porphyrin and chlorophyll metabolism	Chlorophyllase.
3919	195409	1.39869	0.224332	-15.4879	0.606461	30.3411	0.874917	|integral to membrane |vesicle-mediated transport
3922	190446	1.70619	0.243146	-11.5635	0.429162	236.139	-2.08866	|catalytic activity |pyruvate dehydrogenase (acetyl-transferring) activity|metabolic process	Butanoate metabolism|Glycolysis / Gluconeogenesis|Pyruvate metabolism|Valine, leucine and isoleucine biosynthesis	PDHB, pdhB; pyruvate dehydrogenase E1 component subunit beta [EC:1.2.4.1]|Pyruvate dehydrogenase (lipoamide).
3932	147348	1.19308	-0.273054	-16.758	-0.633885	5.13043	-1.0817
3946	185774	1.45771	0.260854	-15.564	-0.294963	21.6659	0.131496	|DNA-directed DNA polymerase activity |nucleus |DNA replication |DNA polymerase activity	DNA polymerase|Purine metabolism|Pyrimidine metabolism	DNA-directed DNA polymerase.
3952	24268	1.19551	0.126688	-12.8148	-0.465647	71.3882	-1.61908	|cystathionine gamma-synthase activity|amino acid metabolic process |pyridoxal phosphate binding		E2.5.1.48, metB; cystathionine gamma-synthase [EC:2.5.1.48]
3957	141571	1.99008	-0.157064	-13.0948	0.284462	26.096	-0.851241	|amino acid biosynthetic process |uridylate kinase activity |polyphosphate:AMP phosphotransferase activity		pyrH; uridylate kinase [EC:2.7.4.22]|Phosphotransferases with a phosphate group as acceptor.
3958	196102	0.949456	-0.245163	-16.0327	-0.539052	14.0668	0.089122	|copper ion transmembrane transporter activity |copper ion transport |integral to membrane
3959	139332	1.32256	0.131259	-13.9356	1.07488	14.5691	0.862379
3962	79955	2.0221	0.0437366	-10.1705	-0.639564	356.179	-1.17314	|RNA binding |structural constituent of ribosome |ribosome |translation		RP-S1, rpsA; small subunit ribosomal protein S1
3965	190083	1.16468	0.372689	-14.912	1.60939	3.1492	0.779834	|catalase activity |cytochrome-c peroxidase activity|peroxidase activity |electron transport |response to oxidative stress |heme binding		Cytochrome-c peroxidase.
3971	184127	1.20401	0.620967	-16.4248	-0.798999	17.2707	-0.549793
3972	142824	0.732458	-0.0977814	-16.8557	0.782819	3.35469	0.296149	|catalytic activity|cysteine-type endopeptidase activity |triacylglycerol lipase activity |proteolysis |lipid metabolic process
3973	144879	0.561922	0.114533	-18.1008	0.362337	3.16866	-0.977741
3977	105113	0.948584	0.38128	-17.0402	-0.0346652	4.82357	-0.992313	|nucleotide binding |ATP binding |transport |integral to membrane |ATPase activity |nucleoside-triphosphatase activity|ATPase activity, coupled to transmembrane movement of substances		ABCB-BAC; ATP-binding cassette, subfamily B, bacterial
3980	104709	1.15997	0.572777	-16.7108	3.038	0.355791	4.42544	|catalytic activity |calcium-transporting ATPase activity|ATP binding |transport |cation transport |metabolic process |ATPase activity, coupled to transmembrane movement of ions, phosphorylative mechanism |membrane |hydrolase activity, acting on acid anhy		ctpF; cation-transporting ATPase F [EC:3.6.3.-]|Calcium-transporting ATPase.
3985	140045	0.631278	0.351835	-12.4694	0.57962	669.658	0.410456	|protein modification process
3987	96566	0.962807	0.293358	-16.6328	-0.0587429	23.706	-1.21344	|protein folding |heat shock protein binding |unfolded protein binding
3989	177619	1.11788	0.243094	-13.7964	0.211879	4.1603	-0.724976
3993	183660	1.2664	0.357204	-11.7507	0.254685	202.903	-2.28685
3994	132486	1.17323	-0.287198	-14.506	-0.0042917	27.4877	-0.229801	|phosphoprotein phosphatase activity |calcium-dependent protein serine/threonine phosphatase activity |magnesium-dependent protein serine/threonine phosphatase activity |magnesium-dependent protein serine/threonine phosphatase complex |CTD phosphatase act		PPP4C; serine/threonine-protein phosphatase 4 catalytic subunit [EC:3.1.3.16]|Serine/threonine specific protein phosphatase.
4002	193562	0.758902	0.566328	-14.6913	-0.220391	26.4223	-0.334073	|phosphoprotein phosphatase activity |calcium-dependent protein serine/threonine phosphatase activity |magnesium-dependent protein serine/threonine phosphatase activity |magnesium-dependent protein serine/threonine phosphatase complex |CTD phosphatase act		PPP2C; protein phosphatase 2 (formerly 2A), catalytic subunit [EC:3.1.3.16]|Serine/threonine specific protein phosphatase.
4004	190294	1.11477	0.262043	-15.1487	-0.172839	31.7885	-0.045956	|GTP binding |intracellular |intracellular protein transport|small GTPase mediated signal transduction |protein transport		ARL1; ADP-ribosylation factor-like 1
4016	168028	0.398242	0.199116	-16.9556	0.291086	6.34074	0.133635	|cysteine-type endopeptidase activity|calcium-dependent cysteine-type endopeptidase activity |intracellular |proteolysis		Cysteine endopeptidases.
4033	194915	2.01431	-0.257875	-13.062	-0.184696	80.9746	-0.067761	|citrate (Si)-synthase activity|cellular carbohydrate metabolic process |transferase activity, transferring acyl groups, acyl groups converted into alkyl on transfer		CS, gltA; citrate synthase [EC:2.3.3.1]|Citrate (si)-synthase.
4035	157074	1.41656	-0.672835	-13.2741	0.918304	21.4747	0.525529	|intracellular protein transport |membrane		NSPN; novel plant SNARE
4042	56005	0.978014	0.405193	-10.4197	-0.49723	118.272	-0.355195	|nucleic acid binding |ATP-dependent DNA helicase activity |ATP-dependent RNA helicase activity |helicase activity |ATP binding |ATP-dependent helicase activity |DNA-dependent ATPase activity |RNA-dependent ATPase activity |protein-transmembrane transport	Purine metabolism	DDX6, RCK, DHH1; ATP-dependent RNA helicase DDX6/DHH1 [EC:3.6.4.13]|Adenosinetriphosphatase.
4051	205771	1.29149	0.042124	-13.0802	-1.5754	39.0467	-0.434888	|metalloendopeptidase activity|proteolysis |metallopeptidase activity |zinc ion binding
4064	141409	0.293358	0.527823	-17.6022	0.176565	2.31042	0.053338
4069	182576	1.37973	0.418143	-12.6678	0.285007	71.8066	0.102991
4072	55056	0.82963	-0.07248	-13.3867	-0.206256	53.8114	-0.981397	|chaperonin ATPase activity |protein binding |ATP binding |protein folding |chaperonin ATPase complex|cellular protein metabolic process |unfolded protein binding		Chaperonin ATPase.
4078	136865	1.37555	0.259672	-14.4386	-0.174954	18.447	-0.007839	|catalytic activity |ethanolamine-phosphate cytidylyltransferase activity|copper ion binding |electron transport |electron carrier activity |biosynthetic process |nucleotidyltransferase activity	Aminophosphonate metabolism|Glycerolipid metabolism	E2.7.7.15, PCYT1; choline-phosphate cytidylyltransferase [EC:2.7.7.15]|Ethanolamine-phosphate cytidylyltransferase.
4080	168887	0.45627	0.434388	-16.6514	0.63568	3.38121	0.010113
4083	183777	1.07699	0.417004	-11.4468	1.75972	34.9339	0.305696	|adenylate cyclase activity |nucleus |calcium- and calmodulin-responsive adenylate cyclase activity|transcription regulator activity |regulation of transcription	Purine metabolism	Adenylate cyclase.
4084	167096	0.392989	-0.266858	-15.3075	-0.334837	4.2108	0.065197
4085	76602	1.43499	0.366076	-9.61363	-0.692093	595.964	-0.484565	|hydrogen-transporting two-sector ATPase activity |hydrogen ion transmembrane transporter activity |ATP synthesis coupled proton transport |proton-transporting two-sector ATPase complex |hydrolase activity, acting on acid anhydrides, catalyzing transmembr	Flagellar assembly|Type III secretion system|ATP synthesis|photosynthesis	ATPF1A, atpA; F-type H+-transporting ATPase subunit alpha [EC:3.6.3.14]|H(+)-transporting two-sector ATPase.
4090	10159	0.782683	-0.410821	-15.7474	0.350861	8.90087	0.1963			WDR42A; WD repeat-containing protein 42A
4092	58686	1.3209	-1.35547	-12.0673	-0.28282	109.058	0.011938	|mitochondrial electron transport, NADH to ubiquinone |NADH dehydrogenase (ubiquinone) activity
4100	171434	1.32897	0.36033	-13.3031	-0.11338	29.8973	-0.314317
4109	9715	1.51268	0.169813	-15.5867	-1.19247	2.87537	-0.723043
4118	34069	1.39582	0.50402	-14.0054	-0.613525	98.3253	-0.498193	|peptidyl-prolyl cis-trans isomerase activity |cyclophilin |isomerase activity |FK506-sensitive peptidyl-prolyl cis-trans isomerase |cyclophilin-type peptidyl-prolyl cis-trans isomerase activity		PIN4; peptidyl-prolyl cis-trans isomerase NIMA-interacting 4 [EC:5.2.1.8]|Peptidylprolyl isomerase.
4119	129929	1.2297	-2.82215	-12.5673	-5.9522	18.5539	-3.84397
4121	148808	0.493346	0.458389	-16.7515	-0.0714906	4.16967	-1.11838	|intracellular |RNA processing
4124	188610	1.6117	-0.0662657	-13.4986	-0.240007	67.7755	-2.41718	|ATP binding |protein folding
4138	127873	1.54166	0.133164	-11.3789	-0.0837283	112.703	-0.459582	|integral to membrane
4145	144028	0.304043	0.261177	-16.5115	0.414776	5.36069	-2.24924	|diacylglycerol pyrophosphate phosphatase activity |nucleic acid binding |helicase activity |thiamin-pyrophosphatase activity |ATP binding |ATP-dependent helicase activity |8-oxo-7,8-dihydroguanine triphosphatase activity |UDP-2,3-diacylglucosamine hydrol	Folate biosynthesis|Starch and sucrose metabolism	In phosphorous-containing anhydrides.
4152	148361	1.07162	0.799543	-19.1543	0.0850689	3.04954	-0.41692
4162	195602	2.48329	0.173011	-8.65994	0.597537	3052.8	0.011841	|structural constituent of ribosome |intracellular |ribosome |translation |small ribosomal subunit		RP-S2e, RPS2; small subunit ribosomal protein S2e
4163	155610	0.290939	0.950056	-17.2443	0.39006	9.48518	-0.517049	|dihydroneopterin aldolase activity |folic acid and derivative metabolic process	Folate biosynthesis	folB; dihydroneopterin aldolase [EC:4.1.2.25]|Dihydroneopterin aldolase.
4164	170872	1.05665	0.0557745	-17.1387	0.965616	1.89963	0.400162
4175	122510	1.07407	0.268596	-14.0965	-0.59578	49.5771	-1.00555	|transporter activity |transport |integral to membrane
4183	193992	0.737987	0.657381	-14.2053	0.155553	6.49095	0.12247	|ubiquitin thiolesterase activity |ubiquitin-dependent protein catabolic process		Ubiquitin thiolesterase.
4184	182275	0.710952	-0.600859	-15.1119	0.000571245	23.8193	0.214771			SLC50A, SWEET; solute carrier family 50 (sugar transporter)
4208	205911	1.34368	0.298922	-15.6681	0.463734	11.9597	-0.674249	|protein binding
4216	137973	1.58265	0.0795416	-13.6251	-1.43056	45.8445	-0.713883
4217	29309	1.50164	0.171303	-14.6749	-0.871975	16.5753	0.410417	|protein folding |heat shock protein binding |unfolded protein binding
4218	195849	1.3516	0.0368184	-13.9754	-0.955593	95.8751	-1.63257	|nucleic acid binding		SFRS1_9; splicing factor, arginine/serine-rich 1/9
4226	113685	1.56488	0.339198	-13.8006	0.845175	26.0361	-0.590167
4243	183965	1.18051	0.273829	-11.0683	-0.218533	153.035	-0.390614	|two-component sensor activity |two-component signal transduction system (phosphorelay) |protein kinase activity |protein serine/threonine kinase activity|protein-tyrosine kinase activity |signal transducer activity |ATP binding |regulation of transcripti		E2.7.11.1; non-specific serine/threonine protein kinase [EC:2.7.11.1]|Protein kinase.
4252	189344	0.781489	0.529114	-16.5608	-0.361823	3.84579	1.31976	|electron transport |electron carrier activity |FAD binding		fixB, etfA; electron transfer flavoprotein alpha subunit
4258	9823	1.47094	0.422458	-12.7705	0.29963	139.69	-1.22178	|catalytic activity |tryptophan synthase activity |tryptophan metabolic process|metabolic process |pyridoxal phosphate binding	Phenylalanine, tyrosine and tryptophan biosynthesis	E4.2.1.20B, trpB; tryptophan synthase beta chain [EC:4.2.1.20]|Tryptophan synthase.
4261	196558	1.27819	-0.975327	-14.07	-4.42916	122.396	-2.16672	|peptidyl-prolyl cis-trans isomerase activity |protein folding
4262	104544	1.12652	-0.0482697	-17.5924	0.343589	1.6722	1.4276	|O-methyltransferase activity |acetylserotonin O-methyltransferase activity	Tryptophan metabolism	Acetylserotonin O-methyltransferase.
4281	196711	0.533225	0.910803	-17.4912	1.03658	3.18962	0.385819	|monooxygenase activity |thromboxane-A synthase activity|iron ion binding |electron transport |heme binding	Prostaglandin and leukotriene metabolism	Thromboxane-A synthase.
4284	58511	0.909296	0.546037	-13.8686	-0.415418	92.4049	-0.520554	|membrane
4297	153921	1.84519	0.138447	-14.4711	-0.0397512	33.401	-0.101883	|protein kinase activity |protein serine/threonine kinase activity |protein-tyrosine kinase activity |ATP binding |protein amino acid phosphorylation |phosphofructokinase activity |phosphorylase kinase regulator activity |cobinamide kinase activity |phosp	Benzoate degradation via CoA ligation|Inositol phosphate metabolism|Nicotinate and nicotinamide metabolism|Sphingoglycolipid metabolism|Starch and sucrose metabolism	SNRK2; serine/threonine-protein kinase SRK2 [EC:2.7.11.1]|Phosphotransferases with an alcohol group as acceptor.
4305	169578	1.10783	0.439465	-17.8711	5.57234	0.217076	-1.42316	|hydrolase activity		phoD; alkaline phosphatase D [EC:3.1.3.1]
4306	148683	1.38983	-0.169384	-15.406	-0.128132	6.08836	-0.253065	|ion channel activity |ion transport |membrane
4309	126030	1.07142	0.447773	-15.9822	-0.476771	25.9818	-2.24743	|tryptophan biosynthetic process |anthranilate phosphoribosyltransferase activity|metabolic process |transferase activity, transferring glycosyl groups	Phenylalanine, tyrosine and tryptophan biosynthesis	trpD; anthranilate phosphoribosyltransferase [EC:2.4.2.18]|Anthranilate phosphoribosyltransferase.
4310	185240	1.4421	0.735482	-15.8017	0.186806	2.65804	0.373778	|protein kinase activity |protein serine/threonine kinase activity|protein-tyrosine kinase activity |ATP binding |protein amino acid phosphorylation
4319	57440	1.26522	-0.0422452	-15.4793	-0.367314	49.0379	-0.816289	|ubiquitin-protein ligase activity |small conjugating protein ligase activity |post-translational protein modification |regulation of protein metabolic process |regulation of ubiquitin-protein ligase activity |regulation of ubiquitin-protein ligase activi		UBE2I, UBC9; ubiquitin-conjugating enzyme E2 I [EC:6.3.2.19]|Ubiquitin--protein ligase.
4326	186222	1.42842	0.213662	-13.1429	1.05249	45.8995	-0.291625	|lipid metabolic process
4327	169931	1.8908	-0.25972	-15.2066	0.577661	38.3356	0.900189
4328	195520	1.45837	0.24057	-15.0579	0.817165	25.2788	0.098141	|GTPase activity |protein binding |ATP binding |GTP binding |intracellular |regulation of transcription, DNA-dependent |intracellular protein transport |nucleocytoplasmic transport |signal transduction |small GTPase mediated signal transduction |transcrip		RAB8A, MEL; Ras-related protein Rab-8A
4334	24114	1.55769	0.104921	-16.0769	0.24454	11.7359	-0.285059	|protein binding		ACTB_G1; actin beta/gamma 1
4341	156911	0.922962	-0.28741	-15.2234	0.0113382	19.8939	-0.652246
4356	114692	1.56634	0.259576	-12.6308	-0.176978	128.028	-0.02964	|protein kinase activity |protein serine/threonine kinase activity |protein-tyrosine kinase activity |ATP binding |protein amino acid phosphorylation |phosphofructokinase activity |phosphorylase kinase regulator activity |cobinamide kinase activity |phosp	Benzoate degradation via CoA ligation|Inositol phosphate metabolism|Nicotinate and nicotinamide metabolism|Sphingoglycolipid metabolism|Starch and sucrose metabolism	GSK3B; glycogen synthase kinase 3 beta [EC:2.7.11.26]|Phosphotransferases with an alcohol group as acceptor.
4357	183668	1.2582	0.0823283	-14.2108	-0.0642871	34.4516	-0.548929
4372	195519	1.71792	0.0835218	-13.2795	0.00446071	110.288	-0.333668	|GTPase activity |small monomeric GTPase activity|protein binding |ATP binding |GTP binding |intracellular |regulation of transcription, DNA-dependent |intracellular protein transport |nucleocytoplasmic transport |signal transduction |small GTPase mediate		RAB; Rab family, other
4373	122447	1.50122	-0.0342084	-15.0384	0.64833	21.0929	-0.026828	|nucleotide binding |ATP binding |ATPase activity |nucleoside-triphosphatase activity		ABCF3; ATP-binding cassette, subfamily F, member 3
4374	141656	1.60194	0.0282781	-16.7481	-0.29652	14.404	-0.208752	|DNA binding |nuclease activity |nucleotide-excision repair
4383	168128	0.642866	0.308915	-15.2528	0.170205	4.38304	-0.717447	|nucleic acid binding |DNA binding |ATP-dependent DNA helicase activity |ATP-dependent RNA helicase activity |helicase activity |protein binding |ATP binding |ATP-dependent helicase activity |DNA-dependent ATPase activity |RNA-dependent ATPase activity |z	Purine metabolism	Adenosinetriphosphatase.
4384	143043	0.454024	0.0698334	-16.6074	0.184528	6.63711	-0.942698	|DNA-directed RNA polymerase activity |DNA-directed RNA polymerase I activity |DNA-directed RNA polymerase II activity |DNA-directed RNA polymerase III activity |RNA polymerase activity	RNA polymerase|Purine metabolism|Pyrimidine metabolism	DNA-directed RNA polymerase.
4395	182974	1.21736	0.219701	-14.5082	-0.314401	63.3836	-0.720403	|protein disulfide isomerase activity|isomerase activity |cell redox homeostasis		PDIA6, TXNDC7; protein disulfide-isomerase A6 [EC:5.3.4.1]|Protein disulfide isomerase.
4398	138046	0.89258	-0.158637	-14.3466	0.376211	19.7408	0.260023
4404	103782	1.26291	-0.198416	-15.2016	-1.25542	24.3082	0.223504
4413	195733	0.813232	0.3958	-14.6822	0.146035	14.5106	-0.626369	|protein kinase activity |protein serine/threonine kinase activity|protein-tyrosine kinase activity |ATP binding |protein amino acid phosphorylation		PRPF4B; serine/threonine-protein kinase PRP4 [EC:2.7.11.1]
4414	106450	0.880804	-0.575219	-16.4122	-0.508951	19.2011	0.562421
4424	115411	0.898757	0.106909	-15.7936	-0.286156	34.8671	-0.513718	|proteasome regulatory particle |proteolysis		PSMD8, RPN12; 26S proteasome regulatory subunit N12
4425	80312	1.44881	0.19944	-13.643	0.807958	20.057	-0.631504	|tricarboxylic acid cycle |phosphoenolpyruvate carboxylase activity
4426	133395	1.75517	-0.242463	-11.5088	-0.36919	244.875	0.059986	|iron ion binding |electron transport |ubiquinol-cytochrome-c reductase activity|electron carrier activity |heme binding	Oxidative phosphorylation	CYC1, CYT1, petC; ubiquinol-cytochrome c reductase cytochrome c1 subunit|Ubiquinol--cytochrome c reductase.
4427	24172	1.05411	0.314554	-12.345	-0.401009	173.411	-2.19119	|RNA binding |translation initiation factor activity |cytoplasm |translational initiation		EIF4E; translation initiation factor 4E
4433	194555	0.954385	0.239096	-15.437	-2.27882	14.949	-1.69029	|nucleic acid binding |zinc ion binding
4435	196874	1.28016	0.284317	-13.7456	-0.452981	50.6548	-0.495692	|monooxygenase activity |iron ion binding |electron transport |fluorene oxygenase activity |mono-butyltin dioxygenase activity |limonene 8-monooxygenase activity |tri-n-butyltin dioxygenase activity |di-n-butyltin dioxygenase activity |methylsilanetriol h	Ascorbate and aldarate metabolism|Flavonoids, stilbene and lignin biosynthesis|Fluorene degradation|gamma-Hexachlorocyclohexane degradation	CYP710A; cytochrome P450, family 710, subfamily A|Acting on paired donors, with incorporation or reduction of
4437	139747	1.18246	-0.0174469	-14.7048	0.062718	50.9572	-1.34335	|electron transport |electron carrier activity
4441	169342	1.08714	0.166567	-17.0102	-0.42154	9.71625	-0.790669	|transporter activity|binding |mitochondrial inner membrane |transport |membrane		SLC25A23S; solute carrier family 25 (mitochondrial phosphate transporter), member 23/24/25/41
4443	167685	1.07574	-0.0676269	-15.0641	0.730651	17.3339	0.745007
4446	188559	1.51754	0.433804	-15.2287	0.110199	14.541	-1.47765	|RNA binding |ribonuclease activity |exoribonuclease II activity		rnb; exoribonuclease II [EC:3.1.13.1]|Exoribonuclease II.
4448	184613	1.16426	-0.0558547	-14.1302	-0.522052	35.0047	0.158254
4450	104934	1.76525	0.0125518	-15.7145	0.530736	15.6564	0.108762	|protein kinase activity |ATP binding |protein amino acid phosphorylation		ADCK, ABC1; aarF domain-containing kinase
4452	195403	1.65334	-0.0818471	-13.2852	0.324364	34.1262	0.390924	|integral to membrane |vesicle-mediated transport		ATVAMP72; vesicle-associated membrane protein 72
4456	147520	1.10348	-0.122592	-13.3071	-0.096295	97.2846	-0.913817	|proteolysis |endopeptidase Clp activity		clpP, CLPP; ATP-dependent Clp protease, protease subunit [EC:3.4.21.92]|Endopeptidase Clp.
4460	160028	0.866644	0.120165	-13.8311	1.9001	18.8885	0.277602	|ubiquitin-protein ligase activity |small conjugating protein ligase activity |post-translational protein modification |regulation of protein metabolic process |regulation of ubiquitin-protein ligase activity |regulation of ubiquitin-protein ligase activi		Ubiquitin--protein ligase.
4464	184975	1.31729	0.182703	-11.6158	0.198967	108.035	-0.288956
4468	152682	1.41333	0.393393	-11.2302	-0.651888	295.333	0.069224
4471	194609	0.980406	0.196269	-11.657	-1.13948	102.314	0.484252	|metabolic process |serine-glyoxylate transaminase activity	Glycine, serine and threonine metabolism	AGXT; alanine-glyoxylate transaminase / serine-glyoxylate transaminase / serine-pyruvate transaminase [EC:2.6.1.44 2.6.1.45 2.6.1.51]|Serine--glyoxylate aminotransferase.
4472	185148	1.00197	0.458326	-13.8255	-0.578388	142.644	-1.00424
4473	176396	0.759078	0.258616	-16.3691	0.118256	2.33398	-0.069727
4479	187146	1.56276	0.229546	-14.3912	0.428952	10.3205	0.299231
4480	184244	1.01829	0.731891	-13.3113	-0.0260991	27.9454	-0.146579	|catalytic activity |phosphoprotein phosphatase activity |protein serine/threonine phosphatase activity |calcium-dependent protein serine/threonine phosphatase activity |magnesium-dependent protein serine/threonine phosphatase activity |magnesium-dependen		Serine/threonine specific protein phosphatase.
4484	205722	1.05054	-0.426282	-17.2498	-4.2405	5.20518	-1.26782	|calcium ion binding
4485	195621	2.01902	0.160531	-11.8492	-0.782091	277.547	-2.75427	|RNA binding |structural constituent of ribosome |intracellular |ribosome |translation		RP-L21, rplU; large subunit ribosomal protein L21
4487	16085	1.46261	-0.0385739	-16.1992	-3.18186	2.38136	-0.047143
4502	53583	1.44951	0.144839	-12.1122	-0.568412	153.54	-2.14817	|coproporphyrinogen oxidase activity |porphyrin biosynthetic process	Porphyrin and chlorophyll metabolism	hemF, CPOX; coproporphyrinogen III oxidase [EC:1.3.3.3]|Coproporphyrinogen oxidase.
4503	152239	0.865591	0.564452	-15.2843	0.123488	26.077	0.481965	|dihydroorotate dehydrogenase activity |dihydroorotate oxidase activity |'de novo' pyrimidine base biosynthetic process |membrane	Pyrimidine metabolism	DHODH; dihydroorotate dehydrogenase [EC:1.3.5.2]|Dihydroorotate oxidase.
4505	205932	1.53788	0.191144	-12.6608	0.436898	27.3242	-0.03707
4507	205758	1.07953	0.0915914	-14.3403	-0.33922	23.8519	-2.0798	|rRNA (adenine-N6,N6-)-dimethyltransferase activity |protein C-terminal carboxyl O-methyltransferase activity |C-methyltransferase activity |N-methyltransferase activity |O-methyltransferase activity |S-methyltransferase activity |RNA methyltransferase a	Aminophosphonate metabolism|Androgen and estrogen metabolism|Histidine metabolism|Porphyrin and chlorophyll metabolism|Selenoamino acid metabolism|Tryptophan metabolism|Tyrosine metabolism|Ubiquinone biosynthesis	PRMT1; protein arginine N-methyltransferase 1 [EC:2.1.1.-]|Methyltransferases.
4510	146442	1.45532	1.02221	-15.5766	0.375804	5.41158	0.554299	|catalytic activity
4516	34449	0.819527	-0.275764	-16.4717	-0.0475404	6.70457	0.872535
4519	192852	0.837895	-0.690357	-16.5881	-0.700435	15.1889	0.36756
4523	190369	1.86237	0.181961	-12.1682	-1.03754	324.852	-2.63936	|structural constituent of ribosome |intracellular |ribosome |translation		RP-L19, rplS; large subunit ribosomal protein L19
4528	141846	0.854856	0.0702326	-16.9183	-2.14707	5.96598	-0.063146	|histone acetyltransferase activity		Histone acetyltransferase.
4543	184636	1.37045	-0.589569	-14.3233	-1.47947	8.66305	0.436722
4552	136917	0.753785	0.564553	-13.6013	-0.126405	28.7409	-0.111716	|diacylglycerol pyrophosphate phosphatase activity |nucleic acid binding |helicase activity |thiamin-pyrophosphatase activity |ATP binding |ATP-dependent helicase activity |8-oxo-7,8-dihydroguanine triphosphatase activity |UDP-2,3-diacylglucosamine hydrol	Folate biosynthesis|Starch and sucrose metabolism	DDX23, PRP28; ATP-dependent RNA helicase DDX23/PRP28 [EC:3.6.4.13]|In phosphorous-containing anhydrides.
4556	171654	0.840216	0.476999	-18.4431	1.74728	3.1314	0.461663	|M phase of mitotic cell cycle |protein tyrosine phosphatase activity |intracellular |protein amino acid dephosphorylation
4566	195654	0.730922	0.31256	-14.4564	-1.07943	18.0837	-0.259631	|cis-Golgi network |intracellular protein transport |membrane
4567	205510	1.4706	0.106427	-12.4645	0.0732631	69.8624	-0.249444	|calcium ion binding |cell redox homeostasis
4576	136895	0.388802	1.12287	-15.2077	6.47027	3.97951	0.520226
4581	148836	2.03001	0.0778406	-11.869	0.635384	73.8014	0.601203	|GTPase activity |small monomeric GTPase activity|protein binding |ATP binding |GTP binding |intracellular |regulation of transcription, DNA-dependent |intracellular protein transport |nucleocytoplasmic transport |signal transduction |small GTPase mediate		RAB2A; Ras-related protein Rab-2A
4584	149878	1.39896	0.0970664	-17.1845	1.63403	6.99356	-0.953182
4587	188428	0.980151	0.156285	-14.6692	-0.742485	82.7423	-0.773719
4594	141639	1.01612	0.41227	-15.2683	0.799816	11.5758	0.356671	|metalloendopeptidase activity|proteolysis |metallopeptidase activity |zinc ion binding		E3.4.24.-
4606	194063	1.18813	-0.131035	-13.7121	0.852251	11.0799	-0.106664	|catalytic activity |acetate-CoA ligase activity|metabolic process	Glycolysis / Gluconeogenesis|Propanoate metabolism|Pyruvate metabolism|Reductive carboxylate cycle (CO2 fixation)	ACSS, acs; acetyl-CoA synthetase [EC:6.2.1.1]|Acetate--CoA ligase.
4613	127384	1.74326	0.310159	-11.1244	-0.399068	137.985	-1.35509	|catalytic activity |threonine synthase activity |metabolic process |threonine biosynthetic process|pyridoxal phosphate binding		thrC; threonine synthase [EC:4.2.3.1]
4627	119280	1.10402	0.396025	-14.6214	-0.441884	18.9226	0.018769	|magnesium ion binding |pyruvate kinase activity |glycolysis |potassium ion binding	Carbon fixation|Glycolysis / Gluconeogenesis|Purine metabolism|Pyruvate metabolism	PK, pyk; pyruvate kinase [EC:2.7.1.40]|Pyruvate kinase.
4629	97057	1.94778	0.302655	-12.6064	-0.703757	203.983	-1.22412	|ATP binding|endoplasmic reticulum |protein folding |unfolded protein binding
4637	195636	2.02759	-0.343685	-12.6297	-0.685764	251.506	-1.71512	|structural constituent of ribosome |intracellular |ribosome |translation		RP-L27, rpmA; large subunit ribosomal protein L27
4648	190074	1.68243	0.00883934	-13.8374	-0.231409	72.9788	-0.185701
4650	186369	0.596411	-0.610187	-15.9682	-0.151716	19.8874	-0.949935	|CDP-diacylglycerol-inositol 3-phosphatidyltransferase activity|phospholipid biosynthetic process |membrane |phosphotransferase activity, for other substituted phosphate groups	Glycerolipid metabolism	E2.7.8.11; CDP-diacylglycerol--inositol 3-phosphatidyltransferase [EC:2.7.8.11]|CDP-diacylglycerol--inositol 3-phosphatidyltransferase.
4652	116226	1.98672	0.351914	-9.71718	0.023936	414.335	-0.389933	|nucleic acid binding |RNA binding|mRNA metabolic process		PABPC; polyadenylate-binding protein
4658	33956	1.53485	0.306776	-11.1087	-0.715854	833.598	-0.736255
4659	121974	1.74209	0.0608845	-16.6633	0.631892	6.77471	-0.976402	|N-acetyltransferase activity |metabolic process
4661	185758	1.50579	-0.0801188	-12.6732	0.541585	14.5984	0.364939	|deoxyribodipyrimidine photo-lyase activity|DNA photolyase activity |DNA repair		CRY1; cryptochrome 1|Deoxyribodipyrimidine photolyase.
4662	149656	0.707719	0.19222	-14.723	-0.160459	12.3104	-0.124324
4668	185309	1.55576	-0.508077	-12.2202	-1.19866	354.025	-2.14279
4673	35878	1.08972	0.342101	-12.4886	1.17975	17.5104	0.73917
4675	113366	0.7651	0.0574175	-16.4541	-1.02704	36.2882	0.024965	|acyltransferase activity |maltose O-acetyltransferase activity		E2.3.1.79, maa; maltose O-acetyltransferase [EC:2.3.1.79]|Maltose O-acetyltransferase.
4679	93400	1.24106	0.481877	-19.3747	0.307596	1.94247	0.449203			CCDC130; coiled-coil domain-containing protein 130
4681	176076	0.739827	0.204193	-15.7089	1.35611	5.00437	0.247751	|carbohydrate metabolic process
4685	144475	1.80107	-0.319134	-15.1003	0.472483	6.40695	-0.804226
4695	113331	1.87888	-0.395598	-16.6332	0.353957	21.0786	-0.229462	|protein kinase activity |protein serine/threonine kinase activity |protein-tyrosine kinase activity |ATP binding |protein amino acid phosphorylation |phosphofructokinase activity |phosphorylase kinase regulator activity |cobinamide kinase activity |phosp	Benzoate degradation via CoA ligation|Inositol phosphate metabolism|Nicotinate and nicotinamide metabolism|Sphingoglycolipid metabolism|Starch and sucrose metabolism	SNRK2; serine/threonine-protein kinase SRK2 [EC:2.7.11.1]|Phosphotransferases with an alcohol group as acceptor.
4709	195583	0.977827	0.288736	-13.4119	-0.307316	19.7869	0.015301	|ARF guanyl-nucleotide exchange factor activity |intracellular |regulation of ARF protein signal transduction
4712	129760	1.08929	0.471356	-14.3373	0.106183	60.2977	-0.712987	|rRNA (adenine-N6,N6-)-dimethyltransferase activity |protein C-terminal carboxyl O-methyltransferase activity |methyltransferase activity |C-methyltransferase activity |N-methyltransferase activity |O-methyltransferase activity |S-methyltransferase activ	Aminophosphonate metabolism|Androgen and estrogen metabolism|Histidine metabolism|Porphyrin and chlorophyll metabolism|Selenoamino acid metabolism|Tryptophan metabolism|Tyrosine metabolism|Ubiquinone biosynthesis	VTE3, APG1; MPBQ/MSBQ methyltransferase|Methyltransferases.
4721	101662	1.60873	0.122568	-15.1193	0.586513	36.6395	-0.633165	|catalytic activity		argH, ASL; argininosuccinate lyase [EC:4.3.2.1]
4742	186030	0.653489	0.473802	-14.4233	0.468423	25.7103	-0.015892	|catalytic activity |iron-sulfur cluster binding
4748	182268	1.37053	0.559656	-17.057	0.12108	5.92373	0.836663
4757	195057	1.4978	0.0552004	-15.7162	0.992586	6.00981	0.655835	|catalytic activity |hydroxymethylglutaryl-CoA lyase activity	Butanoate metabolism|Synthesis and degradation of ketone bodies|Valine, leucine and isoleucine degradation	E4.1.3.4, HMGCL, hmgL; hydroxymethylglutaryl-CoA lyase [EC:4.1.3.4]|Hydroxymethylglutaryl-CoA lyase.
4758	175283	0.99238	0.0436236	-14.9658	-0.754004	28.8767	-1.1141
4759	193299	0.977291	0.421019	-13.2503	0.725107	4.65844	-0.419543	|two-component sensor activity |two-component response regulator activity |two-component signal transduction system (phosphorelay) |guanylate cyclase activity |protein histidine kinase activity |ion channel activity |ATP binding |regulation of transcripti	Purine metabolism	ANPRA, NPR1; atrial natriuretic peptide receptor A [EC:4.6.1.2]|Guanylate cyclase.
4765	101285	1.38538	-0.147686	-18.1517	0.57997	35.229	-0.258365			erpA; iron-sulfur cluster insertion protein
4771	142942	1.20182	0.250289	-16.7098	-0.228181	17.9989	-0.834177
4774	168596	1.09123	0.350319	-13.5044	0.147483	3.84189	0.140702	|rhodopsin-like receptor activity |G-protein coupled receptor protein signaling pathway |integral to membrane
4778	196383	1.35459	-0.130007	-18.3464	0.487851	2.39106	0.558676	|phosphoglycerate kinase activity |glycolysis
4781	135809	1.24732	0.0853048	-17.6062	-0.0940697	11.4817	-0.531566	|DNA-directed DNA polymerase activity |intracellular |DNA polymerase activity|sequence-specific DNA binding	DNA polymerase|Purine metabolism|Pyrimidine metabolism	DNA-directed DNA polymerase.
4796	192517	1.59679	-0.0250201	-10.581	-0.0485129	206.625	1.28605	|3-deoxy-7-phosphoheptulonate synthase activity |aromatic amino acid family biosynthetic process		E2.5.1.54, aroF, aroG, aroH; 3-deoxy-7-phosphoheptulonate synthase [EC:2.5.1.54]
4801	148682	1.78898	0.185554	-15.3786	-0.39503	13.3677	-0.402484
4802	195415	1.3209	0.0532656	-11.4932	-0.130343	63.4531	-0.283089	|structural molecule activity |protein binding |protein complex assembly |intracellular protein transport |protein transporter activity |vesicle-mediated transport |clathrin coat of trans-Golgi network vesicle |clathrin coat of coated pit
4804	127751	0.34371	0.77681	-17.0796	0.125107	4.96388	-0.53817	|nucleic acid binding |RNA polymerase II transcription factor activity |intracellular |nucleus |DNA repair |zinc ion binding |regulation of transcription		TFIIH2, GTF2H2, SSL1; transcription initiation factor TFIIH subunit 2
4805	95321	1.45991	0.120511	-15.9716	-0.75042	25.4268	-2.1347
4808	182705	1.81523	-0.982089	-12.5884	-4.47828	343.571	-1.6113
4811	185710	1.22349	0.309814	-13.5074	0.387285	20.7369	0.542695	|glycogen (starch) synthase activity|biosynthetic process	Starch and sucrose metabolism	Glycogen (starch) synthase.
4821	8547	0.77284	0.120421	-15.988	0.248196	10.5285	-0.19226	|nucleus		SMARCD; SWI/SNF-related matrix-associated actin-dependent regulator of chromatin subfamily D
4822	104930	1.94615	-0.110258	-15.479	-0.175442	44.7583	-1.37361	|pyrroline-5-carboxylate reductase activity |proline biosynthetic process	Arginine and proline metabolism|Urea cycle and metabolism of amino groups	E1.5.1.2, proC; pyrroline-5-carboxylate reductase [EC:1.5.1.2]|Pyrroline-5-carboxylate reductase.
4824	196941	0.698072	0.201828	-13.2937	-0.788324	64.7146	-1.45881	|ubiquitin ligase complex |ubiquitin-protein ligase activity |protein ubiquitination		PRPF19, PRP19; pre-mRNA-processing factor 19 [EC:6.3.2.19]
4836	157173	1.73486	0.0265292	-13.4292	-0.21213	124.225	-0.236693	|antioxidant activity |oxidoreductase activity |peroxiredoxin activity
4837	192564	1.06563	-0.274408	-16.1999	-0.766766	32.3582	0.481156	|thioredoxin-disulfide reductase activity|cell redox homeostasis
4847	189732	1.21122	-0.920805	-14.5425	-0.231829	16.2454	0.225746			rimN, SUA5; tRNA threonylcarbamoyladenosine biosynthesis protein
4865	195386	1.20889	0.0467127	-14.0475	0.47643	16.0608	1.57587	|ornithine-oxo-acid transaminase activity|transaminase activity |pyridoxal phosphate binding	Arginine and proline metabolism|Urea cycle and metabolism of amino groups	E2.6.1.13, rocD; ornithine--oxo-acid transaminase [EC:2.6.1.13]|Ornithine--oxo-acid aminotransferase.
4867	144472	1.89315	0.14413	-13.2746	-1.20526	71.7765	1.11779
4868	188711	0.927158	0.482735	-17.4436	0.224231	3.08393	-1.6449
4874	128945	1.01674	0.178104	-14.6371	-0.340181	38.9244	-0.525684	|signal recognition particle, endoplasmic reticulum targeting |SRP-dependent cotranslational protein targeting to membrane |7S RNA binding |endoplasmic reticulum signal peptide binding		SRP14; signal recognition particle subunit SRP14
4876	143294	0.699133	-0.161837	-15.7612	0.310018	24.8203	-1.08633
4880	192720	1.31332	0.0350474	-11.8708	0.261294	94.9989	-3.88012	|thiamin biosynthetic process		thiC; thiamine biosynthesis protein ThiC
4887	191672	1.7209	-0.192154	-12.5934	-0.521897	89.6107	0.146167			CCDC6, PTC; coiled-coil domain-containing protein 6
4892	127317	1.35423	0.046219	-12.6315	0.0142364	80.3592	0.175563	|electron transport |oxidoreductase activity |NAD binding		NDUFV2; NADH dehydrogenase (ubiquinone) flavoprotein 2 [EC:1.6.5.3 1.6.99.3]
4894	19746	1.22549	-0.359206	-13.849	0.405093	24.8214	1.11772	|iron ion binding |electron transport |protein folding |electron carrier activity |heat shock protein binding |unfolded protein binding|iron-sulfur cluster binding
4897	146571	0.967942	0.110716	-15.2822	-0.61633	26.2293	0.21731	|heat shock protein binding
4898	152504	1.31362	0.357833	-14.7164	1.04337	16.0985	0.009588
4906	129948	0.545544	0.297703	-17.8964	-0.354212	10.6701	0.17939
4913	127786	1.00315	0.163742	-12.0973	1.10554	32.5159	0.573618	|magnesium ion binding |pyruvate decarboxylase activity|transferase activity |thiamin pyrophosphate binding	Glycolysis / Gluconeogenesis	Pyruvate decarboxylase.
4923	205765	1.33376	0.413214	-14.2017	1.35792	2.62411	-0.172804	|transport|amino acid transport |amino acid transmembrane transporter activity |membrane
4924	144281	1.49707	-0.202148	-17.5637	-2.82953	20.9581	-6.86754	|5'-nucleotidase activity |hydrolase activity |IMP-GMP specific 5'-nucleotidase activity	Nicotinate and nicotinamide metabolism|Purine metabolism|Pyrimidine metabolism	5'-nucleotidase.
4925	195611	1.71647	0.0834317	-14.1094	0.355635	79.2403	0.485575	|electron carrier activity |protein disulfide oxidoreductase activity |cell redox homeostasis		grxC, GLRX, GLRX2; glutaredoxin 3
4928	186922	0.769968	0.561343	-14.9838	0.893157	8.05927	-0.037066	|protein binding |membrane |metal ion transport |metal ion transmembrane transporter activity		MRS2, MFM1; magnesium transporter
4930	182663	1.3281	0.447615	-12.6044	0.82799	50.0751	0.187878	|prenyltransferase activity |protein geranylgeranyltransferase activity |isoprenoid biosynthetic process |protein prenyltransferase activity |4-hydroxybenzoate octaprenyltransferase activity |protoheme IX farnesyltransferase activity |Sep-tRNA:Cys-tRNA sy		SPS, sds; all-trans-nonaprenyl-diphosphate synthase [EC:2.5.1.84 2.5.1.85]
4942	182821	1.09167	0.906139	-12.5222	0.940484	40.2108	-1.75181	|tricarboxylic acid cycle |phosphoenolpyruvate carboxylase activity	Carbon fixation|Pyruvate metabolism|Reductive carboxylate cycle (CO2 fixation)	Phosphoenolpyruvate carboxylase.
4943	195439	1.14191	-0.190283	-13.1047	-0.694704	73.986	-0.387891
4947	205678	1.63763	-0.397612	-15.7584	-1.54062	5.42497	-0.686273
4957	129874	1.30743	0.312681	-14.331	-0.527862	20.2955	-0.068806	|zinc ion binding |oxidoreductase activity		frmA, ADH5, adhC; S-(hydroxymethyl)glutathione dehydrogenase / alcohol dehydrogenase [EC:1.1.1.284 1.1.1.1]
4958	113560	0.607394	0.365552	-18.1574	0.249831	7.26628	-0.613879	|electron transport |oxidoreductase activity
4970	146270	0.604355	-0.0184589	-15.7137	-1.03283	21.4452	-3.6235
4972	144867	1.04349	0.37775	-14.8306	0.176075	32.5091	-0.946403	|phosphoprotein phosphatase activity |calcium-dependent protein serine/threonine phosphatase activity |magnesium-dependent protein serine/threonine phosphatase activity |magnesium-dependent protein serine/threonine phosphatase complex |CTD phosphatase act		PPP6C; serine/threonine-protein phosphatase 6 catalytic subunit [EC:3.1.3.16]|Serine/threonine specific protein phosphatase.
4974	196473	1.33017	-0.0295632	-15.2737	1.39812	2.10809	0.724091	|DNA binding
4978	196378	0.738082	0.519141	-15.1055	-1.42232	38.009	0.171713
4981	188144	1.72269	0.0779705	-12.0364	-0.347925	636.756	-0.015387	|calcium ion binding		CALM; calmodulin
4986	146723	1.09978	0.371098	-14.9781	-0.50705	25.1884	-0.895908
4987	194222	0.90103	0.127929	-13.5504	-0.881674	69.2871	-0.73918	|UDP-N-acetylmuramoylalanyl-D-glutamyl-2,6-diaminopimelate-D-alanyl-D-alanine ligase activity |ribosomal S6-glutamic acid ligase activity |coenzyme F420-0 gamma-glutamyl ligase activity |coenzyme F420-2 alpha-glutamyl ligase activity	Tryptophan metabolism|Ubiquinone biosynthesis	Acid--D-amino-acid ligases (peptide synthases).
4988	119262	0.6414	0.378014	-18.6908	1.43437	3.54045	0.596489			ACOT11; acyl-CoA thioesteraes 11 [EC:3.1.2.-]
4998	57090	1.58826	-0.0080561	-12.9996	-0.108292	69.0664	0.462357			NDUFA6; NADH dehydrogenase (ubiquinone) 1 alpha subcomplex 6 [EC:1.6.5.3 1.6.99.3]
5005	194461	1.25292	0.551175	-11.7417	-1.17116	152.479	-0.340324	|glycine hydroxymethyltransferase activity |glycine metabolic process |L-serine metabolic process	Cyanoamino acid metabolism|Glycine, serine and threonine metabolism|Lysine degradation|Methane metabolism|One carbon pool by folate	glyA, SHMT; glycine hydroxymethyltransferase [EC:2.1.2.1]|Glycine hydroxymethyltransferase.
5006	185186	1.18378	0.437147	-16.9659	-0.708567	3.66914	-0.620416	|lipid metabolic process |membrane |carotene metabolic process |oxidoreductase activity |oxidoreductase activity, acting on single donors with incorporation of molecular oxygen|oxidoreductase activity, acting on paired donors, with oxidation of a pair of
5009	190291	1.41058	-0.471639	-16.2185	-1.23146	54.0057	0.32165
5014	8793	0.703513	-0.348087	-17.8683	-4.8014	9.06654	-2.10182	|DNA binding |DNA (cytosine-5-)-methyltransferase activity |DNA methylation |DNA (cytosine-5-)-methyltransferase activity, acting on CpG substrates |DNA (cytosine-5-)-methyltransferase activity, acting on CpN substrates |DNA (cytosine-5-)-methyltransferas	Methionine metabolism	E2.1.1.37, DNMT, dcm; DNA (cytosine-5-)-methyltransferase [EC:2.1.1.37]|DNA (cytosine-5-)-methyltransferase.
5020	152765	1.17658	0.186054	-18.2424	1.50714	1.17412	1.12304
5025	138199	0.861879	0.34425	-12.5059	-0.300111	40.8321	-0.493033	|protein import into nucleus, docking |nucleus |nuclear pore |cytoplasm |intracellular protein transport |protein transporter activity		XPO1, CRM1; exportin-1
5028	77543	2.01664	-0.230247	-13.2522	-1.09626	245.924	-0.821324	|peptidyl-prolyl cis-trans isomerase activity |cyclophilin |protein folding |FK506-sensitive peptidyl-prolyl cis-trans isomerase |cyclophilin-type peptidyl-prolyl cis-trans isomerase activity		FKBP1; FK506-binding protein 1 [EC:5.2.1.8]|Peptidylprolyl isomerase.
5030	196484	1.26748	0.148351	-18.6345	-3.37107	0.159137	-1.50503
5034	206138	0.921463	0.320972	-14.9402	0.0582696	16.1101	-0.862724	|zinc ion binding
5042	196717	0.693801	0.592151	-14.5706	0.286207	23.7583	-0.400708	|monooxygenase activity |iron ion binding |electron transport |fluorene oxygenase activity |mono-butyltin dioxygenase activity |limonene 8-monooxygenase activity |tri-n-butyltin dioxygenase activity |di-n-butyltin dioxygenase activity |methylsilanetriol h	Ascorbate and aldarate metabolism|Flavonoids, stilbene and lignin biosynthesis|Fluorene degradation|gamma-Hexachlorocyclohexane degradation	CYP4; cytochrome P450, family 4 [EC:1.14.-.-]|Acting on paired donors, with incorporation or reduction of
5047	135238	0.604363	-0.231372	-15.167	-0.381664	14.0594	-0.95822	|histone acetyltransferase activity		BDP1, TFC5; transcription factor TFIIIB component B''|Histone acetyltransferase.
5052	117035	1.14814	0.130762	-17.0745	2.93108	3.44566	0.103378	|catalytic activity |pantetheine-phosphate adenylyltransferase activity|biosynthetic process	Pantothenate and CoA biosynthesis	E2.7.7.3B; pantetheine-phosphate adenylyltransferase [EC:2.7.7.3]|Pantetheine-phosphate adenylyltransferase.
5061	97880	0.8179	0.0975188	-17.3877	-0.522453	6.90933	0.085534	|glucose dehydrogenase activity |oxidoreductase activity |pinocarveol dehydrogenase activity |chloral hydrate dehydrogenase activity |hydroxymethylmethylsilanediol oxidase activity |1-phenylethanol dehydrogenase activity |myrtenol dehydrogenase activity |	Benzoate degradation via CoA ligation|Ethylbenzene degradation	E1.1.1.200; aldose-6-phosphate reductase (NADPH2) [EC:1.1.1.200]|Acting on the CH-OH group of donors.
5064	183831	0.781698	0.286437	-12.5797	0.221758	9.36046	0.613009	|sodium ion transport |bile acid:sodium symporter activity |membrane		TC.BASS; bile acid:Na+ symporter, BASS family
5067	112343	0.892151	0.667074	-15.9169	0.140361	19.2178	-1.00647			PPP2R3; protein phosphatase 2 (formerly 2A), regulatory subunit B''
5068	153077	0.602454	1.09681	-15.5608	-0.531544	7.90668	-0.215541
5070	187947	1.06964	0.408431	-13.5165	-0.0163647	40.5017	-0.1356	|metalloendopeptidase activity |proteolysis |metallopeptidase activity |zinc ion binding |oligopeptidase A activity		prlC; oligopeptidase A [EC:3.4.24.70]|Oligopeptidase A.
5074	7214	0.877151	0.514187	-17.571	-0.545393	3.79552	0.054253	|catalytic activity |arginine decarboxylase activity	Arginine and proline metabolism|Glutamate metabolism	E4.1.1.18, ldcC, cadA; lysine decarboxylase [EC:4.1.1.18]|Arginine decarboxylase.
5075	196245	1.45154	-0.437777	-11.3516	0.626505	64.6545	0.870065	|carbonate dehydratase activity |zinc ion binding |carbon utilization	Nitrogen metabolism	cynT, can; carbonic anhydrase [EC:4.2.1.1]|Carbonate dehydratase.
5077	101649	0.714947	-0.459238	-16.3756	0.306561	9.89526	-0.048165			VTE1, SXD1; tocopherol cyclase
5083	189324	1.65548	0.0876585	-12.9519	1.01025	53.4378	0.29608
5093	137286	1.54509	0.126136	-11.5764	0.0787393	139.261	0.455128	|protein kinase activity |protein serine/threonine kinase activity |protein-tyrosine kinase activity |ATP binding |protein amino acid phosphorylation |phosphofructokinase activity |phosphorylase kinase regulator activity |cobinamide kinase activity |phosp	Benzoate degradation via CoA ligation|Inositol phosphate metabolism|Nicotinate and nicotinamide metabolism|Sphingoglycolipid metabolism|Starch and sucrose metabolism	CSNK1E; casein kinase 1, epsilon [EC:2.7.11.1]|Phosphotransferases with an alcohol group as acceptor.
5098	190282	1.16684	0.057171	-13.4751	-1.85053	56.7707	-0.280826
5105	192806	1.84797	-0.0348519	-12.1169	0.146271	123.371	0.283294	|cytochrome-c peroxidase activity|peroxidase activity |electron transport |response to oxidative stress |heme binding		E1.11.1.5; cytochrome c peroxidase [EC:1.11.1.5]|Cytochrome-c peroxidase.
5110	148711	1.13386	-0.154754	-18.4983	0.372106	1.25666	-0.812987			KCNMA1; potassium large conductance calcium-activated channel subfamily M alpha member 1
5116	115623	1.52093	-0.199673	-14.8456	-0.215535	19.1532	-0.269619	|ribokinase activity |D-ribose metabolic process	Pentose phosphate pathway	Ribokinase.
5118	183374	1.60611	0.195961	-14.7981	0.123855	28.3845	-0.820233	|microtubule |tubulin folding |unfolded protein binding
5119	145987	0.820569	0.385219	-12.4631	-0.810161	170.564	-0.566545	|dihydrolipoyllysine-residue succinyltransferase activity |tricarboxylic acid cycle |metabolic process |acyltransferase activity |oxoglutarate dehydrogenase complex		DLST, sucB; 2-oxoglutarate dehydrogenase E2 component (dihydrolipoamide succinyltransferase) [EC:2.3.1.61]
5120	114649	0.790282	0.169808	-15.8607	-0.330798	29.5151	-0.401516	|catalytic activity |2-amino-4-hydroxy-6-hydroxymethyldihydropteridine diphosphokinase activity |protein modification process |ubiquitin cycle |small protein activating enzyme activity |UDP-N-acetylmuramoylalanyl-D-glutamyl-2,6-diaminopimelate-D-alanyl-D-	Tryptophan metabolism|Ubiquinone biosynthesis	UBE1C, UBA3; ubiquitin-activating enzyme E1 C [EC:6.3.2.19]|Acid--D-amino-acid ligases (peptide synthases).
5130	151596	0.864317	0.192799	-16.5172	0.433059	8.11612	-0.214448	|structural constituent of ribosome |intracellular |ribosome |translation		RP-L33, rpmG; large subunit ribosomal protein L33
5142	195627	2.06912	-0.107383	-12.1897	-0.668126	278.866	-2.28397	|RNA binding |structural constituent of ribosome |intracellular |ribosome |translation		RP-S13, rpsM; small subunit ribosomal protein S13
5143	131550	1.20056	-0.0927541	-12.2816	-0.178343	92.9567	-0.348869	|phosphoprotein phosphatase activity |calcium-dependent protein serine/threonine phosphatase activity |magnesium-dependent protein serine/threonine phosphatase activity |magnesium-dependent protein serine/threonine phosphatase complex |CTD phosphatase act		PPP2R1; protein phosphatase 2 (formerly 2A), regulatory subunit A|Serine/threonine specific protein phosphatase.
5145	149336	0.847886	0.135869	-10.4923	1.90132	71.4528	-1.26769	|subtilase activity |proteolysis
5146	141888	0.485592	0.197213	-16.4771	1.75395	2.66536	0.88712	|ubiquitin conjugating enzyme activity|protein modification |ubiquitin cycle
5155	15736	1.18443	0.878582	-12.8944	-0.279407	64.9939	-0.695831	|protein kinase activity |protein serine/threonine kinase activity|ATP binding |protein amino acid phosphorylation		Protein kinase.
5167	149314	0.540816	1.13663	-14.2801	-0.123212	5.88811	-0.021845	|double-stranded RNA binding |histone acetyltransferase activity|intracellular		Histone acetyltransferase.
5175	135609	1.12813	-0.0624002	-12.3142	0.36803	48.2756	0.304037	|aldehyde dehydrogenase (NAD) activity	1,2-Dichloroethane degradation|Arginine and proline metabolism|Ascorbate and aldarate metabolism|beta-Alanine metabolism|Bile acid biosynthesis|Butanoate metabolism|Fatty acid metabolism|Glycerolipid metabolism|Glycolysis / Gluconeogenesis|Histidine metab	E1.2.1.3; aldehyde dehydrogenase (NAD+) [EC:1.2.1.3]|Aldehyde dehydrogenase (NAD+).
5180	127171	1.14062	0.243386	-15.207	-0.305829	12.779	-0.521653	|3'-5'-exoribonuclease activity |RNA binding |5'-3' exoribonuclease activity		RRP40, EXOSC3; exosome complex component RRP40|Exoribonucleases producing 5'-phosphomonoesters.
5182	104382	0.478901	0.413101	-16.8349	-0.333949	25.7966	-0.551098	|RNA binding		SF1; splicing factor 1
5217	182345	1.10587	-0.469588	-16.5324	-2.41386	46.1111	-1.82998
5228	115988	1.04582	0.103489	-18.029	-0.835417	12.2305	-0.96446
5233	105167	0.797681	0.139539	-15.191	-0.741562	24.0004	-0.040592	|integral to membrane
5236	186410	1.09343	0.229206	-12.8841	-0.383967	176.055	-0.897249	|nucleus |nucleosome assembly		NAP1L1, NRP; nucleosome assembly protein 1-like 1
5239	195566	1.20103	-0.151906	-14.9814	0.577252	30.2971	0.57936	|protein transport
5243	196691	1.71012	-0.0117565	-14.0416	1.89858	8.47753	-0.288557	|monooxygenase activity |iron ion binding |electron transport |heme binding
5245	149843	1.18908	0.0496606	-13.3077	-2.02205	124.426	-2.94073
5250	82916	0.990025	-0.170652	-12.7376	-0.555772	35.4848	1.16014	|glutamate dehydrogenase [NAD(P)+] activity|amino acid metabolic process |oxidoreductase activity	Arginine and proline metabolism|D-Glutamine and D-glutamate metabolism|Glutamate metabolism|Nitrogen metabolism|Urea cycle and metabolism of amino groups	E1.4.1.3; glutamate dehydrogenase (NAD(P)+) [EC:1.4.1.3]|Glutamate dehydrogenase (NAD(P)+).
5256	142782	0.659689	0.281183	-17.0934	0.127218	2.16145	-0.472672			PIGV; phosphatidylinositol glycan, class V [EC:2.4.1.-]
5276	170508	0.827473	0.461346	-15.2015	0.0397889	22.548	0.164199	|gamma-glutamyltransferase activity		ggt; gamma-glutamyltranspeptidase [EC:2.3.2.2]
5277	196609	1.29601	0.286216	-12.6624	0.172901	128.45	-0.941097	|catalytic activity		leuA; 2-isopropylmalate synthase [EC:2.3.3.13]
5278	189016	1.3035	0.217505	-14.6162	0.61794	22.954	1.35522			SYP5; syntaxin of plants SYP5
5281	148911	0.956512	0.746714	-16.9477	0.35707	11.9344	-0.293004
5285	119209	1.10355	0.625225	-15.8322	0.363452	25.1481	-0.419801	|nucleic acid binding |zinc ion binding
5300	101874	0.812571	0.166101	-17.8814	0.0771978	8.95748	-1.0546	|heme binding |transition metal ion binding
5305	195412	1.78382	-0.116648	-14.7361	-0.58005	13.5357	-0.410215	|membrane		STX5; syntaxin 5
5309	205655	1.12976	-0.211456	-14.8001	-1.27343	82.9153	-1.4264	|protein binding |mitochondrial outer membrane translocase complex |protein import into mitochondrial outer membrane
5322	193895	0.719156	0.424112	-17.4837	0.184384	9.47652	-0.412667	|metabolic process |acyltransferase activity
5335	21670	0.776834	0.146275	-14.8855	0.647535	6.54355	0.353399	|protein amino acid glycosylation |galactosyltransferase activity |membrane |galactosylxylosylprotein 3-beta-galactosyltransferase activity	Chondroitin / heparan sulfate biosynthesis	B3GALT1; beta-1,3-galactosyltransferase 1 [EC:2.4.1.-]|Galactosylxylosylprotein 3-beta-galactosyltransferase.
5344	173525	0.774729	0.289311	-14.8995	-0.0114659	8.35495	-1.13414	|cysteine-type endopeptidase activity |electron transport |proteolysis |amine oxidase activity|oxidoreductase activity	Arginine and proline metabolism|Glycine, serine and threonine metabolism|Histidine metabolism|Phenylalanine metabolism|Tryptophan metabolism|Tyrosine metabolism	FMS1, AtPAO3; non-specific polyamine oxidase [EC:1.5.3.17]|Amine oxidase (flavin-containing).
5356	188207	1.3586	0.0132499	-12.548	-1.74294	100.212	-1.32621	|protein secretion |P-P-bond-hydrolysis-driven protein transmembrane transporter activity |membrane		SEC61A; protein transport protein SEC61 subunit alpha
5357	24096	1.05469	0.216342	-13.9255	-0.359436	69.2583	-0.420613	|nucleotide binding |threonine endopeptidase activity |proteasome endopeptidase activity|ATP binding |nucleus |cytoplasm |hydrolase activity |nucleoside-triphosphatase activity |protein catabolic process		PSMC6, RPT4; 26S proteasome regulatory subunit T4|Proteasome endopeptidase complex.
5358	183306	1.25229	0.438913	-15.1412	-0.0407192	16.027	0.133629
5359	205571	0.973663	0.220294	-12.853	0.421149	25.1994	-0.447538	|galactinol-sucrose galactosyltransferase activity	Galactose metabolism	E2.4.1.82; raffinose synthase [EC:2.4.1.82]|Galactinol--sucrose galactosyltransferase.
5363	138672	1.14	-0.0843399	-12.5266	1.66391	25.9779	1.28381	|nucleotide binding |ATP binding |transport |integral to membrane |ATPase activity |nucleoside-triphosphatase activity|ATPase activity, coupled to transmembrane movement of substances
5366	132065	1.34675	0.108467	-14.6562	0.0313449	46.4182	-0.197315	|3-oxoacyl-[acyl-carrier-protein] reductase activity|metabolic process |oxidoreductase activity	Fatty acid biosynthesis (path 1)	fabG; 3-oxoacyl-[acyl-carrier protein] reductase [EC:1.1.1.100]|3-oxoacyl-[acyl-carrier protein] reductase.
5368	187195	1.79566	0.164385	-12.2447	-1.16209	179.153	-2.3061	|structural constituent of ribosome |intracellular |ribosome |translation
5377	184191	0.480368	0.299554	-18.8637	0.751731	4.57061	0.018345
5389	195613	1.49524	-0.0834493	-14.311	-0.547342	48.9602	0.140108	|cell redox homeostasis		trxA; thioredoxin 1
5394	123659	1.21383	-0.953001	-16.876	-0.609791	5.32839	-0.546539
5402	95444	1.32275	0.153541	-16.5483	-0.557619	23.4105	-1.41912	|dihydrolipoamide branched chain acyltransferase activity |H2A/H2B histone acetyltransferase activity|H3/H4 histone acetyltransferase activity|N-acetyltransferase activity |metabolic process |O-acyltransferase activity |acyltransferase activity |palmitole	Aminosugars metabolism|Benzoate degradation via CoA ligation|Butanoate metabolism|D-Arginine and D-ornithine metabolism|Ethylbenzene degradation|Glycerolipid metabolism|Histidine metabolism|Lipopolysaccharide biosynthesis|Lysine biosynthesis|Lysine degrad	E2.3.1.88; peptide alpha-N-acetyltransferase [EC:2.3.1.88]|Transferring groups other than amino-acyl groups.
5415	107651	0.391698	0.944981	-16.0571	-0.0211948	13.4427	-0.431599			RAPTOR; regulatory associated protein of mTOR
5418	147387	0.935458	0.603449	-23.2022	-3.45145	0.269583	-1.47498	|protein-L-isoaspartate (D-aspartate) O-methyltransferase activity |protein modification process		Protein-L-isoaspartate(D-aspartate) O-methyltransferase.
5427	159567	1.06652	0.33809	-18.1563	1.46371	4.70895	1.92047
5431	183224	1.01621	0.0278473	-15.2246	-0.261741	19.7843	-0.15969
5434	26265	1.28497	0.558293	-12.4336	-1.35969	150.438	-1.3306	|triose-phosphate isomerase activity |metabolic process	Carbon fixation|Fructose and mannose metabolism|Glycerolipid metabolism|Glycolysis / Gluconeogenesis|Inositol metabolism	TPI, tpiA; triosephosphate isomerase (TIM) [EC:5.3.1.1]|Triosephosphate isomerase.
5439	191403	1.14938	-0.797716	-14.3407	4.26458	2.8495	1.64982	|cytoplasm |electron transport |oxidoreductase activity |oxidoreductase activity, acting on other nitrogenous compounds as donors |iron-sulfur cluster binding		hcp; hydroxylamine reductase [EC:1.7.-.-]
5442	118879	1.33024	0.124544	-17.5101	-0.898439	18.8166	-0.765177	|nucleic acid binding |peptidyl-prolyl cis-trans isomerase activity |cyclophilin |FK506-sensitive peptidyl-prolyl cis-trans isomerase |cyclophilin-type peptidyl-prolyl cis-trans isomerase activity		Peptidylprolyl isomerase.
5443	182920	1.35842	0.110815	-14.3615	-1.82109	118.599	-1.3229	|protein transporter activity |protein secretion |protein transport |P-P-bond-hydrolysis-driven protein transmembrane transporter activity |membrane |integral to membrane		tatA; sec-independent protein translocase protein TatA
5446	205579	1.51822	0.0429973	-15.8767	-0.505311	4.40362	-1.65297
5458	195441	0.522786	0.534787	-16.0407	0.179389	9.9512	0.257777
5464	186208	0.901963	-0.0967229	-16.8377	-0.0989093	4.14991	0.703838
5466	184451	0.75047	-0.434209	-18.5762	-0.671631	1.96366	-0.342545
5469	98108	0.690016	-0.0444656	-16.0065	0.490416	12.2276	-1.75071			UTP18; U3 small nucleolar RNA-associated protein 18
5471	96092	0.416218	0.211189	-19.2419	-1.54292	3.16578	-0.459381
5473	142734	1.93219	-0.476168	-16.643	0.366327	10.2028	0.769144	|peroxidase activity |electron transport |response to oxidative stress |heme binding
5485	298	0.840388	0.851786	-21.875	3.18489	0.199417	0.354306	|protein folding |heat shock protein binding |unfolded protein binding
5490	186850	1.02929	-0.26758	-14.7659	-0.523637	17.4532	-0.414957
5507	155147	0.433118	1.15252	-14.5024	0.607342	33.2373	0.159496			BRCC3; BRCA1/BRCA2-containing complex subunit 3
5508	117843	0.546629	0.470932	-16.8652	0.634971	2.07974	0.056477	|nucleotide binding |nucleic acid binding |DNA binding |DNA-directed DNA polymerase activity |nucleobase, nucleoside, nucleotide and nucleic acid metabolic process |DNA replication |DNA polymerase activity	DNA polymerase|Purine metabolism|Pyrimidine metabolism	POLZ1, rev3; DNA polymerase zeta subunit [EC:2.7.7.7]|DNA-directed DNA polymerase.
5510	121477	0.690087	0.453823	-17.516	-0.494707	8.89743	-0.278252			LEO1; RNA polymerase-associated protein LEO1
5515	182903	1.54608	0.248995	-14.305	0.679515	32.2193	0.386381
5517	195954	0.0865407	0.867399	-14.6442	0.441959	20.5677	-1.28741			PWP2, UTP1; periodic tryptophan protein 2
5523	195616	1.54338	0.494444	-10.5579	-1.08152	189.606	-2.90223	|RNA binding |structural constituent of ribosome |translation elongation factor activity |intracellular |ribosome |translation |translational elongation		K06959; uncharacterized protein
5531	183171	1.02764	0.166329	-17.4094	-0.636465	3.3285	2.0746	|membrane |metal ion transport |metal ion transmembrane transporter activity		SLC39A1_2_3, ZIP1_2_3; solute carrier family 39 (zinc transporter), member 1/2/3
5538	168911	0.0379362	1.14101	-16.1622	-0.781643	1.65402	-1.29524
5547	206096	0.98979	-0.70155	-14.474	-0.122992	30.6898	0.592932
5548	196317	1.08118	0.338244	-15.5168	-0.442688	23.5554	-0.87558	|chorismate mutase activity |aromatic amino acid family biosynthetic process	Phenylalanine, tyrosine and tryptophan biosynthesis	E5.4.99.5; chorismate mutase [EC:5.4.99.5]|Chorismate mutase.
5550	193677	0.793339	0.309491	-12.673	-0.28004	115.348	-2.22141			EIF3H; translation initiation factor 3 subunit H
5551	132836	1.20865	-0.0278553	-13.5828	0.381086	46.217	0.145851	|ubiquitin-protein ligase activity |small conjugating protein ligase activity |post-translational protein modification |regulation of protein metabolic process |regulation of ubiquitin-protein ligase activity |regulation of ubiquitin-protein ligase activi		Ubiquitin--protein ligase.
5557	6823	1.05054	-0.0824334	-16.5436	0.237534	5.59638	-0.335964	|nucleus |zinc ion binding |chromatin modification |histone-lysine N-methyltransferase activity	Lysine degradation	Histone-lysine N-methyltransferase.
5559	79261	0.550749	0.863585	-17.0439	-0.239008	9.05839	-0.143763	|procollagen-proline 4-dioxygenase activity |procollagen-proline, 2-oxoglutarate-4-dioxygenase complex |oxidoreductase activity, acting on paired donors, with incorporation or reduction of molecular oxygen, 2-oxoglutarate as one donor, and incorporation o	Arginine and proline metabolism	Procollagen-proline,2-oxoglutarate-4-dioxygenase.
5562	54576	1.35806	0.124797	-13.518	-1.32699	149.131	-0.912871
5568	123383	1.42842	0.513716	-16.6677	0.326158	20.2655	-0.432851	|DNA binding |DNA-directed RNA polymerase activity |DNA-directed RNA polymerase I activity |DNA-directed RNA polymerase II activity |DNA-directed RNA polymerase III activity |transcription |RNA polymerase activity|protein dimerization activity	RNA polymerase|Purine metabolism|Pyrimidine metabolism	RPC19, POLR1D; DNA-directed RNA polymerases I and III subunit RPAC2|DNA-directed RNA polymerase.
5582	98182	1.31184	0.102674	-15.208	-0.505685	56.8828	-1.42377	|translation elongation factor activity |GTPase activity |GTP binding |intracellular |translational elongation		tuf, TUFM; elongation factor Tu
5585	111940	1.11069	0.237345	-15.6299	2.70125	17.6096	0.67586	|phosphoprotein phosphatase activity |calcium-dependent protein serine/threonine phosphatase activity |magnesium-dependent protein serine/threonine phosphatase activity |magnesium-dependent protein serine/threonine phosphatase complex |CTD phosphatase act		Serine/threonine specific protein phosphatase.
5595	172252	0.699	-0.73944	-17.4978	-0.840165	4.08323	0.598202
5597	181913	1.26257	0.209647	-16.3826	-0.0202885	48.9379	-1.73617	|antioxidant activity |oxidoreductase activity |peroxiredoxin activity		BCP, PRXQ, DOT5; peroxiredoxin Q/BCP [EC:1.11.1.15]
5598	152884	1.35295	0.139993	-15.3012	2.0757	5.18101	-0.12041			NAPEPLD; N-acyl-phosphatidylethanolamine-hydrolyzing phospholipase D [EC:3.1.4.54]
5613	130971	0.869301	0.157372	-16.2425	1.29047	35.1371	-0.463674	|DNA binding
5614	129368	0.997186	0.44526	-10.826	-0.184133	53.9076	-1.16359
5625	205828	0.805992	0.421715	-15.4386	-0.888777	21.3797	-1.01602	|protein binding		PRPF40, PRP40; pre-mRNA-processing factor 40
5629	154349	1.57952	0.16681	-14.8292	-0.497102	33.1437	-0.17173
5637	120033	1.16067	0.424302	-15.2162	-0.391674	11.0007	-0.558805	|protein import into nucleus, docking |nucleus |nuclear pore |cytoplasm |intracellular protein transport |protein transporter activity
5638	184900	0.877535	-0.509969	-15.1891	-0.577612	46.0552	0.11114
5642	116572	0.751439	0.326092	-17.8318	-0.0677795	7.94686	0.212788
5645	138524	1.39865	0.132092	-12.5235	-1.2341	150.822	-3.6439	|transaminase activity |pyridoxal phosphate binding|tetrapyrrole biosynthetic process |glutamate-1-semialdehyde 2,1-aminomutase activity	Porphyrin and chlorophyll metabolism	hemL; glutamate-1-semialdehyde 2,1-aminomutase [EC:5.4.3.8]|Glutamate-1-semialdehyde 2,1-aminomutase.
5646	158427	0.847141	0.0584019	-14.8796	0.146618	22.7414	-0.141529	|nucleus |regulation of transcription, DNA-dependent		YEATS4, GAS41, YAF9; YEATS domain-containing protein 4
5651	132194	1.23842	0.296184	-11.7807	-1.65397	294.282	-2.58391	|uroporphyrinogen decarboxylase activity |porphyrin biosynthetic process	Porphyrin and chlorophyll metabolism	hemE, UROD; uroporphyrinogen decarboxylase [EC:4.1.1.37]|Uroporphyrinogen decarboxylase.
5661	191051	0.7646	-0.356507	-12.8153	0.365019	55.2206	0.033384	|metabolic process |acyltransferase activity |acetyltransferase activity		pta; phosphate acetyltransferase [EC:2.3.1.8]
5672	147577	0.460564	0.598212	-18.4178	-0.307929	5.55286	-0.039882	|nucleic acid binding |intracellular |zinc ion binding
5676	143909	1.1088	0.0828765	-14.3676	1.1196	14.4837	0.09067
5681	146614	1.52815	0.283459	-14.3931	-0.815276	18.7359	-0.356144
5687	196913	1.00005	0.678831	-13.0592	-0.757825	27.7286	1.77232
5698	144265	0.657711	-0.187832	-18.9209	-3.21281	0.878187	-3.02352	|exo-alpha-sialidase activity	N-Glycan degradation|Sphingoglycolipid metabolism	Exo-alpha-sialidase.
5709	142255	0.834317	-0.0677498	-16.9394	0.912427	1.70793	1.04741
5710	133193	0.991363	0.55888	-14.3778	-0.461994	32.6039	-1.59831
5716	160073	0.927498	-0.895985	-15.7651	-0.342222	47.1705	-0.000283			DYNLT; dynein light chain Tctex-type 1
5720	205754	1.58536	0.248766	-15.7105	-0.247921	12.0757	-1.1088	|cell redox homeostasis
5721	1670	1.86688	0.0963911	-15.5722	-1.51323	94.944	-0.424404
5733	184328	2.18932	0.112356	-12.2257	0.456022	73.119	-0.013643	|cell wall catabolic process
5735	137761	1.2783	0.167342	-14.0245	0.542878	38.1289	1.14169	|4-hydroxyphenylpyruvate dioxygenase activity |aromatic amino acid family metabolic process	Phenylalanine metabolism|Tyrosine metabolism	HPD, hppD; 4-hydroxyphenylpyruvate dioxygenase [EC:1.13.11.27]|4-hydroxyphenylpyruvate dioxygenase.
5738	196056	0.696155	0.293626	-13.3866	-0.0990503	36.1309	0.165207
5788	60278	1.59447	-0.33908	-12.624	-2.33369	333.786	-1.2607
5791	152767	0.837021	0.952587	-16.3089	1.38621	3.66731	0.765169	|histone acetyltransferase activity		Histone acetyltransferase.
5803	191472	1.17616	0.076167	-14.944	0.634335	0.125093	3.63593	|signal transducer activity |signal transduction
5806	195524	1.19414	0.350453	-10.343	-1.54854	191.564	-1.035	|biosynthetic process |magnesium chelatase activity		chlH, bchH; magnesium chelatase subunit H [EC:6.6.1.1]
5810	55270	1.47026	0.581315	-10.5401	-1.03876	206.399	-0.936335	|nucleotide binding |ATP-dependent peptidase activity |metalloendopeptidase activity |stromelysin 3 activity |serine-type endopeptidase activity |ATP binding |proteolysis |collagenase activity |zinc ion binding |prenyl protein specific endopeptidase activ		ftsH, hflB; cell division protease FtsH [EC:3.4.24.-]|Metalloendopeptidases.
5816	6783	1.26921	0.277546	-12.2986	0.198774	11.7638	-0.429441	|nucleic acid binding |DNA binding |ATP-dependent DNA helicase activity |ATP-dependent RNA helicase activity |helicase activity |ATP binding |ATP-dependent helicase activity |DNA-dependent ATPase activity |RNA-dependent ATPase activity |protein-transmembr	Purine metabolism	Adenosinetriphosphatase.
5820	186531	1.95167	-1.19423	-12.6232	-4.56118	1049.44	-1.24747	|protein binding |photosystem I |photosynthesis |thylakoid membrane	photosynthesis	psaN; photosystem I subunit PsaN
5823	78348	1.63378	0.193752	-9.58	-0.678614	726.767	-0.230986	|nucleotide binding |hydrogen-transporting two-sector ATPase activity |ATP biosynthetic process |hydrogen-exporting ATPase activity, phosphorylative mechanism |hydrogen ion transmembrane transporter activity |ATP synthesis coupled proton transport |integr	Flagellar assembly|Type III secretion system|ATP synthesis	ATPeF1B, ATP5B; F-type H+-transporting ATPase subunit beta [EC:3.6.3.14]|H(+)-transporting two-sector ATPase.
5832	142042	1.19234	0.744966	-15.2036	0.442766	6.58419	0.140277	|protein kinase activity |protein serine/threonine kinase activity|protein-tyrosine kinase activity |protein binding |ATP binding |protein amino acid phosphorylation
5847	191396	1.36531	0.183521	-13.7255	0.184794	19.2855	-0.116831	|phospholipid binding
5852	158763	2.05367	0.00730064	-13.8105	-0.0925663	216.968	0.323831
5859	166979	0.919843	0.380722	-16.6269	0.988293	4.21769	-1.21922	|3-(3-hydroxyphenyl)propionate hydroxylase activity|4-chlorobenzaldehyde oxidase activity|3,5-xylenol methylhydroxylase activity|phenylacetate hydroxylase activity|4-nitrophenol 4-monooxygenase activity|dimethyl sulfide monooxygenase activity|alpha-pinene	1,4-Dichlorobenzene degradation|Alkaloid biosynthesis I|Androgen and estrogen metabolism|Bile acid biosynthesis|Flavonoids, stilbene and lignin biosynthesis|gamma-Hexachlorocyclohexane degradation|Histidine metabolism|Methane metabolism|Phenylalanine meta	With NADH or NADPH as one donor, and incorporation of one atom
5866	182122	1.52939	0.139938	-13.2315	0.16343	26.4934	-0.448831	|integral to membrane
5867	148035	0.985909	0.164391	-16.1647	1.10225	19.2916	-1.21315	|RNA binding		PNO1, DIM2; RNA-binding protein PNO1
5870	109222	0.238502	0.598212	-16.7025	-0.416899	11.1891	-0.399424
5875	154359	0.775246	0.371704	-17.0741	-1.96294	5.37158	0.055369
5879	143167	0.572343	0.722303	-12.7318	0.533262	9.29963	-0.063444	|histone acetyltransferase activity|Rab GTPase activator activity |intracellular |regulation of Rab GTPase activity		Histone acetyltransferase.
5881	100959	0.65333	0.455768	-14.9522	0.793926	17.5357	-0.00916	|protein binding |zinc ion binding
5883	185463	1.03156	0.0878887	-13.7218	-0.321559	131.664	-1.43757
5885	77600	0.672996	0.00534471	-14.2741	1.93268	16.8365	5.23013
5887	137163	1.14259	0.380982	-11.1239	-1.38859	613.392	-0.921489	|tricarboxylic acid cycle intermediate metabolic process |malate metabolic process |oxidoreductase activity |L-malate dehydrogenase activity	Carbon fixation|Citrate cycle (TCA cycle)|Glyoxylate and dicarboxylate metabolism|Pyruvate metabolism|Reductive carboxylate cycle (CO2 fixation)	MDH2; malate dehydrogenase [EC:1.1.1.37]|Malate dehydrogenase.
5888	170004	1.45054	0.436574	-15.3297	-0.108271	39.5261	-2.11429			EIF3J; translation initiation factor 3 subunit J
5894	167482	1.33441	-0.128769	-15.9508	-0.238497	37.7929	-1.0505	|GTP binding
5901	136100	0.496397	0.191956	-16.4035	-0.349749	8.1969	-0.305751
5902	152397	1.18486	-0.173519	-14.7667	-0.467031	18.1922	0.416444
5905	193691	1.40809	-0.10057	-15.3451	-1.194	62.6639	-0.366103	|glutathione transferase activity	Glutathione metabolism	E2.5.1.18, gst; glutathione S-transferase [EC:2.5.1.18]|Glutathione transferase.
5909	116557	0.72828	0.40513	-19.8323	-1.38581	2.56766	-2.09264	|nucleotide binding |catalytic activity |ATP binding |metabolic process |microtubule-severing ATPase activity|nucleoside-triphosphatase activity		SPAST; spastin [EC:3.6.4.3]|Microtubule-severing ATPase.
5913	206082	0.715075	0.640143	-12.694	-0.197508	40.9925	-0.265869
5936	196788	1.07623	0.131894	-13.0401	-0.61882	55.6381	0.266245			iscA, ISCA1; iron-sulfur cluster assembly protein
5937	206105	1.03369	-0.298083	-13.0758	-0.0899526	21.3994	3.86307	|rhodopsin-like receptor activity |G-protein coupled receptor protein signaling pathway |integral to membrane
5938	35428	0.906116	-0.145949	-13.7251	-0.677007	30.1136	-1.33156	|nucleic acid binding |nuclease activity |protein kinase CK2 activity		SND1; staphylococcal nuclease domain-containing protein 1
5952	190184	1.05191	-0.0924746	-15.619	-1.11324	15.6876	-1.61363	|thiamin-phosphate diphosphorylase activity |thiamin biosynthetic process
5957	59800	0.610206	0.765322	-14.8286	-0.069614	36.4611	2.03215	|electron transport |sulfite oxidase activity|oxidoreductase activity |heme binding |molybdenum ion binding |transition metal ion binding	Sulfur metabolism	E1.8.3.1, SUOX; sulfite oxidase [EC:1.8.3.1]|Sulfite oxidase.
5962	206022	1.1014	-0.0349906	-15.0748	0.276048	15.4698	0.649128	|integral to membrane
5964	196360	0.725458	0.038561	-13.8473	0.933375	22.8462	0.278321	|serine-type endopeptidase activity |subtilase activity |protein binding |proteolysis |pancreatic elastase activity |plasminogen activator activity |serine-type signal peptidase activity |proprotein convertase activity		E3.4.21.-|Serine endopeptidases.
5971	120412	1.40778	0.0653057	-19.0282	0.688297	1.70267	-0.515579
5981	195438	0.97421	0.450362	-12.1278	-0.403092	87.4788	-0.525403	|protein binding |protein complex assembly |intracellular protein transport |vesicle-mediated transport |membrane coat
5984	195872	1.63502	0.12822	-17.7779	0.896561	5.91437	-0.222807	|GTPase activity |small monomeric GTPase activity|protein binding |ATP binding |GTP binding |intracellular |regulation of transcription, DNA-dependent |intracellular protein transport |nucleocytoplasmic transport |signal transduction |small GTPase mediate		RAB18; Ras-related protein Rab-18
6010	137210	0.791393	-0.0549216	-16.446	-0.558608	17.7761	-0.337381
6024	194613	1.3142	-0.172648	-14.8298	0.0892614	32.2652	-0.201648
6034	78072	1.44841	-0.0653191	-13.7721	-1.55917	23.4276	-0.091588	|protein kinase activity |protein serine/threonine kinase activity |MAP kinase activity|protein-tyrosine kinase activity |ATP binding |protein amino acid phosphorylation
6040	192157	2.10464	-0.0576004	-12.39	-0.698406	196.873	-0.045334
6041	115347	1.40971	0.120746	-18.4084	-0.798647	13.7522	-2.35304	|C-3 sterol dehydrogenase (C-4 sterol decarboxylase) activity |3-keto sterol reductase activity |aldo-keto reductase activity |isocitrate dehydrogenase activity |mevaldate reductase activity |gluconate dehydrogenase activity |steroid dehydrogenase activit	Ascorbate and aldarate metabolism|Benzoate degradation via CoA ligation|Bile acid biosynthesis|Butanoate metabolism|Fructose and mannose metabolism|Galactose metabolism|Glycerolipid metabolism|Glycine, serine and threonine metabolism|Lysine degradation|Nu	With NAD(+) or NADP(+) as acceptor.
6044	193086	0.976677	0.215294	-14.9938	-0.520176	49.8491	-1.94672	|[ribulose-bisphosphate carboxylase]-lysine N-methyltransferase activity		E2.1.1.127; [ribulose-bisphosphate carboxylase]-lysine N-methyltransferase [EC:2.1.1.127]|[Ribulose-bisphosphate-carboxylase]-lysine N-methyltransferase.
6048	93782	1.097	0.549732	-16.4025	-0.14117	15.102	-0.010377
6051	205772	0.657291	0.767	-14.8716	-0.36165	20.7569	-0.377673	|hydrolase activity
6052	182093	1.64261	-0.539032	-12.435	-1.80811	87.9336	-0.69024	|electron transport |oxidoreductase activity
6053	191344	1.1164	-0.183289	-14.7043	-0.391235	32.5844	-1.00151
6059	78044	1.09471	-0.472807	-14.6722	-0.474628	23.807	0.26154	|protein folding |heat shock protein binding |unfolded protein binding		DNAJB4; DnaJ homolog subfamily B member 4
6063	79362	1.31447	0.158166	-12.6983	0.0830819	45.5438	-0.243954	|electron transport |NADH dehydrogenase (ubiquinone) activity |electron carrier activity |membrane |oxidoreductase activity |oxidoreductase activity, acting on NADH or NADPH|ATP synthesis coupled electron transport |iron-sulfur cluster binding		NDUFS1; NADH dehydrogenase (ubiquinone) Fe-S protein 1 [EC:1.6.5.3 1.6.99.3]
6066	130182	1.37734	0.221967	-16.9912	0.342716	8.41048	0.44289	|calcium ion binding		SSU72; RNA polymerase II subunit A C-terminal domain phosphatase SSU72 [EC:3.1.3.16]
6074	129211	1.12605	0.560254	-12.3983	0.624785	30.1225	0.656593	|polysaccharide catabolic process |beta-amylase activity	Starch and sucrose metabolism	Beta-amylase.
6077	21373	0.831732	0.119509	-16.2597	0.559948	11.77	-0.498466	|catalytic activity |metabolic process		gpmB; probable phosphoglycerate mutase [EC:5.4.2.1]
6080	183051	1.05449	-0.813913	-14.6332	-4.32792	236.934	-3.10616	|electron transport |electron carrier activity |metal ion binding
6086	179587	1.19529	0.437221	-15.3947	0.837431	5.70114	0.351116	|amino acid transport |amino acid transmembrane transporter activity |membrane
6090	118908	1.32665	0.0507246	-18.164	0.1598	6.92142	0.098708
6093	185922	0.631593	0.0418191	-13.6144	1.06295	176.127	-0.332405	|nucleotide binding |nucleic acid binding |helicase activity |ATP binding |ATP-dependent helicase activity |nucleoside-triphosphatase activity
6096	191034	2.19636	-0.0340364	-11.9919	-0.386006	368.485	0.03754
6101	55138	1.27379	0.0779029	-13.1966	-0.0664491	108.579	-0.58709	|nucleotide binding |threonine endopeptidase activity |proteasome endopeptidase activity|ATP binding |nucleus |cytoplasm |hydrolase activity |nucleoside-triphosphatase activity |protein catabolic process		Proteasome endopeptidase complex.
6106	153242	1.30712	0.322765	-12.0841	0.142214	67.8045	-0.049958	|protein kinase activity |protein serine/threonine kinase activity |cGMP-dependent protein kinase activity|protein-tyrosine kinase activity |ATP binding |cAMP-dependent protein kinase complex |protein amino acid phosphorylation |cAMP-dependent protein kin		PRKG; protein kinase, cGMP-dependent [EC:2.7.11.12]
6113	154271	0.720037	-0.00269163	-15.6707	-0.424221	18.3963	-0.72413	|histone acetyltransferase activity|peroxisome		PEX19; peroxin-19|Histone acetyltransferase.
6121	185887	0.862335	0.428287	-13.7413	0.55456	87.9729	0.929209	|cysteine-type endopeptidase activity|proteolysis |cysteine-type peptidase activity		CTSB; cathepsin B [EC:3.4.22.1]|Cysteine-type carboxypeptidase.
6122	17065	0.0968874	1.01325	-17.0202	-0.105911	3.86626	-0.051052
6124	147059	0.647267	0.32359	-19.2271	1.29682	0.528028	1.02351
6132	184047	0.970056	0.262926	-14.5492	-1.9209	45.7023	-1.17182	|peptidyl-prolyl cis-trans isomerase activity |cyclophilin |protein folding |FK506-sensitive peptidyl-prolyl cis-trans isomerase |cyclophilin-type peptidyl-prolyl cis-trans isomerase activity		PPIB, ppiB; peptidyl-prolyl cis-trans isomerase B (cyclophilin B) [EC:5.2.1.8]|Peptidylprolyl isomerase.
6133	195624	1.93681	0.0692277	-12.5736	-0.755545	226.598	-3.1852	|structural constituent of ribosome |intracellular |ribosome |translation
6138	205877	1.47244	-1.00355	-15.8751	-1.29617	18.4861	-2.14168		photosynthesis	psbP; photosystem II oxygen-evolving enhancer protein 2
6139	187761	1.26005	0.201367	-13.9625	-0.391385	26.2054	-0.324945	|nucleotide binding |ATP binding |vesicle-fusing ATPase activity|nucleoside-triphosphatase activity		NSF; vesicle-fusing ATPase [EC:3.6.4.6]|Vesicle-fusing ATPase.
6140	205606	1.14174	-0.293411	-13.655	0.256485	35.7174	0.507105
6143	195655	0.663911	0.152226	-15.0179	-0.35754	9.43666	-0.370826	|oxidoreductase activity
6145	182738	0.845655	0.243984	-13.9226	-0.207576	52.0631	-0.302326	|threonine endopeptidase activity |proteasome endopeptidase activity		PSMD6, RPN7; 26S proteasome regulatory subunit N7|Proteasome endopeptidase complex.
6153	138117	1.4453	0.47278	-10.2498	0.159362	357.299	-2.08077	|chaperonin ATPase activity |ATP binding |protein folding |chaperonin ATPase complex|unfolded protein binding		htpG, HSP90A; molecular chaperone HtpG|Chaperonin ATPase.
6155	77062	0.989306	0.598212	-11.9061	-0.627413	102.459	-1.41665	|sugar:hydrogen symporter activity |phosphoenolpyruvate-dependent sugar phosphotransferase system
6160	174753	1.56067	0.299086	-13.7332	-4.61796	510.668	-2.80222	|electron transport |electron carrier activity |metal ion binding
6175	195484	1.10507	0.274336	-17.1894	-0.494937	32.9222	-1.2848	|protein binding |SRP-dependent cotranslational protein targeting to membrane |7S RNA binding |negative regulation of translational elongation |signal recognition particle		SRP9; signal recognition particle subunit SRP9
6176	55838	1.67509	-0.377614	-12.6546	-1.39049	175.347	-2.13814	|ribose-5-phosphate isomerase activity |pentose-phosphate shunt, non-oxidative branch	Carbon fixation|Pentose phosphate pathway	rpiA; ribose 5-phosphate isomerase A [EC:5.3.1.6]|Ribose 5-phosphate epimerase.
6179	206205	1.71483	0.181536	-15.5064	0.228444	18.4975	0.469046	|protein kinase activity |ATP binding |protein amino acid phosphorylation
6181	151447	0.797385	-0.249784	-13.3648	-0.017147	8.50776	0.028106
6183	142043	0.687081	0.313597	-18.5925	-3.59261	2.1808	-2.39368	|magnesium ion binding |histone acetyltransferase activity|inorganic diphosphatase activity |cytoplasm |phosphate metabolic process		CENPJ; centromere protein J|Histone acetyltransferase.
6185	146877	0.426658	0.146516	-15.769	-0.600386	18.7763	-0.337275
6187	195905	0.516282	0.652368	-12.1655	-0.954896	309.227	-0.279841	|3-isopropylmalate dehydrogenase activity |cytoplasm |metabolic process |leucine biosynthetic process|oxidoreductase activity, acting on the CH-OH group of donors, NAD or NADP as acceptor	Valine, leucine and isoleucine biosynthesis	leuB; 3-isopropylmalate dehydrogenase [EC:1.1.1.85]|3-isopropylmalate dehydrogenase.
6192	142997	0.594937	0.420425	-15.394	-1.15112	30.255	0.286178
6203	140842	0.868895	-0.861219	-13.0491	-0.142385	25.5879	0.055554	|ion channel activity |ion transport |membrane
6214	194676	1.62875	0.0549967	-11.6672	-1.17217	199.391	-0.672364
6227	196943	0.911342	0.498178	-15.7846	0.531628	4.87823	0.286224	|inositol or phosphatidylinositol kinase activity |phosphoinositide 3-kinase complex |phosphatidylinositol 3-kinase, class I, catalyst activity |phosphatidylinositol 3-kinase, class I, regulator activity|1-phosphatidylinositol-3-kinase activity |phosphotr	Inositol phosphate metabolism	PIK3C3, VPS34; phosphatidylinositol 3-kinase [EC:2.7.1.137]|1-phosphatidylinositol 3-kinase.
6228	122609	0.57802	0.422505	-17.4042	1.88992	2.78643	0.866351	|catalytic activity |fumarylacetoacetase activity |metabolic process |aromatic amino acid family metabolic process	Styrene degradation|Tyrosine metabolism	E3.7.1.2, FAH; fumarylacetoacetase [EC:3.7.1.2]|Fumarylacetoacetase.
6232	105860	0.674498	0.607798	-20.7166	-0.242774	0.216104	0.589647
6233	100548	0.626498	0.435342	-17.7094	0.169877	10.4044	-0.346331	|diacylglycerol pyrophosphate phosphatase activity |nucleic acid binding |DNA binding |ATP-dependent DNA helicase activity |thiamin-pyrophosphatase activity |ATP binding |nucleus |nucleobase, nucleoside, nucleotide and nucleic acid metabolic process |nucl	Folate biosynthesis|Starch and sucrose metabolism	ERCC2, XPD; DNA excision repair protein ERCC-2 [EC:3.6.4.12]|In phosphorous-containing anhydrides.
6238	49544	0.48114	0.658585	-17.4413	0.384973	5.40839	0.357128	|translation release factor activity |translational termination		prfA, MTRF1, MRF1; peptide chain release factor 1
6239	195550	0.899029	0.433203	-15.1788	0.0255649	10.9566	0.182578			PEX5, PXR1; peroxin-5
6250	146239	1.04484	0.507634	-14.3772	0.282702	44.9786	-0.991001	|nucleic acid binding |zinc ion binding
6263	195658	0.449506	0.403834	-14.7311	-0.513455	19.748	-0.713708	|histone acetyltransferase activity		Histone acetyltransferase.
6275	152106	0.943438	0.484711	-16.7903	-0.452321	10.0904	-0.491751	|N-acetyltransferase activity |metabolic process
6279	205891	1.707	-0.142878	-11.7816	-0.686164	42.83	0.44374	|transporter activity |transport |integral to membrane
6282	130070	1.11251	0.220443	-14.351	0.792948	9.98167	0.012645	|transporter activity |transport |integral to membrane
6285	185806	0.793702	0.428287	-13.2153	0.965962	60.7591	0.280902	|protein kinase activity |protein serine/threonine kinase activity |protein-tyrosine kinase activity |ATP binding |protein amino acid phosphorylation |phosphofructokinase activity |phosphorylase kinase regulator activity |cobinamide kinase activity |phosp	Benzoate degradation via CoA ligation|Inositol phosphate metabolism|Nicotinate and nicotinamide metabolism|Sphingoglycolipid metabolism|Starch and sucrose metabolism	Phosphotransferases with an alcohol group as acceptor.
6289	182582	1.44174	-0.196364	-14.7528	0.813028	21.3407	0.776864	|FMN binding |oxidoreductase activity
6292	170911	0.926417	0.0105253	-18.8716	-0.056768	1.1764	-0.651955
6297	195517	0.701342	-0.444601	-14.2702	0.242334	29.4744	-0.010858	|GTPase activity |protein binding |GTP binding |intracellular |intracellular protein transport |nucleocytoplasmic transport |signal transduction |small GTPase mediated signal transduction |protein transport
6312	193698	1.23576	0.222777	-15.7588	0.389912	5.90071	0.829515	|integral to membrane
6317	102309	0.87162	-0.167322	-17.7425	0.306273	5.16529	-0.132318			K06889
6319	168504	0.479581	0.15868	-15.2377	0.797294	9.67474	1.84657	|anthocyanidin reductase activity
6320	191903	0.782568	0.31137	-11.9249	0.173278	91.2316	-0.556141	|catalytic activity |ubiquitin-protein ligase activity |protein modification process |ubiquitin cycle |small protein activating enzyme activity |regulation of ubiquitin-protein ligase activity |regulation of ubiquitin-protein ligase activity during meioti		UBE1, UBA1; ubiquitin-activating enzyme E1 [EC:6.3.2.19]|Ubiquitin--protein ligase.
6322	187409	1.29927	-0.262153	-12.6423	0.175619	135.357	-0.285058	|ubiquitin-protein ligase activity |small conjugating protein ligase activity |post-translational protein modification |regulation of protein metabolic process |regulation of ubiquitin-protein ligase activity |regulation of ubiquitin-protein ligase activi		UBE2V; ubiquitin-conjugating enzyme E2 variant|Ubiquitin--protein ligase.
6324	169384	0.475385	-0.0669204	-17.5021	0.0446251	6.13245	-0.184953	|mitochondrion |protein complex assembly		ATPeAF1, ATPAF1; ATP synthase mitochondrial F1 complex assembly factor 1
6327	195448	1.29416	0.0817052	-14.6327	-0.138839	74.0227	-0.171966	|protein binding |protein complex assembly |intracellular protein transport |vesicle-mediated transport |membrane coat		AP2S1; AP-2 complex subunit sigma-1
6331	107408	0.789831	0.21473	-19.5484	0.0949191	3.11929	-0.223224	|protein binding
6332	116959	0.911153	0.181947	-17.5055	1.33062	4.03052	-0.119791	|ubiquitin ligase complex |protein kinase activity |protein serine/threonine kinase activity |protein-tyrosine kinase activity |ubiquitin-protein ligase activity |ATP binding |protein amino acid phosphorylation |phosphofructokinase activity |phosphorylase	Benzoate degradation via CoA ligation|Inositol phosphate metabolism|Nicotinate and nicotinamide metabolism|Sphingoglycolipid metabolism|Starch and sucrose metabolism	Phosphotransferases with an alcohol group as acceptor.
6336	145376	0.947299	0.339751	-17.4615	0.171242	4.10331	-0.601464	|nucleic acid binding |intracellular |zinc ion binding		RBM5_10; RNA-binding protein 5/10
6339	145451	1.1324	0.226967	-16.2891	0.273853	2.91106	0.137584			MANEA; glycoprotein endo-alpha-1,2-mannosidase [EC:3.2.1.130]
6345	116746	0.756341	0.309491	-14.2554	-0.577145	26.8097	-1.27595	|nucleic acid binding |protein binding |ATP binding |protein folding |ATP-dependent helicase activity |cellular protein metabolic process|unfolded protein binding
6348	196289	1.59249	-0.102227	-11.8282	-1.2362	371.166	-1.11749	|peptidyl-prolyl cis-trans isomerase activity |cyclophilin |protein folding |FK506-sensitive peptidyl-prolyl cis-trans isomerase |cyclophilin-type peptidyl-prolyl cis-trans isomerase activity		E5.2.1.8; peptidylprolyl isomerase [EC:5.2.1.8]|Peptidylprolyl isomerase.
6351	35795	0.844934	0.681241	-16.8955	-0.369125	8.59644	-0.30202	|peptidyl-prolyl cis-trans isomerase activity |cyclophilin |protein folding |FK506-sensitive peptidyl-prolyl cis-trans isomerase |cyclophilin-type peptidyl-prolyl cis-trans isomerase activity		Peptidylprolyl isomerase.
6359	140580	0.574742	0.357584	-14.6461	-2.96934	102.806	-1.56906	|DNA binding |DNA-directed DNA polymerase activity |regulation of DNA replication |DNA polymerase processivity factor activity |DNA polymerase activity|PCNA complex	DNA polymerase|Purine metabolism|Pyrimidine metabolism	PCNA; proliferating cell nuclear antigen|DNA-directed DNA polymerase.
6364	59822	1.50586	0.103995	-12.0453	-0.85647	134.788	-0.584874	|isopentenyl diphosphate biosynthetic process, mevalonate-independent pathway |4-hydroxy-3-methylbut-2-en-1-yl diphosphate reductase activity		E1.17.1.2, lytB, ispH; 4-hydroxy-3-methylbut-2-enyl diphosphate reductase [EC:1.17.1.2]
6373	189893	1.29102	-0.241619	-12.8963	-0.0608415	78.636	0.052795	|catalytic activity |phosphoprotein phosphatase activity |calcium-dependent protein serine/threonine phosphatase activity |magnesium-dependent protein serine/threonine phosphatase activity |magnesium-dependent protein serine/threonine phosphatase complex		Serine/threonine specific protein phosphatase.
6375	192398	0.843614	0.558807	-13.1619	-0.746769	18.8332	-0.3425	|catalytic activity |carbohydrate metabolic process		PWD; phosphoglucan, water dikinase [EC:2.7.9.5]
6378	150949	0.339873	0.0590536	-17.8804	-0.687825	0.685146	-0.060383
6383	137303	1.27706	0.149311	-16.1052	0.149415	20.0252	-0.329745	|transcription factor activity |structural constituent of ribosome |intracellular |ribosome |regulation of transcription, DNA-dependent|translation
6384	128777	1.23406	-0.700089	-14.4004	-0.0260762	44.5214	0.465394	|integral to membrane |vesicle-mediated transport
6393	144516	1.13476	0.615574	-21.2606	1.57575	0.281473	-1.56056	|protein binding
6396	145347	0.910681	0.428287	-15.0673	1.73971	8.33716	1.15054
6402	136822	0.976448	0.255139	-14.4506	0.762936	30.8043	0.810797
6403	147728	1.06732	-0.0959319	-14.8202	0.436462	32.5515	-0.522204
6411	127991	0.934483	0.308239	-14.6078	-1.15602	27.0576	-1.7454	|alpha-1,6-mannosyltransferase activity |alpha-1,2-mannosyltransferase activity |mannosyltransferase activity |alpha-1,3-mannosyltransferase activity |alpha-1,3-galactosyltransferase activity |UDP-glucose:glycoprotein glucosyltransferase activity |gly	Blood group glycolipid biosynthesis - lact series|Blood group glycolipid biosynthesis - neolact series|Chondroitin / heparan sulfate biosynthesis|Fructose and mannose metabolism|Globoside metabolism|Glycerolipid metabolism|Keratan sulfate biosynthesis|N-G	STT3; dolichyl-diphosphooligosaccharide--protein glycosyltransferase [EC:2.4.1.119]|Hexosyltransferases.
6413	196833	0.940691	0.0166405	-14.3629	-0.858027	37.6199	0.781851	|malic enzyme activity |malate dehydrogenase (decarboxylating) activity|malate metabolic process	Carbon fixation|Pyruvate metabolism	E1.1.1.39; malate dehydrogenase (decarboxylating) [EC:1.1.1.39]|Malate dehydrogenase (decarboxylating).
6417	195962	1.03573	0.14684	-16.0104	-0.559926	15.189	-0.801938	|catalytic activity |copper-exporting ATPase activity |ATP binding |transport |copper ion transport |metabolic process |ATPase activity, coupled to transmembrane movement of ions, phosphorylative mechanism |membrane |integral to membrane |hydrolase activi		zntA; Cd2+/Zn2+-exporting ATPase [EC:3.6.3.3 3.6.3.5]|Copper-exporting ATPase.
6418	12006	0.0321067	-0.834747	-16.9905	-0.574726	4.61965	0.161233	|methyltransferase activity|S-adenosylmethionine-dependent methyltransferase activity
6419	174358	1.11383	-0.0975782	-17.3714	-0.130431	9.84191	-2.32523			plsC; 1-acyl-sn-glycerol-3-phosphate acyltransferase [EC:2.3.1.51]
6424	152921	1.28295	0.3695	-16.539	0.07188	2.66307	-0.024676	|catalytic activity |protein kinase activity |protein serine/threonine kinase activity|protein-tyrosine kinase activity |ATP binding |protein amino acid phosphorylation
6429	149134	0.4316	0.518042	-17.2354	-0.566201	4.95276	1.1341			mtnA; methylthioribose-1-phosphate isomerase [EC:5.3.1.23]
6438	187295	0.894322	0.361754	-14.4882	-2.25709	35.0587	-1.84856	|integral to membrane |protein insertion into membrane		yidC, spoIIIJ, OXA1; preprotein translocase subunit YidC
6441	142296	0.782743	1.16135	-14.7394	0.152511	16.4678	-1.38864
6442	193940	0.529841	0.598212	-16.439	0.64707	8.03454	0.419843	|protein binding |zinc ion binding
6443	139735	0.835308	0.402478	-13.2758	-0.845474	45.1056	-2.0245	|electron transport |oxidoreductase activity |monodehydroascorbate reductase (NADH) activity|FAD binding	Ascorbate and aldarate metabolism	E1.6.5.4; monodehydroascorbate reductase (NADH) [EC:1.6.5.4]|Monodehydroascorbate reductase (NADH).
6453	128553	1.12789	-0.466122	-13.8697	0.495206	35.0375	0.644784	|microtubule motor activity |microtubule associated complex |microtubule-based process |dynein ATPase activity		Dynein ATPase.
6466	182319	0.660037	0.346674	-14.8768	-0.994702	28.0829	-3.55713	|transporter activity |transport |integral to membrane		SLC35E1; solute carrier family 35, member E1
6470	187139	1.36761	0.436001	-14.9905	0.209522	16.1495	1.94514	|catalytic activity |sodium:potassium-exchanging ATPase activity|ATP binding |transport |cation transport |metabolic process |ATPase activity, coupled to transmembrane movement of ions, phosphorylative mechanism |membrane |hydrolase activity, acting on ac		ATP1A; sodium/potassium-transporting ATPase subunit alpha [EC:3.6.3.9]|Sodium/potassium-echanging ATPase.
6475	149470	1.15507	0.163708	-15.6164	0.83786	5.85493	0.112256	|cation transport |cation transmembrane transporter activity |membrane		SLC30A9, ZNT9; solute carrier family 30 (zinc transporter), member 9
6477	182554	0.332108	-0.255239	-14.0153	0.255497	28.748	0.228722	|kinesin complex |kinesin binding
6478	122463	1.12802	-0.0756141	-15.7873	-0.089924	13.4198	0.079538	|protein kinase activity |protein serine/threonine kinase activity |transmembrane receptor protein serine/threonine kinase activity|3-phosphoinositide-dependent protein kinase activity|DNA-dependent protein kinase activity|AMP-activated protein kinase act		PDPK1; 3-phosphoinositide dependent protein kinase-1 [EC:2.7.11.1]
6480	196067	1.83147	-0.214161	-12.2722	-0.882593	180.262	-0.966823	|glycine cleavage complex |glycine catabolic process		gcvH, GCSH; glycine cleavage system H protein
6484	195722	0.505082	0.535816	-17.3465	-0.245044	3.40882	-0.609467	|protein secretion |P-P-bond-hydrolysis-driven protein transmembrane transporter activity |membrane
6485	172483	0.862264	-0.527318	-14.9286	-0.197641	13.2826	0.329517	|protein binding
6486	152015	0.90401	-0.210873	-17.6237	0.306765	2.30789	-0.347387	|protein kinase activity |protein serine/threonine kinase activity |MAP kinase kinase kinase activity|protein-tyrosine kinase activity |ATP binding |protein amino acid phosphorylation
6490	130324	0.585265	0.447481	-13.0473	-0.424537	10.4584	0.048429	|microtubule motor activity |microtubule-based movement |dynein complex
6494	154289	0.45572	0.161772	-16.9776	1.69362	0.32706	-0.219091	|deoxyribodipyrimidine photo-lyase activity |DNA repair		E4.1.99.3, phrB; deoxyribodipyrimidine photo-lyase [EC:4.1.99.3]|Deoxyribodipyrimidine photolyase.
6497	127079	1.03219	0.304456	-12.7168	-1.08302	85.6066	1.20495
6498	119317	1.08944	0.486019	-14.3461	-0.300405	12.0689	-1.05107	|motor activity |ATP binding |myosin complex
6500	152943	1.19603	-0.29446	-15.8428	-0.126196	18.9193	0.766941	|thioredoxin-disulfide reductase activity|cell redox homeostasis
6506	205679	0.993896	0.667935	-16.0119	0.833694	7.26427	0.190371	|protein binding
6512	131059	0.816972	0.217893	-11.7742	0.515024	49.4804	-0.738892	|catalytic activity |phosphoribosylformylglycinamidine synthase activity |'de novo' IMP biosynthetic process	Purine metabolism	E6.3.5.3, purL; phosphoribosylformylglycinamidine synthase [EC:6.3.5.3]|Phosphoribosylformylglycinamidine synthase.
6515	196500	1.16102	0.35984	-12.579	-0.0899971	107.605	-3.6987	|dihydrolipoyllysine-residue acetyltransferase activity |protein binding |metabolic process |acyltransferase activity |dihydrolipoamide S-acyltransferase complex |dihydrolipoamide S-acyltransferase activity	Glycolysis / Gluconeogenesis|Pyruvate metabolism	DLAT, aceF, pdhC; pyruvate dehydrogenase E2 component (dihydrolipoamide acetyltransferase) [EC:2.3.1.12]|Dihydrolipoamide S-acetyltransferase.
6520	20689	0.767368	0.418663	-15.5541	0.0224197	8.2382	-0.28646
6522	206213	0.828863	0.238963	-14.8299	-0.365395	43.4219	-0.477011
6531	145283	0.613332	0.150753	-16.9966	0.0828944	7.95767	-0.334796	|nucleotide binding |ATP-dependent DNA helicase activity |ATP-dependent RNA helicase activity |ATP-dependent peptidase activity |serine-type endopeptidase activity |ATP binding |proteolysis |ATP-dependent helicase activity |DNA-dependent ATPase activity |	Purine metabolism	Adenosinetriphosphatase.
6533	167510	0.787246	0.588514	-14.8091	-0.161017	12.4019	-0.739521	|two-component sensor activity |protein histidine kinase activity |ATP binding |signal transduction |membrane |phosphorylation |transferase activity, transferring phosphorus-containing groups |peptidyl-histidine phosphorylation
6543	142077	1.41545	-0.115698	-15.3697	-0.382626	19.4742	-1.09843
6553	119467	0.937178	-0.0114121	-20.487	-0.386215	2.72194	-2.72214
6560	54608	1.5444	0.389109	-11.3892	-1.08716	191.891	-0.540318	|hydrogen-transporting two-sector ATPase activity |hydrogen ion transmembrane transporter activity |ATP synthesis coupled proton transport |proton-transporting two-sector ATPase complex |proton-transporting ATP synthase complex|hydrogen ion transporting A	Flagellar assembly|Type III secretion system|ATP synthesis	ATPeVA, ATP6A1; V-type H+-transporting ATPase subunit A [EC:3.6.3.14]|H(+)-transporting two-sector ATPase.
6561	56638	0.880817	0.374728	-14.6187	0.0922836	37.5473	-1.79452	|nucleotide binding |aminoacyl-tRNA ligase activity |valine-tRNA ligase activity |ATP binding |cytoplasm |translation |tRNA aminoacylation for protein translation |valyl-tRNA aminoacylation	Aminoacyl-tRNA biosynthesis|Valine, leucine and isoleucine biosynthesis	VARS, valS; valyl-tRNA synthetase [EC:6.1.1.9]|Valine--tRNA ligase.
6563	24097	1.18228	0.298471	-15.5361	0.673222	28.7994	0.680708	|GTP binding |intracellular |intracellular protein transport|small GTPase mediated signal transduction |protein transport		ARF; Arf/Sar family, other
6565	205968	0.820794	0.379969	-14.4486	-0.690509	14.156	2.43029	|histone acetyltransferase activity		Histone acetyltransferase.
6570	192221	0.876847	0.540274	-14.7353	0.634109	4.44244	0.106757
6571	205904	0.837499	-0.0328793	-16.555	-0.0854081	9.55645	-0.8981
6573	137329	1.20532	0.0010752	-22.2412	-2.19953	0.217747	13.3634
6583	98709	0.858915	0.478777	-19.4199	-5.00869	2.48888	-1.23319	|protein kinase activity |protein serine/threonine kinase activity|protein-tyrosine kinase activity |ATP binding |protein amino acid phosphorylation
6587	127367	1.47935	0.0234698	-13.9363	-1.48595	64.3507	-1.02112
6589	150994	1.12408	0.0287054	-16.7716	0.5218	3.1225	0.044848	|protein kinase activity |protein serine/threonine kinase activity |protein-tyrosine kinase activity |non-membrane spanning protein tyrosine kinase activity|ATP binding |protein amino acid phosphorylation
6590	147254	0.848393	0.440932	-12.5379	-0.0107069	65.6271	-1.80827
6593	189571	1.62561	-0.369451	-16.1934	-0.115928	9.10083	-0.304406
6599	150538	1.24701	0.281407	-14.6389	1.96446	5.1362	-0.53641	|electron transport |oxidoreductase activity
6600	205994	0.816343	0.14504	-16.1323	0.27708	9.7344	0.071306	|stearoyl-CoA 9-desaturase activity |iron ion binding |endoplasmic reticulum |fatty acid biosynthetic process |membrane |oxidoreductase activity		SCD, desC; stearoyl-CoA desaturase (delta-9 desaturase) [EC:1.14.19.1]
6602	182226	1.60186	-0.0577998	-12.6267	-0.265628	71.0375	0.291529
6603	146060	0.705298	0.335178	-15.3466	-0.0132525	12.9436	0.291662
6606	181887	1.26828	0.223654	-12.7384	-0.205195	100.557	-0.337597	|actin binding |cytoskeleton organization and biogenesis |actin cytoskeleton |actin cytoskeleton organization and biogenesis
6620	194387	0.960992	0.196414	-13.586	-0.42519	95.0233	-0.426545	|endopeptidase activity |threonine endopeptidase activity |proteasome endopeptidase activity|proteasome core complex |ubiquitin-dependent protein catabolic process		PSMA2; 20S proteasome subunit alpha 2 [EC:3.4.25.1]|Proteasome endopeptidase complex.
6625	188612	0.805073	-0.314804	-13.6804	-0.498171	31.8951	0.195372	|dynein ATPase activity		DNAI2; dynein intermediate chain 2, axonemal|Dynein ATPase.
6632	194929	1.35209	-0.335386	-14.1222	0.191301	82.0794	0.365991	|electron carrier activity |protein disulfide oxidoreductase activity |cell redox homeostasis		grxD, GLRX5; monothiol glutaredoxin
6636	24009	1.01794	0.336204	-11.7554	-0.468032	34.0383	0.034901	|nucleotide binding |microtubule motor activity |transporter activity |transport |microtubule-based movement |membrane|nucleoside-triphosphatase activity |dynein complex
6649	93459	0.271131	-1.20914	-18.4476	-0.204884	5.16567	-0.574439	|protein binding
6654	206115	0.755544	0.197826	-14.1769	-3.42889	19.7287	-1.2273	|nucleus
6656	205971	0.631358	0.440462	-15.4126	0.242997	12.2527	-0.566454	|glycerone kinase activity |glycerol metabolic process |FAD-AMP lyase (cyclizing) activity
6658	146945	1.22672	0.577864	-10.7852	4.08672	13.3894	-1.44851	|catalytic activity |glycerol-3-phosphate dehydrogenase (NAD+) activity |cytoplasm |carbohydrate metabolic process |glycerol-3-phosphate metabolic process |metabolic process |glycerol-3-phosphate dehydrogenase complex |oxidoreductase activity, acting on C		E1.1.1.8, GPD1; glycerol-3-phosphate dehydrogenase (NAD+) [EC:1.1.1.8]
6661	174103	1.17922	0.281071	-12.9748	-2.32219	199.419	-2.79868	|magnesium ion binding |inorganic diphosphatase activity |cytoplasm |phosphate metabolic process	Oxidative phosphorylation	ppa; inorganic pyrophosphatase [EC:3.6.1.1]|Inorganic pyrophosphatase.
6667	191319	0.969579	-0.0877534	-12.8083	-0.116963	115.971	-0.256908	|Rab GDP-dissociation inhibitor activity |protein transport |regulation of GTPase activity
6668	182459	0.967372	0.357204	-13.1908	0.414	43.5239	0.353247	|nucleotide binding |DNA binding |ATP binding |DNA metabolic process |DNA-dependent ATPase activity |nucleoside-triphosphatase activity
6669	172711	0.641954	-0.294872	-16.5499	-1.15671	3.16786	-1.33862	|DNA binding|protein binding |nucleus |zinc ion binding
6683	193025	1.03047	0.0864851	-14.7169	0.0266517	10.2046	-0.562906	|magnesium ion binding |catalytic activity |phospholipid-translocating ATPase activity |ATP binding |transport |metabolic process |ATPase activity, coupled to transmembrane movement of ions, phosphorylative mechanism |phospholipid transport |membrane |int		DRS2, ATP8A; phospholipid-transporting ATPase [EC:3.6.3.1]|Magnesium-ATPase.
6689	152568	0.685313	0.716413	-13.1923	-1.25872	37.4871	-2.61228
6691	12379	1.18833	0.151654	-12.1775	0.332311	28.552	-0.748255
6693	190547	1.12624	-0.0862858	-13.2615	-2.04007	306.933	-0.965012			E2.7.1.20, ADK; adenosine kinase [EC:2.7.1.20]
6702	191951	1.23921	0.730002	-15.3627	-1.72703	30.525	-1.31501	|RNA binding
6703	133971	1.25126	0.371587	-10.5507	0.00409183	276.2	0.138055
6707	54374	1.39242	0.295552	-11.6287	0.868325	97.3088	-0.025783	|catalytic activity |phosphoribosylformylglycinamidine cyclo-ligase activity |cytoplasm |'de novo' IMP biosynthetic process |cyclo-ligase activity	Purine metabolism	purM; phosphoribosylformylglycinamidine cyclo-ligase [EC:6.3.3.1]|Phosphoribosylformylglycinamidine cyclo-ligase.
6720	139895	2.16223	-0.123215	-13.8566	1.41631	10.6864	0.528192	|photosynthesis, light harvesting |membrane
6727	141592	0.684966	-0.0452457	-16.4891	0.12241	13.3149	-0.63817	|mitochondrial inner membrane presequence translocase complex |intracellular protein transport |P-P-bond-hydrolysis-driven protein transmembrane transporter activity
6730	117084	0.883445	0.290865	-19.6731	-0.0927432	1.58817	1.12576	|ubiquitin-protein ligase activity |protein binding |zinc ion binding |regulation of ubiquitin-protein ligase activity |regulation of ubiquitin-protein ligase activity during meiotic cell cycle |positive regulation of ubiquitin-protein ligase activity |ne		APC11; anaphase-promoting complex subunit 11|Ubiquitin--protein ligase.
6735	24475	0.872378	-0.319325	-15.8635	0.40705	22.8724	1.09841	|GTP binding |intracellular |intracellular protein transport|small GTPase mediated signal transduction		ARL6; ADP-ribosylation factor-like 6
6736	150435	1.1954	0.208966	-14.5241	0.00992323	19.2456	-0.499192	|monooxygenase activity|peptidylglycine monooxygenase activity |copper ion binding |peptide metabolic process |membrane		E1.14.17.3; peptidylglycine monooxygenase [EC:1.14.17.3]|Peptidylglycine monooxygenase.
6743	184895	1.37646	0.0821053	-10.8525	-1.92633	492.749	-0.942102
6744	154862	1.25456	0.0682164	-15.0343	-0.06588	23.8285	0.343954			SGF11; SAGA-associated factor 11
6758	167439	0.71162	0.210287	-16.2669	-0.330013	22.1289	-0.989441
6765	18730	0.748796	0.678013	-15.4442	0.0758602	21.5124	-0.429404			AGO1; argonaute
6775	132770	1.34481	-0.0752868	-15.2448	0.452177	17.7249	0.416017	|1-alkyl-2-acetylglycerophosphocholine esterase activity	Glycerolipid metabolism	PEX7, PTS2R; peroxin-7|2-acetyl-1-alkylglycerophosphocholine esterase.
6782	141204	0.726183	0.330334	-14.6868	-0.554782	10.7552	-0.475907	|acyl-CoA binding
6791	180097	1.0373	-0.161162	-15.5369	0.588381	14.846	2.88607	|chromate transmembrane transporter activity |chromate transport		chrA; chromate transporter
6793	142494	0.449593	-0.771021	-16.0799	-0.387633	7.48658	0.257786	|protein binding |ATP binding |nucleobase, nucleoside, nucleotide and nucleic acid metabolic process |nucleobase, nucleoside, nucleotide kinase activity |protein metabolic process
6801	112621	1.04194	0.540762	-14.0962	-0.179367	51.3925	-2.44898	|nucleic acid binding		EIF3G; translation initiation factor 3 subunit G
6804	127246	0.912713	0.48632	-18.9331	-6.8316	3.54084	-0.067081
6835	18960	0.479184	0.579451	-14.547	0.59878	3.85499	-0.263935	|glucan 1,4-alpha-glucosidase activity	Starch and sucrose metabolism	Glucan 1,4-alpha-glucosidase.
6839	195668	0.608151	0.29845	-15.7383	0.726859	5.04942	-0.0013	|inositol or phosphatidylinositol phosphatase activity
6840	154723	1.86404	-0.0653007	-14.1455	-0.198648	64.7877	-2.05814	|glutathione transferase activity	Glutathione metabolism	Glutathione transferase.
6851	137493	0.985725	0.445423	-14.1126	-0.0681393	41.2898	-0.702686	|magnesium ion binding |ribose phosphate diphosphokinase activity |nucleoside metabolic process |nucleotide biosynthetic process|transferase activity	Pentose phosphate pathway|Purine metabolism	PRPS, prsA; ribose-phosphate pyrophosphokinase [EC:2.7.6.1]|Ribose-phosphate pyrophosphokinase.
6865	205936	0.911854	0.215209	-14.4484	0.253891	33.9991	-0.950596			K09775; hypothetical protein
6871	148406	0.800531	0.0599431	-18.5328	-0.0327591	2.31901	-0.252643	|subtilase activity |proteolysis
6872	34916	0.106466	0.560738	-16.0062	0.285714	7.80698	0.382058	|protein folding |heat shock protein binding |unfolded protein binding
6879	128929	0.801973	0.481216	-12.7338	-0.175594	29.8211	-0.677103	|protein import into nucleus, docking |nucleus |nuclear pore |cytoplasm |intracellular protein transport |protein transporter activity |phosphatidylinositol 3-kinase, class I, catalyst activity |phosphatidylinositol 3-kinase, class I, regulator activity |	Inositol phosphate metabolism	KPNB1; importin subunit beta-1|1-phosphatidylinositol 3-kinase.
6885	112673	0.984876	0.768738	-16.5911	0.299484	11.8487	-0.607049			nadA; quinolinate synthase [EC:2.5.1.72]
6887	116979	0.891469	0.408053	-14.2332	0.707273	25.4272	-0.818795	|IMP cyclohydrolase activity |phosphoribosylaminoimidazolecarboxamide formyltransferase activity |purine nucleotide biosynthetic process		purH; phosphoribosylaminoimidazolecarboxamide formyltransferase / IMP cyclohydrolase [EC:2.1.2.3 3.5.4.10]
6900	184923	0.615416	-0.828052	-16.3607	-5.30394	40.0648	-1.93865	|selection of site for barrier septum formation |ATPase activity		minD; septum site-determining protein MinD
6915	193126	1.01264	-0.155004	-13.5054	0.469561	11.7496	0.080806
6924	196541	0.846486	0.350802	-12.7047	1.03927	12.8763	2.05011	|nucleotide binding |ATP binding|nucleoside-triphosphatase activity		clpX, CLPX; ATP-dependent Clp protease ATP-binding subunit ClpX
6926	196926	1.06186	0.15715	-15.4277	-0.184475	42.7619	-1.35905	|homoserine kinase activity |ATP binding |threonine metabolic process |metabolic process |kinase activity |phosphorylation		thrB1; homoserine kinase [EC:2.7.1.39]
6938	182934	0.857867	-0.017777	-16.6304	-1.56622	23.3498	-1.43287
6952	181975	1.7876	-0.219861	-12.707	0.0250673	32.9793	0.091213	|glutamate-cysteine ligase activity |glutathione biosynthetic process |chloroplast
6955	190151	1.59771	-0.490348	-11.0416	-2.0628	797.879	-1.08532
6960	101274	0.701527	0.393522	-17.5592	-0.156523	5.47636	-0.266481			UAP1; UDP-N-acetylglucosamine pyrophosphorylase [EC:2.7.7.23]
6961	205879	0.524728	1.11929	-15.8	-0.163533	54.4567	-0.514824
6967	128310	1.03758	0.365167	-13.063	-1.23924	70.1871	-0.995801	|metabolic process |oxidoreductase activity, acting on the CH-OH group of donors, NAD or NADP as acceptor |cofactor binding|NAD binding		HPR1; hydroxypyruvate reductase 1
6969	169016	0.470026	0.439515	-16.5304	-0.001896	5.07641	-0.000356			TFIIH3, GTF2H3, TFB4; transcription initiation factor TFIIH subunit 3
6974	135393	1.09905	0.405951	-14.0436	-0.192427	31.601	-0.654749	|aminopeptidase activity |vacuole |proteolysis |zinc ion binding |aspartyl aminopeptidase activity		E3.4.11.21, DNPEP; aspartyl aminopeptidase [EC:3.4.11.21]|Aspartyl aminopeptidase.
6976	195881	0.690939	0.0827908	-14.0977	0.339156	67.9397	0.125672	|protein kinase activity |protein serine/threonine kinase activity|protein-tyrosine kinase activity |ATP binding |protein amino acid phosphorylation		Protein kinase.
6982	193605	0.977583	-0.596516	-15.7923	-0.996866	3.1293	-0.042278	|response to antibiotic
6984	148463	0.945654	-0.00655857	-15.4572	1.17531	11.5859	0.151088	|isopentenyl-diphosphate delta-isomerase activity |isoprenoid biosynthetic process|hydrolase activity	Sterol biosynthesis|Terpenoid biosynthesis	Isopentenyl-diphosphate delta-isomerase.
6985	192142	1.16603	0.250165	-12.1079	-0.599751	167.795	-0.351251
7002	149795	0.688509	0.134842	-16.8658	-0.563891	4.23087	0.009652	|flavin-containing monooxygenase activity |FAD binding |NADP binding		Dimethylaniline monooxygenase (N-oxide forming).
7010	184242	1.11865	-0.167	-13.6387	-0.282174	50.676	-0.68387
7021	172392	0.653771	-0.401788	-13.8842	0.138426	9.56488	0.369148	|serine-type endopeptidase inhibitor activity |response to wounding
7025	139619	1.18137	0.492945	-14.7601	0.393338	46.1823	-2.51357	|catalytic activity |3-oxoacyl-[acyl-carrier-protein] synthase activity|biosynthetic process	Fatty acid biosynthesis (path 1)	fabF; 3-oxoacyl-[acyl-carrier-protein] synthase II [EC:2.3.1.179]|3-oxoacyl-[acyl-carrier protein] synthase.
7030	143992	1.21686	-0.0746393	-16.878	-0.298355	17.884	-0.281828
7039	189017	0.99885	0.503675	-15.7939	0.981334	11.2315	0.083181
7051	205944	1.12307	-0.500989	-16.6393	-4.26861	15.4066	-1.43488	|structural constituent of ribosome |intracellular |ribosome |translation
7058	190653	0.517734	-0.102227	-16.8232	-0.772433	11.0257	0.064899
7067	105687	1.29433	0.0445715	-18.0619	0.558381	2.76796	-0.639721	|nucleic acid binding |protein binding|zinc ion binding
7073	185480	1.46615	0.292065	-14.8838	-0.126799	35.8386	-0.576692	|cytoplasm |protein folding |unfolded protein binding		hslO; molecular chaperone Hsp33
7078	186741	0.989843	-0.464329	-13.4797	1.22476	23.454	0.0106
7082	192969	1.59088	0.166051	-12.7376	-0.276657	143.329	-0.994151
7094	174432	1.45428	0.0685929	-16.6057	-0.85871	8.21742	-2.68391	|translation release factor activity |cytoplasm |translational termination |translation release factor activity, codon specific		prfA, MTRF1, MRF1; peptide chain release factor 1
7099	185193	1.21823	0.436147	-13.6755	1.05291	27.2487	0.483026	|protein transport		CHMP2A; charged multivesicular body protein 2A
7102	205940	2.0914	-0.220627	-16.2723	0.0327941	9.0191	-0.180156	|catalytic activity |UDP-glucose 4-epimerase activity |galactose metabolic process|cellular metabolic process |coenzyme binding	Galactose metabolism|Nucleotide sugars metabolism	galE, GALE; UDP-glucose 4-epimerase [EC:5.1.3.2]|UDP-glucose 4-epimerase.
7110	195428	1.23134	0.366167	-12.485	0.396884	46.4461	-0.181861	|GTPase activity |GTP binding
7115	148023	1.14034	0.528638	-13.2596	1.65838	86.2352	0.621641	|diacylglycerol pyrophosphate phosphatase activity |nucleic acid binding |thiamin-pyrophosphatase activity |8-oxo-7,8-dihydroguanine triphosphatase activity |UDP-2,3-diacylglucosamine hydrolase activity |bis(5'-nucleosyl)-tetraphosphatase activity |dATP p	Folate biosynthesis|Starch and sucrose metabolism	In phosphorous-containing anhydrides.
7116	137559	1.2207	-0.690133	-14.9258	-0.398875	35.6249	0.831358
7120	189675	0.627673	0.0132499	-12.6545	0.801477	57.0284	-1.40842	|protein folding |oxidoreductase activity, acting on sulfur group of donors, disulfide as acceptor |protein metabolic process		msrA; peptide-methionine (S)-S-oxide reductase [EC:1.8.4.11]
7125	196252	1.16303	0.119251	-12.5921	-0.0588219	43.028	-0.538935	|transporter activity |transport |integral to membrane		uhpC; MFS transporter, OPA family, sugar phosphate sensor protein UhpC
7143	187487	1.21086	0.473307	-13.7915	0.645128	16.9138	0.175284
7146	188246	0.596626	-0.167322	-15.7372	-0.162096	6.42558	0.465898
7147	151877	0.594108	0.409179	-15.1859	-0.323911	4.02901	-0.098821	|protein binding
7154	153922	0.872819	0.2035	-15.2342	0.243129	7.31586	-0.684933	|nucleic acid binding |nucleus |transcription|zinc ion binding
7157	143071	1.71541	0.150401	-15.3854	-0.510696	10.9507	0.417225	|catalytic activity |epoxide hydrolase activity|hydrolase activity
7161	161043	1.76973	0.116003	-15.9699	-2.0632	17.0961	-0.181079	|protein disulfide isomerase activity|transporter activity |transport |membrane		Protein disulfide isomerase.
7177	182845	1.44978	0.0174652	-12.3047	0.366498	33.3346	5.36622	|selenium binding
7178	36756	1.5238	-0.017459	-12.9313	-1.02323	91.0418	-1.04963			SSR1; translocon-associated protein subunit alpha
7187	103419	0.78278	0.540945	-18.2377	-0.0969879	4.93585	-0.398027	|translation initiation factor activity |GTPase activity |GTP binding |intracellular |translational initiation
7188	102339	0.568293	0.216997	-17.0976	-0.0554694	4.73127	-0.147591
7189	205984	0.633649	0.044056	-15.9556	-0.258538	8.30453	1.00871	|cytoplasm |cysteine biosynthetic process from serine |acyltransferase activity |serine O-acetyltransferase activity		E2.3.1.30, cysE; serine O-acetyltransferase [EC:2.3.1.30]
7191	188781	0.409324	0.111097	-15.2006	-0.301889	19.5267	0.148567
7195	177214	0.749313	-0.0370552	-14.8675	0.0102494	5.51906	0.141031	|electron transport |electron carrier activity|transferase activity, transferring alkyl or aryl (other than methyl) groups |cell redox homeostasis
7199	154573	0.959815	0.144069	-17.8029	0.809142	4.95525	0.41394
7207	29247	0.886709	1.02873	-17.2864	0.274728	2.62201	0.055476	|NAD+ ADP-ribosyltransferase activity		NAD(+) ADP-ribosyltransferase.
7219	188695	0.724278	0.263065	-15.827	0.707307	7.5466	1.02288
7220	115829	1.00419	0.553434	-15.9725	-0.14625	14.6818	-0.642947			CDC40, PRP17; pre-mRNA-processing factor 17
7223	180627	0.944111	-0.0228193	-17.2036	0.330921	18.8225	-1.02613	|metabolic process
7226	111258	0.88512	-0.11424	-15.1116	0.170013	15.4106	-0.129764	|ubiquitin-protein ligase activity |intracellular |protein modification process |ubiquitin cycle |regulation of ubiquitin-protein ligase activity |regulation of ubiquitin-protein ligase activity during meiotic cell cycle |positive regulation of ubiquitin-		Ubiquitin--protein ligase.
7230	18187	1.7797	0.344084	-14.4134	-0.0204034	15.1258	-0.96524	|protein folding |heat shock protein binding |unfolded protein binding
7238	191679	0.813384	-1.03069	-15.9922	-0.014269	14.628	0.668202	|calcium ion binding
7243	193711	1.45407	0.456933	-12.698	0.0422871	32.2044	0.342077	|serine carboxypeptidase activity |electron transport |proteolysis |oxidoreductase activity|hydrolase activity
7246	196220	0.225305	0.97183	-13.9871	-0.297448	16.7628	-1.0329	|serine-type endopeptidase activity |proteolysis |metallopeptidase activity |zinc ion binding
7253	193970	1.30534	0.0983894	-14.8212	0.0676048	20.4591	0.041118	|1-alkyl-2-acetylglycerophosphocholine esterase activity	Glycerolipid metabolism	GBL; G protein beta subunit-like|2-acetyl-1-alkylglycerophosphocholine esterase.
7254	115081	1.24465	0.213714	-13.8257	-0.728111	90.3782	-2.98946	|chaperonin ATPase activity |protein binding |ATP binding |chaperonin ATPase complex|cellular protein metabolic process		groEL, HSPD1; chaperonin GroEL|Chaperonin ATPase.
7257	151855	1.08832	-0.297228	-22.3807	-5.08529	7.39681	4.09149
7261	149875	1.50621	0.0257815	-15.6972	0.46142	24.5947	0.307863	|protein-S-isoprenylcysteine O-methyltransferase activity |C-terminal protein amino acid methylation |integral to membrane		Protein-S isoprenylcysteine O-methyltransferase.
7265	129201	0.849972	0.515518	-14.1863	0.016539	39.8011	-0.360535	|ubiquitin-protein ligase activity |intracellular |protein modification process |ubiquitin cycle |regulation of ubiquitin-protein ligase activity |regulation of ubiquitin-protein ligase activity during meiotic cell cycle |positive regulation of ubiquitin-		HUWE1, MULE, ARF-BP1; E3 ubiquitin-protein ligase HUWE1 [EC:6.3.2.19]|Ubiquitin--protein ligase.
7270	146306	1.44282	0.146844	-16.2528	0.540642	6.81532	0.625067	|protein amino acid dephosphorylation |protein tyrosine/serine/threonine phosphatase activity|dephosphorylation |phosphoric monoester hydrolase activity
7277	182434	0.465422	0.773299	-15.0549	-0.269575	59.6387	-0.929544
7285	145657	0.86689	-0.773043	-17.4283	0.255915	3.09061	-1.98412	|iron ion binding |electron transport |electron carrier activity |heme binding	photosynthesis	petJ; cytochrome c6
7299	185270	1.28573	0.524777	-15.0565	0.266258	14.9124	0.404157
7301	195711	0.921073	0.0768331	-11.6619	-0.732774	45.1629	-0.203459	|NADH dehydrogenase activity|oxidoreductase activity |FAD binding		ndh; NADH dehydrogenase [EC:1.6.99.3]|NADH dehydrogenase.
7310	126528	1.41254	-0.0199806	-12.3951	-0.506553	195.252	0.096496	|GTP binding		K06942
7312	116033	0.601254	0.132832	-19.4171	0.768847	2.94367	0.701366	|protein kinase activity |protein serine/threonine kinase activity|protein-tyrosine kinase activity |ATP binding |protein amino acid phosphorylation
7325	140320	1.31102	0.199951	-15.8369	-0.0985936	36.0197	-0.629747	|nuclear mRNA splicing, via spliceosome |spliceosome		CWC15; protein CWC15
7333	158645	0.783355	0.361914	-13.8684	0.504886	29.6379	0.371452	|transporter activity |transport |vacuolar transport |membrane|retromer complex
7334	156948	0.649134	0.960782	-17.4872	-0.596411	12.2537	-0.666418
7344	107474	0.840914	-0.127123	-14.0928	-0.462487	45.3951	-1.38862	|chaperonin ATPase activity |protein binding |ATP binding |protein folding |chaperonin ATPase complex|cellular protein metabolic process |unfolded protein binding		Chaperonin ATPase.
7345	205713	1.04451	0.0550701	-15.3904	-0.0995321	6.486	0.394982	|proteolysis |caspase activity
7346	126286	1.23472	-0.401229	-13.1604	-0.440627	56.5481	0.290651	|calcium ion binding
7349	25877	0.809417	0.355642	-14.1496	-0.540553	42.9318	-0.857534	|rhodopsin-like receptor activity |riboflavin synthase activity |G-protein coupled receptor protein signaling pathway |riboflavin synthase complex|integral to membrane	Riboflavin metabolism	ribE, RIB5; riboflavin synthase [EC:2.5.1.9]|Riboflavin synthase.
7351	16794	0.810679	0.00127727	-16.8339	0.481731	5.55779	-0.728113	|1-alkyl-2-acetylglycerophosphocholine esterase activity	Glycerolipid metabolism	WDR5, SWD3, CPS30; COMPASS component SWD3|2-acetyl-1-alkylglycerophosphocholine esterase.
7356	135199	1.44125	0.529727	-11.2121	-0.0611697	259.258	-0.034072	|binding |transport |membrane		SLC25A3, PHC, PIC; solute carrier family 25 (mitochondrial phosphate transporter), member 3
7365	195405	0.821871	-0.242511	-13.756	0.93051	19.0873	0.506528			SYP7; syntaxin of plants SYP7
7380	115135	0.90168	0.0949931	-15.3456	-0.138209	15.6291	-1.53909	|nucleotide binding |nucleic acid binding|aminoacyl-tRNA ligase activity |lysine-tRNA ligase activity |ATP binding |cytoplasm |translation |tRNA aminoacylation for protein translation |lysyl-tRNA aminoacylation	Aminoacyl-tRNA biosynthesis|Lysine biosynthesis	KARS, lysS; lysyl-tRNA synthetase, class II [EC:6.1.1.6]|Lysine--tRNA ligase.
7381	138493	0.25797	0.885494	-12.0546	-0.425142	155.142	-2.26191	|nucleotide binding |nucleic acid binding|aminoacyl-tRNA ligase activity |aspartate-tRNA ligase activity |lysine-tRNA ligase activity |ATP binding |cytoplasm |translation |tRNA aminoacylation for protein translation |aspartyl-tRNA aminoacylation |lysyl-tR	Aminoacyl-tRNA biosynthesis|Lysine biosynthesis	KARS, lysS; lysyl-tRNA synthetase, class II [EC:6.1.1.6]|Lysine--tRNA ligase.
7385	141185	0.615532	0.151326	-16.0835	-1.66214	11.1732	-0.464331
7390	193134	0.715502	-0.111969	-15.6868	-0.0331938	6.48471	-0.103959
7395	142644	1.10974	0.563253	-12.091	0.586309	54.3192	0.209177	|binding |mitochondrial inner membrane|transport |membrane
7398	205741	1.10089	0.232737	-13.4012	-0.485724	54.493	-2.23612	|glycerol-3-phosphate O-acyltransferase activity|metabolic process |acyltransferase activity	Glycerolipid metabolism	ATS1; glycerol-3-phosphate O-acyltransferase [EC:2.3.1.15]|Glycerol-3-phosphate O-acyltransferase.
7402	118297	1.26373	-0.740732	-16.0304	-0.638817	37.5767	0.245029	|nucleus |translation		PELO, DOM34, pelA; protein pelota
7404	196633	1.07614	0.529609	-15.1785	-0.711151	12.565	-0.097306	|membrane |metal ion transport |metal ion transmembrane transporter activity		TC.ZIP; zinc transporter, ZIP family
7409	162607	0.538997	0.0721436	-15.6284	4.63317	2.07475	5.2432
7412	166180	0.579125	-0.517265	-15.5491	-0.19722	5.89466	0.374805
7423	196718	0.99999	0.425526	-18.3229	-0.777706	3.51145	0.426361	|monooxygenase activity |iron ion binding |electron transport |heme binding |leukotriene-B4 20-monooxygenase activity	Prostaglandin and leukotriene metabolism	CYP4F; cytochrome P450, family 4, subfamily F (leukotriene-B4 20-monooxygenase) [EC:1.14.13.30]|Leukotriene-B4 20-monooxygenase.
7425	131477	0.870366	-0.0524743	-15.5304	0.0577068	16.7385	-0.096757	|methionyl aminopeptidase activity|proteolysis |metalloexopeptidase activity		E3.4.11.18, map; methionyl aminopeptidase [EC:3.4.11.18]|Methionyl aminopeptidase.
7430	196953	1.36335	-0.300641	-15.2736	-0.236722	47.6919	-0.783694	|catalytic activity |metabolic process
7437	142416	0.506526	-0.219727	-16.773	-0.202862	3.18093	0.287915	|binding
7443	159985	0.863024	0.386097	-15.5286	0.0164333	17.5275	0.031679	|electron transport		K07152
7444	136439	0.340563	0.590307	-16.1282	1.10236	5.00829	-0.02574	|serine-type endopeptidase activity |proteolysis		ERCC8, CKN1, CSA; DNA excision repair protein ERCC-8
7452	184868	0.930453	-0.0982105	-14.4283	-1.36593	57.7102	-2.20568
7455	181144	1.04502	0.416766	-13.5056	-0.45624	102.296	-2.78298			EIF3D; translation initiation factor 3 subunit D
7464	182433	1.46187	0.206679	-14.3256	-2.67394	114.68	-1.49409	|extrachromosomal circular DNA |endoplasmic reticulum |integral to membrane
7467	206199	0.920089	0.222197	-17.3511	-0.0745336	0.952274	0.751996	|fatty acid biosynthetic process |malonyl-CoA decarboxylase activity	beta-Alanine metabolism|Propanoate metabolism	E4.1.1.9, MLYCD; malonyl-CoA decarboxylase [EC:4.1.1.9]|Malonyl-CoA decarboxylase.
7470	183963	1.3479	-0.676197	-13.3311	-1.37106	35.8753	0.440448	|iron ion binding |electron transport |NADH dehydrogenase (ubiquinone) activity|ferredoxin hydrogenase activity |electron carrier activity |periplasmic space |iron-sulfur cluster binding	Oxidative phosphorylation|Ubiquinone biosynthesis	nuoG; NADH-quinone oxidoreductase subunit G [EC:1.6.5.3]|NADH dehydrogenase (ubiquinone).
7473	143144	0.286976	1.01325	-15.6097	0.521701	6.19634	-0.036518
7479	136860	0.916092	0.215312	-15.3801	-0.536053	16.3898	-0.296661	|NADPH:quinone reductase activity|zinc ion binding |oxidoreductase activity		NADPH:quinone reductase.
7480	191993	1.15391	0.255936	-14.2975	-0.812486	42.4292	-2.34261	|chorismate synthase activity |aromatic amino acid family biosynthetic process		aroC; chorismate synthase [EC:4.2.3.5]
7483	191739	0.479469	0.449349	-16.6621	0.625103	5.23245	-1.04532
7494	182329	1.03806	0.0356177	-13.3549	-0.976947	31.2487	-0.255451	|protein binding |protein complex assembly |intracellular protein transport |vesicle-mediated transport |clathrin adaptor complex		AP1M; AP-1 complex subunit mu
7505	154569	0.809865	0.669471	-13.585	-1.50241	33.4011	-1.93702	|protein kinase activity |protein serine/threonine kinase activity|ATP binding |protein amino acid phosphorylation
7506	195574	0.994554	0.135122	-14.309	-1.03146	69.4692	-2.11849	|nucleotide binding |aminoacyl-tRNA ligase activity |glutamate-tRNA ligase activity |ATP binding |cytoplasm |translation |tRNA aminoacylation for protein translation |glutamyl-tRNA aminoacylation |glutamate-tRNA ligase complex	Aminoacyl-tRNA biosynthesis|Glutamate metabolism|Porphyrin and chlorophyll metabolism	EARS, gltX; glutamyl-tRNA synthetase [EC:6.1.1.17]|Glutamate--tRNA ligase.
7510	6988	0.995838	0.319943	-14.6113	0.63461	8.98042	0.012746	|transmembrane receptor protein serine/threonine kinase activity|3-phosphoinositide-dependent protein kinase activity|DNA-dependent protein kinase activity|AMP-activated protein kinase activity|casein kinase activity|casein kinase I activity|cyclic nucleo		SLC38A10; solute carrier family 38 (sodium-coupled neutral amino acid transporter), member 10
7517	126076	0.790724	0.34006	-16.4827	1.02824	7.0453	-0.126396			ADCK, ABC1; aarF domain-containing kinase
7520	205764	0.77761	0.276284	-14.7312	0.076519	7.65604	0.079014
7534	149530	1.52589	0.176235	-15.5778	-0.307819	6.65756	0.270518	|lipid metabolic process |hydrolase activity, acting on ester bonds
7550	195437	1.20275	0.246632	-11.884	-0.722837	58.2544	-0.476292	|structural molecule activity |protein binding |protein complex assembly |intracellular protein transport |protein transporter activity |vesicle-mediated transport |membrane coat |COPI vesicle coat		COPA; coatomer protein complex, subunit alpha (xenin)
7554	162552	1.33491	0.37062	-18.5577	1.12716	2.97747	-2.23051
7555	114154	0.27904	0.924713	-17.246	-0.754417	12.3875	-1.45492	|GTP binding |intracellular|small GTPase mediated signal transduction
7556	163238	1.17995	-0.0147645	-13.689	-0.350574	26.0458	1.68038	|GTP cyclohydrolase II activity |riboflavin biosynthetic process	Riboflavin metabolism	ribA, RIB1; GTP cyclohydrolase II [EC:3.5.4.25]|GTP cyclohydrolase II.
7560	192085	0.956686	-0.215374	-10.8801	7.67464	1.78669	2.72704	|electron transport |oxidoreductase activity |oxidoreductase activity, acting on other nitrogenous compounds as donors, iron-sulfur protein as acceptor |heme binding |nitrate assimilation |ferredoxin-nitrite reductase activity|iron-sulfur cluster binding	Nitrogen metabolism	nirA; ferredoxin-nitrite reductase [EC:1.7.7.1]|Ferredoxin--nitrite reductase.
7565	118993	2.39023	0.112355	-18.3759	-0.10131	17.0028	-0.469748	|structural constituent of ribosome |intracellular |ribosome |translation		RP-S14e, RPS14; small subunit ribosomal protein S14e
7574	157642	0.69476	0.0872505	-16.915	-0.903192	12.3277	-1.53333
7575	159711	1.36407	-0.122243	-14.5135	-0.159455	66.9828	0.03355	|ubiquitin-dependent protein catabolic process		TCEB1; transcription elongation factor B, polypeptide 1
7577	190979	0.664283	0.219322	-13.9971	0.441935	21.2117	-1.02679
7582	121923	0.764231	0.208646	-15.3465	-0.38191	35.3839	-1.02069	|GTP binding		K06944
7588	118469	1.13297	0.422473	-17.0364	0.175692	4.29429	0.005898
7594	180281	0.734502	0.242496	-18.2782	-0.508643	6.31221	0.929813	|electron transport |electron carrier activity		fixA, etfB; electron transfer flavoprotein beta subunit
7595	184348	1.37282	0.0959063	-13.4555	-1.45676	21.8716	0.61154	|Rab GTPase activator activity |intracellular |regulation of Rab GTPase activity
7607	178821	1.00709	0.452814	-15.5092	-1.15774	19.0821	-0.350069
7614	39110	1.16205	-0.0459757	-16.4045	0.760427	7.28706	-0.400799	|protein kinase activity |protein serine/threonine kinase activity |transmembrane receptor protein serine/threonine kinase activity|3-phosphoinositide-dependent protein kinase activity|DNA-dependent protein kinase activity|AMP-activated protein kinase act
7624	574	1.20305	-0.396141	-12.0083	-1.00428	118.546	0.106207	|subtilase activity |proteolysis
7625	143453	0.641821	0.524614	-15.1389	0.624052	10.5994	-0.132509
7630	194511	0.511429	1.68204	-14.9713	0.300562	12.9235	-0.474615	|structural constituent of ribosome |intracellular |ribosome |translation |metabolic process |oxidoreductase activity		RP-S15, rpsO; small subunit ribosomal protein S15
7641	111714	0.578769	0.331932	-16.7583	-0.594252	10.3483	-0.081096	|nuclear pore |transport		NUP98, ADAR2; nuclear pore complex protein Nup98-Nup96
7644	138696	0.919001	0.761114	-13.1736	-0.370431	45.6396	-1.30145	|protein binding|ATP binding |protein targeting |intracellular protein transport |membrane |protein import		secA; preprotein translocase subunit SecA
7657	148195	1.1965	0.142797	-18.0886	-0.038733	1.81466	-1.12143
7688	173008	0.988998	0.381348	-16.6655	-1.16015	12.3836	-2.9081	|integral to membrane |metal ion transport |metal ion binding
7704	146346	1.88151	0.0289681	-16.097	-1.00576	95.1422	-0.213755
7721	143859	0.909523	-0.116033	-16.4749	0.0495423	19.7435	-0.410931	|peptidyl-prolyl cis-trans isomerase activity |cyclophilin |FK506-sensitive peptidyl-prolyl cis-trans isomerase |cyclophilin-type peptidyl-prolyl cis-trans isomerase activity		Peptidylprolyl isomerase.
7734	188996	1.01507	-0.193201	-13.8253	-0.918062	35.4398	-0.606475	|iron ion binding |iron-sulfur cluster assembly |iron-sulfur cluster binding
7752	188148	0.887734	0.577921	-15.3604	0.0223049	6.46718	0.253056	|NAD+ ADP-ribosyltransferase activity		NAD(+) ADP-ribosyltransferase.
7769	173947	1.16874	0.0417527	-17.148	-1.17027	13.113	-1.55618	|protein tyrosine phosphatase activity |prenylated protein tyrosine phosphatase activity		Protein-tyrosine-phosphatase.
7771	129433	0.80571	-0.433059	-13.6626	-0.310934	46.4172	0.477933			DNAI1; dynein intermediate chain 1, axonemal
7776	118203	1.54025	0.499931	-12.6852	0.771023	89.4983	-2.11091	|magnesium ion binding |pyruvate kinase activity |glycolysis |potassium ion binding	Carbon fixation|Glycolysis / Gluconeogenesis|Purine metabolism|Pyruvate metabolism	Pyruvate kinase.
7777	145152	0.92094	0.446209	-13.8162	0.651727	39.1454	-0.773322	|hypoxanthine phosphoribosyltransferase activity |cytoplasm |purine ribonucleoside salvage|nucleoside metabolic process |transferase activity	Purine metabolism	hprT, hpt, HPRT1; hypoxanthine phosphoribosyltransferase [EC:2.4.2.8]|Hypoxanthine phosphoribosyltransferase.
7781	141271	0.419107	-0.291605	-17.6162	0.431338	1.2991	0.770193	|calcium ion binding
7786	153844	0.789042	-0.219949	-18.9232	-0.489756	2.55948	0.706545	|DNA-(apurinic or apyrimidinic site) lyase activity |endonuclease activity |intracellular|DNA repair |base-excision repair		DNA-(apurinic or apyrimidinic site) lyase.
7799	126226	1.90778	0.0509025	-11.0479	-0.789754	221.042	-3.11181	|RNA binding |structural constituent of ribosome |intracellular |ribosome |translation |large ribosomal subunit		RP-L1, rplA; large subunit ribosomal protein L1
7824	187890	1.85346	0.114485	-14.7785	-0.716031	24.6712	-0.237947	|integral to membrane
7832	184510	1.25735	-0.16869	-16.7912	0.267952	4.25564	0.355872	|cis-Golgi network |ER to Golgi vesicle-mediated transport
7835	205750	0.702649	0.259688	-17.8984	-0.305838	6.34137	-0.344521	|transcription factor activity |intracellular |regulation of transcription, DNA-dependent
7841	152242	1.56972	-0.362087	-13.6468	0.700985	50.4456	-1.03463	|steroid metabolic process
7843	205550	0.935934	-0.0717581	-15.6796	1.61599	7.66485	-0.759666	|beta-ureidopropionase activity|proteolysis |metabolic process |metallopeptidase activity |hydrolase activity, acting on carbon-nitrogen (but not peptide) bonds, in linear amidines	beta-Alanine metabolism|Pantothenate and CoA biosynthesis|Pyrimidine metabolism	Beta-ureidopropionase.
7850	174303	1.05494	0.166601	-12.0973	0.724262	10.3519	0.073361	|metabolic process |oxidoreductase activity
7851	76989	0.511342	0.391762	-14.7261	-1.42479	33.8602	-0.060416
7852	119291	1.20682	0.431223	-15.417	-0.728234	32.967	-0.668472	|serine C-palmitoyltransferase activity |carbohydrate metabolic process |serine C-palmitoyltransferase complex	Sphingoglycolipid metabolism	E2.3.1.50; serine palmitoyltransferase [EC:2.3.1.50]|Serine C-palmitoyltransferase.
7869	141865	1.99898	0.0868824	-12.4338	-0.854839	173.91	0.12626	|RNA binding|translation initiation factor activity |translational initiation		EIF1A; translation initiation factor 1A
7879	205533	1.38807	-0.23056	-14.5947	0.384108	19.0909	0.29814
7881	146956	0.743175	-0.68719	-18.3138	-4.15704	2.49036	-1.52269
7893	131333	1.17048	-0.318264	-16.3075	-0.594089	31.1524	0.712831	|microtubule motor activity |microtubule associated complex |microtubule-based process |dynein ATPase activity		DNAL4; dynein light chain 4, axonemal|Dynein ATPase.
7894	205830	1.07009	0.280555	-15.6542	-0.88946	17.4933	-1.46441	|membrane
7901	147411	1.32113	-0.0483473	-18.2035	0.466917	4.55766	-0.125559	|proteolysis |metallopeptidase activity |zinc ion binding
7954	195580	0.77285	0.188337	-13.1628	-0.545747	18.0911	0.042914	|phosphatidylinositol phosphate kinase activity |1-phosphatidylinositol-4-phosphate 5-kinase activity|phosphatidylinositol metabolic process	Inositol phosphate metabolism	1-phosphatidylinositol-4-phosphate kinase.
7962	13480	0.867915	0.107577	-15.2735	0.1455	8.73284	-0.286004	|ATP binding |ATPase activity		RAD50; DNA repair protein RAD50 [EC:3.6.-.-]|Acting on acid anhydrides.
7966	174416	1.31631	-0.0494858	-15.2705	-0.522343	16.8103	-0.141183	|protein modification process
7968	27658	1.04598	0.753756	-12.3713	0.0694675	102.411	1.71409	|UDPsulfoquinovose synthase activity		E3.13.1.1, sqd1, sqdb; UDP-sulfoquinovose synthase [EC:3.13.1.1]
7969	195667	0.655154	0.33294	-14.3603	-0.089808	16.9086	0.2013	|integral to membrane
7970	184945	1.37646	0.288503	-11.1702	0.774092	145.351	-1.29578	|acetyl-CoA carboxylase activity |fatty acid biosynthetic process |acetyl-CoA carboxylase complex		accA; acetyl-CoA carboxylase carboxyl transferase subunit alpha [EC:6.4.1.2]
7975	104286	1.23776	0.331792	-15.3767	0.402114	80.5835	-0.320827	|protein amino acid dephosphorylation |protein tyrosine/serine/threonine phosphatase activity|dephosphorylation |phosphoric monoester hydrolase activity
7987	150340	1.29587	0.599376	-20.1335	0.0405769	0.388297	-0.885012	|protein kinase activity |protein serine/threonine kinase activity |MAP kinase kinase kinase activity|protein-tyrosine kinase activity |ATP binding |protein amino acid phosphorylation
7991	151357	0.486053	0.153428	-14.9195	1.362	14.4551	0.675962			Glycosylases.
7992	151082	0.595603	1.0282	-14.698	-0.152582	23.5348	-0.834342	|DNA binding |DNA-directed RNA polymerase activity |DNA-directed RNA polymerase I activity |DNA-directed RNA polymerase II activity |DNA-directed RNA polymerase III activity |nucleus |transcription |RNA polymerase activity	RNA polymerase|Purine metabolism|Pyrimidine metabolism	RPB5, POLR2E; DNA-directed RNA polymerases I, II, and III subunit RPABC1|DNA-directed RNA polymerase.
7996	179694	1.32535	0.45273	-15.3473	0.36719	6.64954	0.083085	|protein modification process
7998	153826	0.441262	0.174104	-15.1107	0.318454	3.06401	0.04301	|histone acetyltransferase activity		Histone acetyltransferase.
7999	159339	1.45098	0.233216	-15.7674	-0.00835788	23.8441	-0.169705
8001	190703	0.678179	0.459417	-15.2481	-0.0190593	22.6697	-1.44413
8002	116803	0.947786	-0.406653	-18.3554	-1.12353	16.6447	0.165126	|peptide-methionine-(S)-S-oxide reductase activity		msrB; peptide-methionine (R)-S-oxide reductase [EC:1.8.4.12]
8003	195969	0.935478	0.171861	-16.182	0.214652	16.0969	-0.213271	|SNAP receptor activity |intracellular protein transport|membrane		STX1B_2_3; syntaxin 1B/2/3
8010	205517	0.60681	0.0245652	-16.5583	-0.608528	4.37136	-0.798416			rsmE; 16S rRNA (uracil1498-N3)-methyltransferase [EC:2.1.1.193]
8014	146879	0.745659	0.294882	-15.2142	-0.604201	23.8621	-0.183645			atpI; ATP synthase protein I
8022	170830	0.739692	-0.804547	-17.7192	0.710625	18.6057	0.201074
8037	206036	0.774145	0.0595436	-15.195	-0.256524	19.7424	-1.18447	|metalloendopeptidase activity |mitochondrial processing peptidase activity |proteolysis |zinc ion binding |mitochondrial processing peptidase complex		E3.4.24.64; mitochondrial processing peptidase [EC:3.4.24.64]|Mitochondrial processing peptidase.
8039	136408	0.712502	-0.00812374	-15.4836	0.148227	18.6844	0.003309	|mitochondrial inner membrane peptidase activity |proteolysis |serine-type peptidase activity |D-alanyl-D-alanine endopeptidase activity|membrane	Type II secretion system	Endopeptidases of unknown catalytic mechanism.
8046	141611	0.780618	0.479385	-37.5334	-24.9652	0.061572	-0.399038	|protein folding |zinc ion binding |oxidoreductase activity |heat shock protein binding |unfolded protein binding
8047	81617	1.4671	-0.14948	-13.1613	-0.606455	202.308	-0.325603	|mitochondrial electron transport, ubiquinol to cytochrome c |ubiquinol-cytochrome-c reductase activity	Oxidative phosphorylation	QCR6, UQCRH; ubiquinol-cytochrome c reductase subunit 6|Ubiquinol--cytochrome c reductase.
8052	190147	1.20177	-0.0325538	-13.6979	-1.46166	38.9113	-0.100887	|protein retention in ER |integral to membrane |ER retention sequence binding		KDELR; ER lumen protein retaining receptor
8060	188807	0.769953	-0.666615	-12.9511	-0.212551	14.7949	0.637612
8073	188668	1.60853	-0.0510308	-15.0913	0.379707	25.6464	-0.359804
8076	57890	1.64775	0.60442	-12.2904	-0.855391	183.16	-0.274198	|dihydrolipoyl dehydrogenase activity|cytoplasm |electron transport |oxidoreductase activity |cell redox homeostasis |FAD binding	Citrate cycle (TCA cycle)|Glycine, serine and threonine metabolism|Glycolysis / Gluconeogenesis|Pyruvate metabolism	Dihydrolipoamide dehydrogenase.
8078	130434	0.876692	0.329791	-12.49	-0.625188	115.08	-0.171399	|methylmalonate-semialdehyde dehydrogenase (acylating) activity |valine metabolic process	Inositol metabolism|Propanoate metabolism|Valine, leucine and isoleucine degradation	mmsA, iolA, ALDH6A1; malonate-semialdehyde dehydrogenase (acetylating) / methylmalonate-semialdehyde dehydrogenase [EC:1.2.1.18 1.2.1.27]|Methylmalonate-semialdehyde dehydrogenase (acylating).
8080	133339	1.03691	0.167146	-19.5966	-0.497071	0.581092	0.841317	|protein binding |zinc ion binding
8086	196117	1.46014	0.0920722	-13.6082	-0.227484	48.5163	0.314722	|thioredoxin-disulfide reductase activity|cell redox homeostasis		trxA; thioredoxin 1
8102	126673	0.87167	-0.0345786	-13.6765	-0.454286	70.6416	-1.29598	|GTPase activity |GTP binding |translation |protein-synthesizing GTPase activity		EIF2S3; translation initiation factor 2 subunit 3
8110	22211	1.2467	0.306367	-14.6258	-0.3474	55.4661	-0.552082	|nucleic acid binding |protein binding |zinc ion binding
8112	146494	0.654855	0.399231	-17.9771	0.237674	6.10923	-0.456806
8114	11662	1.63441	-0.189959	-13.383	-0.109955	3.83907	0.062063	|protein serine/threonine kinase activity |transmembrane receptor protein serine/threonine kinase activity|3-phosphoinositide-dependent protein kinase activity|DNA-dependent protein kinase activity|AMP-activated protein kinase activity|casein kinase activ
8118	194793	1.04486	0.751137	-12.3001	-0.633151	39.122	0.00966	|protein kinase activity |protein serine/threonine kinase activity|ATP binding |protein amino acid phosphorylation		Protein kinase.
8121	184276	1.65469	-0.351836	-15.91	-0.864065	109.796	0.031882
8124	81238	1.16474	0.181905	-14.4588	-0.105315	29.3468	-0.437485	|triose-phosphate isomerase activity |tryptophan synthase activity |tryptophan metabolic process|metabolic process	Phenylalanine, tyrosine and tryptophan biosynthesis	trpA; tryptophan synthase alpha chain [EC:4.2.1.20]|Tryptophan synthase.
8133	127638	1.14912	0.17069	-11.4108	0.0470872	79.1694	-0.135177	|protein phosphatase type 2A complex |signal transduction |protein phosphatase type 2A regulator activity |[citrate-(pro-3S)-lyase] thiolesterase activity		PPP2R5; protein phosphatase 2 (formerly 2A), regulatory subunit B'|Citrate (pro-3S)-lyase thiolesterase.
8136	169763	1.0876	0.248174	-15.4984	0.964245	4.60269	0.913907	|cysteine-type endopeptidase activity		ATG4; autophagy-related protein 4 [EC:3.4.22.-]|Cysteine endopeptidases.
8137	24016	1.10365	-0.254855	-14.9881	-0.361323	26.3503	0.681667
8139	185368	0.938278	0.135122	-16.0069	1.44457	5.61701	1.19325	|metabolic process |hydrolase activity
8141	187125	0.910728	0.239842	-15.2876	0.210509	6.38308	0.844982
8147	195628	1.83851	-0.116671	-11.9677	-0.87611	214.427	-1.70555	|structural constituent of ribosome |intracellular |ribosome |translation
8156	159152	0.865851	0.333617	-15.3792	-0.779359	34.8084	-0.664722	|nucleic acid binding		SNRP70; U1 small nuclear ribonucleoprotein 70kDa
8157	193038	0.714068	0.162306	-14.9343	-0.941166	31.0548	-1.66061	|cycloeucalenol cycloisomerase activity		CPI1; cycloeucalenol cycloisomerase [EC:5.5.1.9]|Cycloeucalenol cycloisomerase.
8168	196085	1.52244	0.114797	-13.6574	-1.19604	28.2078	0.761997	|legumain activity |cysteine-type endopeptidase activity |proteolysis		LGMN; legumain [EC:3.4.22.34]|Cysteine endopeptidases.
8174	183027	1.06204	0.3222	-13.4969	-0.220352	65.3173	-1.21354
8177	144600	0.984152	0.413317	-12.6646	-0.332881	26.0503	-1.32716	|ubiquitin thiolesterase activity |ubiquitin-dependent protein catabolic process
8184	136854	1.57197	0.884272	-11.5381	0.959784	102.628	-1.17474	|magnesium ion binding |pyruvate kinase activity |glycolysis |potassium ion binding	Carbon fixation|Glycolysis / Gluconeogenesis|Purine metabolism|Pyruvate metabolism	PK, pyk; pyruvate kinase [EC:2.7.1.40]|Pyruvate kinase.
8187	4738	1.09525	0.0368664	-15.5205	-0.58644	14.2905	-0.109632			BUB3; cell cycle arrest protein BUB3
8193	139515	1.19791	-0.0233421	-12.9686	-0.329517	107.513	-0.435651	|catalytic activity |pyruvate dehydrogenase (acetyl-transferring) activity|metabolic process	Butanoate metabolism|Glycolysis / Gluconeogenesis|Pyruvate metabolism|Valine, leucine and isoleucine biosynthesis	PDHB, pdhB; pyruvate dehydrogenase E1 component subunit beta [EC:1.2.4.1]|Pyruvate dehydrogenase (lipoamide).
8196	178204	0.948058	0.185232	-14.9938	0.514083	13.7926	0.428482
8223	152445	0.916899	0.20303	-16.9631	0.203144	8.05792	-0.252894	|exo-alpha-sialidase activity	N-Glycan degradation|Sphingoglycolipid metabolism	Exo-alpha-sialidase.
8230	174055	0.485694	0.426326	-16.2939	-0.0996574	7.05907	-0.957237	|nuclease activity |mRNA processing |hydrolase activity, acting on ester bonds |phosphoric ester hydrolase activity |T/G mismatch-specific endonuclease activity		Acting on ester bonds.
8237	108477	0.696792	0.214884	-14.5364	0.322591	33.7884	-1.18891	|cellular metabolic process		EIF2B4; translation initiation factor eIF-2B subunit delta
8244	106548	0.454984	0.998143	-17.7179	0.223425	7.17786	-0.301578
8254	162260	1.1679	-0.193898	-13.9806	0.217681	27.0644	0.406624
8259	81427	1.02905	0.118761	-14.7102	-0.772839	34.9622	-1.6668	|nucleotide binding |GTP binding |SRP-dependent cotranslational protein targeting to membrane |7S RNA binding |membrane |nucleoside-triphosphatase activity |signal recognition particle		SRP54, ffh; signal recognition particle subunit SRP54
8260	160596	0.672854	-0.0819073	-18.7252	0.56187	2.06102	0.132672	|N-acetyltransferase activity |metabolic process
8266	17807	0.554451	0.556148	-13.7119	0.940547	11.1814	-0.281235	|carbohydrate metabolic process |carbohydrate binding		E3.2.1.41; pullulanase [EC:3.2.1.41]
8268	205662	0.479171	-0.338222	-18.4014	-0.132118	14.2924	-1.16147	|protein binding |intracellular|zinc ion binding
8290	183329	1.03137	0.450986	-13.5382	-0.0399488	66.9539	-0.291931	|proteolysis |endopeptidase Clp activity		Endopeptidase Clp.
8297	182653	1.38453	0.0597742	-12.2359	-1.73288	149.773	-0.825144
8304	144679	0.63334	0.331611	-15.1102	-0.547284	18.2703	-0.104175	|electron transport |electron carrier activity |iron-sulfur cluster binding
8307	169875	0.152601	-1.30868	-18.3654	-4.94764	4.10951	-1.17693	|heat shock protein binding
8310	184171	0.74243	0.376526	-12.5584	0.45036	33.6519	-0.538264	|magnesium ion binding |ribose phosphate diphosphokinase activity |nucleoside metabolic process |nucleotide biosynthetic process	Pentose phosphate pathway|Purine metabolism	Ribose-phosphate pyrophosphokinase.
8311	183277	0.974529	0.659405	-12.4459	-1.52876	19.2503	-1.18934	|glycogen (starch) synthase activity|biosynthetic process	Starch and sucrose metabolism	E2.4.1.21, glgA; starch synthase [EC:2.4.1.21]|Glycogen (starch) synthase.
8316	142231	1.4349	0.0674157	-11.7566	-0.29897	184.828	0.020765	|tricarboxylic acid cycle |electron transport |succinate dehydrogenase (ubiquinone) activity|electron carrier activity |oxidoreductase activity |iron-sulfur cluster binding	Citrate cycle (TCA cycle)|Oxidative phosphorylation	SDHB, SDH2; succinate dehydrogenase (ubiquinone) iron-sulfur subunit [EC:1.3.5.1]|Succinate dehydrogenase (ubiquinone).
8319	205896	1.38423	0.219973	-11.5829	1.35991	63.1343	-0.711288
8330	157007	1.3015	-0.216484	-16.3646	-0.611939	26.3662	-0.561806
8331	205686	1.00148	-0.477736	-15.1259	-0.547395	17.4151	-1.90086	|coproporphyrinogen oxidase activity |porphyrin biosynthetic process	Porphyrin and chlorophyll metabolism	Coproporphyrinogen oxidase.
8336	151087	0.929123	-0.0994079	-14.923	-0.987634	52.7617	-0.71336	|protein folding |prefoldin complex |unfolded protein binding
8341	147277	1.15961	0.313634	-13.3543	0.484231	28.9014	-0.513048
8342	78954	1.55372	0.186007	-11.38	-1.07314	467.289	-0.573462	|calcium ion binding |endoplasmic reticulum |protein folding |unfolded protein binding		CALR; calreticulin
8348	186160	1.04025	-0.645713	-15.2691	-0.586484	17.4016	0.632341
8359	132235	1.06044	-0.750755	-14.0628	-0.261706	14.3382	0.77259	|transporter activity |transport |membrane
8361	118345	0.552065	0.297281	-16.6192	0.00145603	5.46225	0.082757	|tubulin-tyrosine ligase activity |protein modification process
8375	152316	0.565683	0.696244	-15.7615	0.804702	4.03789	-0.064108	|nucleic acid binding |DNA binding |helicase activity |protein kinase activity |protein binding |ATP binding |protein amino acid phosphorylation |zinc ion binding
8387	190082	1.04061	0.130411	-13.7086	0.0410264	12.2749	0.796184
8393	184482	1.26371	-0.754995	-14.9946	-1.20356	22.2759	-1.02205	|dephosphorylation |phosphoric monoester hydrolase activity
8403	196242	1.35295	-0.0900608	-13.2695	-2.00118	87.5593	-0.778678	|aminomethyltransferase activity |glycine cleavage system|cytoplasm |glycine catabolic process	Glycine, serine and threonine metabolism|Nitrogen metabolism|One carbon pool by folate	gcvT, AMT; aminomethyltransferase [EC:2.1.2.10]|Aminomethyltransferase.
8405	194484	0.889857	0.194242	-15.3799	-0.96065	19.8635	0.350142
8431	143874	1.23994	0.567939	-15.1813	-0.300791	58.8153	0.428419	|integral to membrane		BZRP; benzodiazapine receptor
8435	185200	1.46858	0.287397	-11.4178	-0.609722	367.702	-0.365952	|hydrogen-transporting two-sector ATPase activity |ATP synthesis coupled proton transport |proton-transporting two-sector ATPase complex |proton-transporting ATP synthase complex|hydrogen ion transporting ATP synthase activity, rotational mechanism |hydro	Flagellar assembly|Type III secretion system|ATP synthesis	ATPeF1D, ATP5D; F-type H+-transporting ATPase subunit delta [EC:3.6.3.14]|H(+)-transporting two-sector ATPase.
8442	114160	0.723998	0.612588	-16.2796	1.65708	5.46672	1.22296	|catalytic activity		ATG7; autophagy-related protein 7
8446	104302	0.527255	0.634738	-17.403	-0.831357	13.7292	-0.678943			SAP18; histone deacetylase complex subunit SAP18
8457	131695	0.827478	0.320917	-12.5258	0.306399	73.9142	-0.217293	|protein kinase activity |protein serine/threonine kinase activity |cGMP-dependent protein kinase activity|protein-tyrosine kinase activity |ATP binding |cAMP-dependent protein kinase complex |protein amino acid phosphorylation |cAMP-dependent protein kin		PKA; protein kinase A [EC:2.7.11.11]
8469	195522	1.03918	-0.434378	-16.315	-0.358063	24.6259	-0.804364	|GTPase activity |small monomeric GTPase activity|protein binding |GTP binding |intracellular |intracellular protein transport |nucleocytoplasmic transport |signal transduction |small GTPase mediated signal transduction |protein transport		RAB; Rab family, other
8484	126153	0.54945	0.790857	-14.9129	-0.404631	22.5522	-0.461954
8487	100523	0.897819	0.5822	-13.4542	-0.421675	126.112	-2.52378	|protein binding |RNA metabolic process
8492	142289	1.06628	0.311591	-17.6596	-0.193145	10.4376	-2.46841
8507	195586	0.745478	0.105816	-15.3596	0.446232	4.28109	1.75126	|Rab GTPase activator activity |intracellular |regulation of Rab GTPase activity
8517	150416	1.0768	0.205117	-16.6562	0.458395	4.85671	0.171788	|legumain activity |GPI-anchor transamidase activity |cysteine-type endopeptidase activity |proteolysis |cyanophycinase activity |regulation of hydrolase activity		PIGK; phosphatidylinositol glycan, class K [EC:2.6.-.-]|Hydrolases.
8524	194255	1.01414	0.475957	-12.9329	-0.332641	116.896	0.093419
8537	190200	1.33084	0.284074	-14.5055	3.26156	38.8496	-0.096911
8539	185063	0.991539	0.441398	-14.8079	-1.0488	17.6169	-0.639137
8547	188978	1.10669	0.183612	-15.1644	-0.65378	37.5822	-0.450283
8548	195767	1.32266	-0.129911	-15.9354	-0.533569	30.3336	-0.904618	|electron carrier activity |protein disulfide oxidoreductase activity |cell redox homeostasis
8551	196813	1.04897	0.254258	-17.3561	0.53289	2.57209	5.17352
8555	116937	1.05565	0.602606	-12.4678	0.40709	66.1169	-0.069834	|ubiquitin-dependent protein catabolic process |cullin-RING ubiquitin ligase complex |ubiquitin protein ligase binding
8557	175746	1.00107	0.181756	-14.6004	-0.000957328	18.5185	0.052934	|phospholipase activity |lipase activity |1-oxa-2-oxocycloheptane lactonase activity |sulfolactone hydrolase activity |3,4-dihydrocoumarin hydrolase activity |butyrolactone hydrolase activity	2,4-Dichlorobenzoate degradation|Butanoate metabolism|Pentose and glucuronate interconversions	frmB, ESD, fghA; S-formylglutathione hydrolase [EC:3.1.2.12]|Carboxylic ester hydrolases.
8564	152892	1.68901	-0.499913	-13.8701	-3.28703	215.965	0.852937	|fructose-bisphosphate aldolase activity |glycolysis	Carbon fixation|Fructose and mannose metabolism|Glycolysis / Gluconeogenesis|Pentose phosphate pathway	ALDO, fbaB; fructose-bisphosphate aldolase, class I [EC:4.1.2.13]|Fructose-bisphosphate aldolase.
8570	205943	0.581081	0.215743	-16.6104	-0.880709	33.3834	-2.77345
8571	120672	0.631718	0.215209	-17.912	-0.297097	3.9928	-0.438089
8579	196400	1.01175	0.680953	-12.0894	1.05316	127.314	-0.190298	|glycine hydroxymethyltransferase activity |glycine metabolic process |L-serine metabolic process	Cyanoamino acid metabolism|Glycine, serine and threonine metabolism|Lysine degradation|Methane metabolism|One carbon pool by folate	glyA, SHMT; glycine hydroxymethyltransferase [EC:2.1.2.1]|Glycine hydroxymethyltransferase.
8585	151043	1.18463	0.230924	-16.4572	0.221802	5.54609	-0.371103
8590	102099	1.52591	-0.0239542	-15.4262	0.0618255	11.664	-0.770492	|GTP cyclohydrolase II activity |3,4-dihydroxy-2-butanone-4-phosphate synthase activity|riboflavin biosynthetic process	Riboflavin metabolism	ribBA; 3,4-dihydroxy 2-butanone 4-phosphate synthase / GTP cyclohydrolase II [EC:4.1.99.12 3.5.4.25]|GTP cyclohydrolase II.
8591	195576	0.554297	0.750216	-13.9462	-0.416786	20.9735	-0.379624
8598	176419	0.953656	0.143018	-14.0602	0.200857	59.9163	-1.29975	|lanosterol synthase activity	Sterol biosynthesis	NOP10, NOLA3; H/ACA ribonucleoprotein complex subunit 3|Lanosterol synthase.
8610	95368	0.756067	0.0895158	-18.2749	1.03499	15.1128	0.27629	|ubiquitin ligase complex |ubiquitin-protein ligase activity |protein ubiquitination
8619	147084	0.6425	-0.30633	-14.5888	0.0696182	3.46599	0.320042	|transmembrane receptor protein serine/threonine kinase activity|3-phosphoinositide-dependent protein kinase activity|DNA-dependent protein kinase activity|AMP-activated protein kinase activity|casein kinase activity|casein kinase I activity|cyclic nucleo
8623	194492	0.647925	0.857425	-12.5052	0.373737	5.73606	0.051449	|histone acetyltransferase activity		Histone acetyltransferase.
8629	114600	0.551645	0.29565	-16.2853	-0.17281	10.7562	-0.137641	|nucleic acid binding |DNA binding |DNA topoisomerase (ATP-hydrolyzing) activity |ATP binding |chromosome |DNA topological change |DNA modification		DNA topoisomerase (ATP-hydrolysing).
8647	206081	0.955509	-0.00246017	-16.0903	0.16589	8.16216	0.007516
8657	131463	1.48097	-0.118732	-14.3475	-1.21133	52.823	-0.487212	|mRNA metabolic process |ribonucleoprotein complex		SNRPF, SMF; small nuclear ribonucleoprotein F
8665	137452	1.42217	0.493287	-13.0736	-0.0602741	98.6632	-2.7632	|ATP binding		dnaK; molecular chaperone DnaK
8672	130438	0.619901	0.335178	-15.4	-1.02031	24.4088	-0.259465	|carotenoid biosynthetic process |oxidoreductase activity, acting on paired donors, with incorporation or reduction of molecular oxygen |FAD binding |all-trans-retinol 13,14-reductase activity
8676	130885	1.53428	-0.0810775	-16.5889	-0.549778	25.6096	-0.006126	|mRNA metabolic process |ribonucleoprotein complex		LSM6; U6 snRNA-associated Sm-like protein LSm6
8680	205918	0.839005	0.252153	-17.294	3.15526	4.54892	0.088312	|integral to membrane		SLC24A6, NCKX6; solute carrier family 24 (sodium/potassium/calcium exchanger), member 6
8682	190833	0.558416	0.48467	-12.5889	0.21913	9.86623	-3.19768
8685	114155	0.552056	0.278392	-17.1121	0.0989367	4.13983	-0.008183	|GTPase activity |GTP binding |translation |protein-synthesizing GTPase activity
8704	56449	0.999442	-0.140225	-15.0835	-0.467736	72.041	-1.93176	|protein targeting to mitochondrion |mitochondrial intermembrane space protein transporter complex |protein import into mitochondrial inner membrane
8713	185812	0.584861	0.410321	-15.0921	0.565708	23.3688	-0.935373
8715	141930	0.647925	-0.325956	-18.3663	-0.00769255	1.22445	-0.350712
8735	196544	1.07635	0.630843	-13.6932	0.475003	42.8599	-0.448469	|ATP citrate synthase activity		ACLY; ATP citrate (pro-S)-lyase [EC:2.3.3.8]
8739	131284	1.08827	-0.696494	-14.8812	-0.239661	33.2896	0.378761
8747	61144	0.941037	0.9232	-13.3083	0.358045	58.2265	-0.446363	|nucleotide binding |ATP-dependent peptidase activity |metalloendopeptidase activity |stromelysin 3 activity |serine-type endopeptidase activity |ATP binding |proteolysis |collagenase activity |prenyl protein specific endopeptidase activity |membrane |nuc		Metalloendopeptidases.
8748	182461	1.08203	0.329069	-16.0916	4.11105	2.4857	3.86309	|gamma-glutamyl hydrolase activity	Folate biosynthesis	GGH; gamma-glutamyl hydrolase [EC:3.4.19.9]|Gamma-glutamyl hydrolase.
8757	206027	0.730671	0.323445	-18.2159	-0.696101	1.73979	0.587863	|sodium ion transport |regulation of pH |sodium:hydrogen antiporter activity |integral to membrane
8770	151721	0.911261	0.10853	-15.7884	-0.437053	17.1132	-0.508156	|oxidoreductase activity |aryl-alcohol dehydrogenase (NADP+) activity		Aryl-alcohol dehydrogenase (NADP+).
8778	32852	0.781164	0.302757	-15.0711	-1.93161	20.788	-1.57155	|peptidyl-prolyl cis-trans isomerase activity |cyclophilin |protein folding |FK506-sensitive peptidyl-prolyl cis-trans isomerase |cyclophilin-type peptidyl-prolyl cis-trans isomerase activity		Peptidylprolyl isomerase.
8783	119724	0.702696	0.216783	-18.0657	0.381709	6.22384	-1.08442
8784	129834	1.05862	0.394107	-15.279	0.948914	14.1119	0.096794	|RNA binding
8799	77047	0.799713	0.254527	-13.4887	-0.712927	50.7739	-0.4321	|catalytic activity |calcium-transporting ATPase activity |ATP binding |transport |cation transport |calcium ion transport |metabolic process |ATPase activity, coupled to transmembrane movement of ions, phosphorylative mechanism |membrane |integral to mem		E3.6.3.8; Ca2+-transporting ATPase [EC:3.6.3.8]|Calcium-transporting ATPase.
8802	184156	0.693742	-1.2561	-11.1034	-2.39338	83.0883	-1.50267	|copper ion binding |oxidoreductase activity |F420H2 dehydrogenase activity |sulfur oxygenase reductase activity |malolactic enzyme activity |regulation of oxidoreductase activity		Oxidoreductases.
8808	114085	0.614907	-0.136289	-17.3334	-2.39158	7.01841	-0.990897	|microtubule motor activity |ATP binding |microtubule associated complex |microtubule-based movement
8813	108094	0.831067	0.138418	-16.527	-0.0844207	9.28912	-1.05408	|3'-5'-exoribonuclease activity |RNA binding |5'-3' exoribonuclease activity		RRP4, EXOSC2; exosome complex component RRP4|Exoribonucleases producing 5'-phosphomonoesters.
8814	182552	0.761476	0.204474	-16.872	0.215048	4.81076	0.191286
8817	206047	0.931129	-0.084191	-13.4152	-0.627031	19.8354	0.496141	|catalytic activity |copper-exporting ATPase activity |copper ion binding |ATP binding |transport |copper ion transport |metabolic process |ATPase activity, coupled to transmembrane movement of ions, phosphorylative mechanism |membrane |integral to membra		E3.6.3.4, ATP7, copA; Cu2+-exporting ATPase [EC:3.6.3.4]|Copper-exporting ATPase.
8821	103457	0.808364	0.406914	-15.3634	-0.0217014	29.1687	-0.749168	|histone deacetylase activity |nucleus |histone deacetylation |acetylspermidine deacetylase activity		HDAC1_2; histone deacetylase 1/2 [EC:3.5.1.98]|Acetylspermidine deacetylase.
8845	191404	0.92278	0.450795	-15.4414	0.176077	8.71939	0.2912	|ceramide kinase activity	Sphingophospholipid biosynthesis	Ceramide kinase.
8847	145462	1.03644	0.487453	-13.3892	0.427513	19.3629	0.023749	|transcription cofactor activity |transcription coactivator activity |histone acetyltransferase activity |protein binding |nucleus |regulation of transcription, DNA-dependent |zinc ion binding |regulation of transcription		EP300, CREBBP, KAT3; E1A/CREB-binding protein [EC:2.3.1.48]|Histone acetyltransferase.
8851	150957	1.68817	0.183175	-13.8274	-0.135629	36.7505	-2.10899	|diaminopimelate epimerase activity |lysine biosynthetic process via diaminopimelate	Lysine biosynthesis	Diaminopimelate epimerase.
8852	159060	1.08989	-0.0109299	-15.2337	-0.970298	35.0764	-0.051216
8857	140499	1.63828	-0.0908306	-15.1607	-0.0572616	113.852	-1.11294	|protein targeting to mitochondrion |mitochondrial intermembrane space protein transporter complex |protein import into mitochondrial inner membrane
8882	131340	0.785214	0.308884	-14.4594	-1.14708	58.5227	-1.48787	|dolichyl-diphosphooligosaccharide-protein glycotransferase activity |endoplasmic reticulum |protein amino acid glycosylation |integral to membrane	N-Glycans biosynthesis	OST1, RPN1; oligosaccharyltransferase complex subunit alpha (ribophorin I)|Dolichyl-diphosphooligosaccharide--protein glycosyltransferase.
8891	147444	0.607551	0.313263	-17.2228	0.657378	3.64506	-0.566044
8896	205881	0.797403	0.0404714	-15.2195	1.00039	8.19324	1.10295	|structural molecule activity
8902	141876	0.789875	0.138781	-15.1574	-0.502511	14.3814	-0.511544	|glucose dehydrogenase activity |metabolic process |oxidoreductase activity |pinocarveol dehydrogenase activity |chloral hydrate dehydrogenase activity |hydroxymethylmethylsilanediol oxidase activity |1-phenylethanol dehydrogenase activity |myrtenol dehyd	Benzoate degradation via CoA ligation|Ethylbenzene degradation	DHRS7; dehydrogenase/reductase SDR family member 7 [EC:1.1.-.-]|Acting on the CH-OH group of donors.
8909	151387	0.848921	0.331779	-14.0684	0.274475	28.7149	-0.173531
8930	190633	0.640236	1.02465	-13.4763	-0.226332	20.632	-1.7663
8942	193846	1.42044	0.337379	-14.9241	-0.619261	26.3609	-2.39539
8949	153972	0.522856	0.62796	-16.4336	-0.459526	7.1544	-0.034835	|membrane
8976	169948	0.749847	0.0752368	-16.2374	0.374236	8.13832	-0.306605	|inward rectifier potassium channel activity |potassium ion transport |membrane
8985	8129	1.14791	-0.0439854	-18.6225	-1.64733	2.13284	1.29611	|NAD+ ADP-ribosyltransferase activity|subtilase activity |proteolysis		NAD(+) ADP-ribosyltransferase.
8986	149642	1.3803	-0.864149	-12.5722	-1.52285	194.298	-0.603549
9006	195975	0.430047	0.247047	-16.8534	0.423599	5.83597	0.311598	|dephosphorylation |phosphatidylinositol-3,4,5-trisphosphate 3-phosphatase activity|phosphoric monoester hydrolase activity		Phosphatidylinositol-3,4,5-trisphosphate 3-phosphatase.
9018	119598	0.30648	1.11279	-15.9476	0.246098	7.16531	-1.12176	|hydrolase activity, hydrolyzing O-glycosyl compounds |carbohydrate metabolic process		NOL10, ENP2; ribosome biogenesis protein ENP2
9024	153259	0.623262	0.673892	-16.4129	0.0149374	4.27246	-0.187025	|3'-tRNA processing endoribonuclease activity		rnz; ribonuclease Z [EC:3.1.26.11]
9025	141477	0.860699	0.395744	-13.0047	-0.352284	6.84526	-0.633733	|phosphotransferase activity, alcohol group as acceptor		TRRAP; transformation/transcription domain-associated protein
9032	148287	0.597985	0.712983	-17.4195	-0.212499	5.19576	-0.477795	|protein binding |zinc ion binding
9050	148421	1.06739	0.380695	-18.2249	-0.327018	3.42552	-0.986324
9060	127225	0.816938	0.408791	-15.7305	-0.0290192	16.0706	-0.524334			IMP4; U3 small nucleolar ribonucleoprotein protein IMP4
9062	123320	1.00542	0.267117	-15.89	-0.130665	11.7978	-0.231503	|prenyltransferase activity |protein geranylgeranyltransferase activity |heme biosynthetic process |protein prenyltransferase activity |4-hydroxybenzoate octaprenyltransferase activity |protoheme IX farnesyltransferase activity |integral to membrane |Sep-		COX10; protoheme IX farnesyltransferase [EC:2.5.1.-]
9065	141205	0.916123	0.192474	-15.775	-0.0696831	18.6656	1.02792
9076	205654	1.08257	0.259972	-15.6459	-0.527193	3.00984	-1.81412	|catalytic activity |biosynthetic process |transferase activity, transferring nitrogenous groups |6-aminohexanoate transaminase activity |pyridoxal phosphate binding |N2-acetyl-L-lysine aminotransferase activity |acetyldiaminopimelate aminotransferase act	Aminophosphonate metabolism|Caprolactam degradation|Lysine biosynthesis|Porphyrin and chlorophyll metabolism	Transaminases (aminotransferases).
9102	196044	1.37539	0.522309	-12.2062	-0.58218	192.021	-0.923343	|isocitrate dehydrogenase activity|isocitrate dehydrogenase (NAD+) activity |mitochondrion |tricarboxylic acid cycle |metabolic process |oxidoreductase activity, acting on the CH-OH group of donors, NAD or NADP as acceptor	Citrate cycle (TCA cycle)	IDH3; isocitrate dehydrogenase (NAD+) [EC:1.1.1.41]|Isocitrate dehydrogenase (NAD+).
9107	177188	0.180349	0.55167	-16.9347	0.102675	3.9155	-1.33202			SMG7, EST1C; protein SMG7
9115	99197	0.356658	0.228979	-19.0213	0.274793	3.75575	-0.24957	|methyltransferase activity		mraW, rsmH; 16S rRNA (cytosine1402-N4)-methyltransferase [EC:2.1.1.199]
9124	179410	0.767532	0.679654	-16.5815	-2.03003	1.09255	-0.726442	|nucleic acid binding |DNA binding |DNA-directed DNA polymerase activity |helicase activity |ATP binding |DNA replication |ATP-dependent helicase activity |DNA polymerase activity	DNA polymerase|Purine metabolism|Pyrimidine metabolism	DNA-directed DNA polymerase.
9132	195401	1.42461	0.205423	-14.3118	-0.253122	22.3936	0.144176	|membrane		STX16; syntaxin 16
9147	185701	0.888509	0.386618	-10.8152	2.92473	93.0821	-1.25233	|binding |transport |membrane
9171	185378	1.46229	0.0393864	-13.6619	-0.291135	127.456	0.148394	|protein disulfide isomerase activity|cell redox homeostasis		TXNDC5, ERP46; thioredoxin domain-containing protein 5|Protein disulfide isomerase.
9174	196772	1.22886	0.197071	-14.5815	0.499826	29.0824	0.711522			iscA, ISCA1; iron-sulfur cluster assembly protein
9186	162439	1.29054	0.281523	-15.4724	0.0421199	26.8696	-0.038104	|nucleic acid binding |intracellular|zinc ion binding		SNU23; U4/U6.U5 tri-snRNP component SNU23
9206	142161	0.497064	-0.346646	-17.3311	-2.41894	3.76725	-0.530943
9210	190145	0.854035	-0.421153	-15.2841	-0.307171	28.7082	0.25092	|calcium ion binding
9215	184214	1.82042	-0.013766	-14.988	0.276879	20.2852	0.177071
9230	154372	0.56364	0.552323	-15.0701	-0.0621352	11.7721	-0.363528			DCLRE1A, SNM1A, PSO2; DNA cross-link repair 1A protein
9231	10419	1.25759	0.149027	-11.2021	-0.375246	138.938	-0.239576	|metalloendopeptidase activity |mitochondrial processing peptidase activity |proteolysis |zinc ion binding |mitochondrial processing peptidase complex		E3.4.24.64; mitochondrial processing peptidase [EC:3.4.24.64]|Mitochondrial processing peptidase.
9233	111563	0.73302	0.0132499	-16.9639	0.129328	21.0381	-0.288131	|protein complex assembly |membrane		COX15; cytochrome c oxidase assembly protein subunit 15
9240	6075	0.393416	1.11822	-15.0469	1.32496	13.0572	1.47194	|DNA binding |nuclease activity |nucleotide-excision repair
9249	128476	0.831192	-0.638114	-15.8598	-0.0917291	4.06832	-0.522695	|intracellular |organic acid metabolic process |metabolic process |acetate kinase activity|kinase activity |phosphorylation |phosphotransferase activity, carboxyl group as acceptor	Propanoate metabolism|Pyruvate metabolism	ackA; acetate kinase [EC:2.7.2.1]|Acetate kinase.
9261	60751	0.980619	0.633519	-12.6868	-0.413826	17.277	-0.298041			CNOT1, NOT1; CCR4-NOT transcription complex subunit 1
9264	190813	1.09661	-0.022755	-15.7354	-0.037398	16.7133	0.311867
9268	178381	0.989967	0.366131	-15.5747	1.50332	3.5917	-0.598788			E3.5.3.12; agmatine deiminase [EC:3.5.3.12]
9274	32796	0.806292	0.447146	-15.6321	-0.339012	17.7115	-0.89556	|DNA-directed RNA polymerase activity |DNA-directed RNA polymerase I activity |DNA-directed RNA polymerase II activity |DNA-directed RNA polymerase III activity |RNA polymerase activity	RNA polymerase|Purine metabolism|Pyrimidine metabolism	USP; UDP-sugar pyrophosphorylase [EC:2.7.7.64]|DNA-directed RNA polymerase.
9275	144350	1.14138	0.0638021	-17.0092	2.13524	2.98314	2.05574
9277	194947	1.0145	0.255344	-13.3075	1.2637	20.4116	0.92283	|ATP binding |nucleobase, nucleoside, nucleotide and nucleic acid metabolic process |nucleobase, nucleoside, nucleotide kinase activity
9294	190196	0.348717	0.667753	-16.0513	-0.0714381	12.3243	-0.296659	|aspartic-type endopeptidase activity |mitochondrial inner membrane peptidase activity |D-alanyl-D-alanine endopeptidase activity|integral to membrane	Type II secretion system	Endopeptidases of unknown catalytic mechanism.
9302	195740	0.940353	-0.461431	-15.8999	-1.75085	33.7758	-0.892148	|nucleic acid binding
9303	195479	0.526192	0.511558	-15.1801	0.144811	4.88836	-0.185321	|cytoplasm |intracellular protein transport
9304	140464	0.807984	0.531453	-14.5209	-0.0790628	30.6687	-0.391452	|nucleus |regulation of transcription, DNA-dependent
9305	166797	1.46258	0.0228852	-18.322	0.425172	4.4561	-0.739268
9306	40733	0.598559	0.0957121	-16.664	0.464323	5.84412	-0.291354	|nucleotide binding |ATP binding |ATPase activity |nucleoside-triphosphatase activity
9322	146630	1.00668	0.388365	-16.7349	0.0108366	5.18684	0.445523	|membrane
9331	205938	0.907012	-0.272801	-15.6958	-1.22358	7.61735	-1.28743	|catalytic activity |copper-exporting ATPase activity |ATP binding |transport |metabolic process |ATPase activity, coupled to transmembrane movement of ions, phosphorylative mechanism |membrane |integral to membrane |hydrolase activity |hydrolase activity		Copper-exporting ATPase.
9337	107072	1.15533	0.068934	-17.0924	-0.261743	18.1156	-0.21173
9342	206044	0.836845	0.233298	-13.8944	-1.53744	20.3737	-0.280428	|aspartic-type endopeptidase activity |pepsin A activity |proteolysis |phosphofructokinase activity |phosphorylase kinase regulator activity |cobinamide kinase activity |phosphatidylinositol phosphate kinase activity |cyclin-dependent protein kinase regul	Benzoate degradation via CoA ligation|Inositol phosphate metabolism|Nicotinate and nicotinamide metabolism|Sphingoglycolipid metabolism|Starch and sucrose metabolism	Phosphotransferases with an alcohol group as acceptor.
9361	153738	0.366283	0.261177	-15.6295	-0.0116152	7.35208	0.080548			CTU1, NCS6; cytoplasmic tRNA 2-thiolation protein 1 [EC:2.7.7.-]
9366	154846	0.834236	0.137838	-16.5261	-0.498332	11.0104	-0.057874	|hydrolase activity
9387	99000	0.895829	0.331779	-16.104	0.384511	12.0313	0.203678	|5'-nucleotidase activity |IMP-GMP specific 5'-nucleotidase activity	Nicotinate and nicotinamide metabolism|Purine metabolism|Pyrimidine metabolism	5'-nucleotidase.
9391	169967	0.604803	0.740231	-13.7654	0.893195	22.4978	0.472381	|transcription factor activity |nucleus |regulation of transcription, DNA-dependent |sequence-specific DNA binding |protein dimerization activity
9406	133289	0.597799	0.513324	-14.4915	0.0969497	14.6063	0.168191	|nucleotide binding |ATP binding |transport |integral to membrane |ATPase activity |nucleoside-triphosphatase activity|ATPase activity, coupled to transmembrane movement of substances
9417	193424	0.946887	0.378383	-13.6835	0.0163619	107.204	-0.176956	|endopeptidase activity |threonine endopeptidase activity |proteasome endopeptidase activity|proteasome core complex |ubiquitin-dependent protein catabolic process		PSMB2; 20S proteasome subunit beta 4 [EC:3.4.25.1]|Proteasome endopeptidase complex.
9421	127039	0.950847	0.3193	-13.5434	-0.356321	65.1231	-0.331411	|threonine endopeptidase activity |proteasome endopeptidase activity		PSMD3, RPN3; 26S proteasome regulatory subunit N3|Proteasome endopeptidase complex.
9427	205934	1.04792	0.222355	-12.2806	1.27829	20.638	-0.401039
9430	141462	1.14027	0.252667	-13.8313	-0.512757	84.7123	-1.0706	|membrane
9431	150204	1.17284	0.0411559	-15.6677	-0.608287	26.8117	0.610921	|membrane
9433	147722	0.608451	0.940216	-15.3161	-0.142151	11.1902	0.192815	|malic enzyme activity |malate dehydrogenase (oxaloacetate-decarboxylating) (NADP+) activity|malate metabolic process	Carbon fixation|Pyruvate metabolism	E1.1.1.38, sfcA, maeA; malate dehydrogenase (oxaloacetate-decarboxylating) [EC:1.1.1.38]|Malate dehydrogenase (oxaloacetate decarboxylating) (NADP+).
9448	196886	1.11571	0.214297	-14.7478	-0.185725	34.8994	1.26736	|catalytic activity |cysteine synthase activity|cysteine biosynthetic process from serine |metabolic process |pyridoxal phosphate binding		cysK; cysteine synthase A [EC:2.5.1.47]
9452	140260	1.04489	0.120477	-14.4288	0.500703	25.1587	0.069683	|GTPase activity |GTP binding |cytoplasm |translation |translational termination |protein-synthesizing GTPase activity|translation release factor activity, codon specific		prfC; peptide chain release factor 3
9461	145348	0.418577	0.577748	-17.6951	2.95263	1.43101	1.49223	|protein binding
9469	112723	1.06542	-0.120429	-15.7328	-0.35407	9.37154	-1.02612	|nucleotide binding |threonine endopeptidase activity |proteasome endopeptidase activity|ATP binding |ATPase activity |nucleoside-triphosphatase activity		Proteasome endopeptidase complex.
9481	186597	1.05709	0.363418	-12.7547	-0.12149	84.6761	0.276198	|peroxidase activity |electron transport |response to oxidative stress |L-ascorbate peroxidase activity|heme binding	Ascorbate and aldarate metabolism	E1.11.1.11; L-ascorbate peroxidase [EC:1.11.1.11]|L-ascorbate peroxidase.
9494	194130	0.447661	0.698377	-15.8699	-0.526341	12.902	0.041808	|microtubule motor activity |kinesin complex		KLC; kinesin light chain
9506	154034	1.22251	0.0296443	-16.9249	-0.199623	4.58045	0.270284
9526	120649	0.499975	0.101606	-16.1218	-0.367424	27.5056	-0.883273	|lanosterol synthase activity	Sterol biosynthesis	PRPF4, PRP4; U4/U6 small nuclear ribonucleoprotein PRP4|Lanosterol synthase.
9528	176942	0.832966	0.534727	-14.4501	1.80504	31.3563	0.848425	|cell adhesion |membrane		SCARB1; scavenger receptor class B, member 1
9530	34270	0.847344	0.363192	-12.8322	-1.63933	216.694	-0.03965	|peptidyl-prolyl cis-trans isomerase activity |cyclophilin |protein folding |FK506-sensitive peptidyl-prolyl cis-trans isomerase |cyclophilin-type peptidyl-prolyl cis-trans isomerase activity		Peptidylprolyl isomerase.
9531	118976	1.09627	0.205667	-14.9564	0.483021	11.6791	0.035872	|DNA binding |catalytic activity |1,4-alpha-glucan branching enzyme activity|hydrolase activity, hydrolyzing O-glycosyl compounds |carbohydrate metabolic process |cation binding	Starch and sucrose metabolism	glgB; 1,4-alpha-glucan branching enzyme [EC:2.4.1.18]|1,4-alpha-glucan branching enzyme.
9532	17066	0.759331	-0.0424595	-15.3701	0.515885	7.60424	-0.229062	|DNA-directed DNA polymerase activity |nucleotidyltransferase activity |DNA polymerase activity	DNA polymerase|Purine metabolism|Pyrimidine metabolism	DNA-directed DNA polymerase.
9535	189940	1.28447	0.276284	-13.0829	-1.05185	310.161	-0.400272	|protein disulfide isomerase activity|cell redox homeostasis		Protein disulfide isomerase.
9540	193756	0.825077	0.129974	-16.4665	-0.890562	17.2117	-1.43558
9541	141843	0.659114	0.120165	-17.2925	-0.401381	7.61901	-0.884341			CDC73; parafibromin
9546	188236	0.80089	-1.39338	-18.8538	0.124353	0.301779	-0.543147
9552	95928	0.839516	0.684186	-18.2863	-0.259597	5.37722	-0.646893			yidC, spoIIIJ, OXA1; preprotein translocase subunit YidC
9553	127044	0.996801	0.787329	-15.5989	0.483134	9.89979	0.282452	|transcription factor activity |nucleus |regulation of transcription, DNA-dependent |zinc ion binding |sequence-specific DNA binding
9558	143831	0.594638	0.636687	-16.4387	0.882973	3.94231	-0.661229
9563	195443	1.14148	0.367659	-14.2758	-0.434599	7.32869	-0.26233	|protein binding |intracellular protein transport |ER to Golgi vesicle-mediated transport |zinc ion binding |COPII vesicle coat
9591	187429	1.03166	0.185255	-15.8185	0.145413	21.0911	-0.412497	|3'-5'-exoribonuclease activity |RNA binding |5'-3' exoribonuclease activity		CSL4, EXOSC1; exosome complex component CSL4|Exoribonucleases producing 5'-phosphomonoesters.
9593	121621	0.487511	0.587944	-15.6679	0.214627	11.9195	-0.233243	|ubiquitin thiolesterase activity |ubiquitin-dependent protein catabolic process		USP7, UBP15; ubiquitin carboxyl-terminal hydrolase 7 [EC:3.1.2.15]|Ubiquitin thiolesterase.
9595	116904	0.881999	0.700765	-14.12	0.496721	19.2883	0.001977	|nucleotide binding |metalloendopeptidase activity |stromelysin 3 activity |ATP binding |proteolysis |collagenase activity |zinc ion binding |prenyl protein specific endopeptidase activity |membrane |integral to membrane |nucleoside-triphosphatase activit		AFG3; AFG3 family protein [EC:3.4.24.-]|Metalloendopeptidases.
9604	185703	0.780062	-0.115483	-13.6587	0.717287	23.9676	0.052299
9611	142024	0.479825	1.03633	-14.1034	1.25038	17.531	0.190885	|nucleotide binding |ATP binding |ATPase activity |nucleoside-triphosphatase activity
9615	188131	0.713024	0.840709	-13.7179	0.410228	6.35359	-0.342861	|chromatin |nucleic acid binding |DNA binding |chromatin binding |ATP-dependent DNA helicase activity |ATP-dependent RNA helicase activity |helicase activity |ATP binding |nucleus |chromatin assembly or disassembly |ATP-dependent helicase activity |DNA-de	Purine metabolism	CHD1; chromodomain-helicase-DNA-binding protein 1 [EC:3.6.4.12]|Adenosinetriphosphatase.
9620	205875	1.04008	0.116061	-13.3515	-0.308922	49.9265	-0.789532	|FMN binding
9633	99415	0.695872	0.355642	-13.4799	-0.28955	62.6347	-2.03664	|RNA binding |pseudouridine synthase activity |tRNA-pseudouridine synthase activity |tRNA pseudouridine synthesis |lupeol synthase activity |beta-amyrin synthase activity		DKC1, NOLA4, CBF5; H/ACA ribonucleoprotein complex subunit 4 [EC:5.4.99.-]|Transferring other groups.
9644	120269	0.962218	0.123193	-15.5735	0.0667873	9.34644	-0.04461	|protein binding |ATP binding |phosphatidylinositol phosphate kinase activity |1-phosphatidylinositol-4-phosphate 5-kinase activity|cellular protein metabolic process |phosphatidylinositol metabolic process	Inositol phosphate metabolism	E2.7.1.68, PIP5K; 1-phosphatidylinositol-4-phosphate 5-kinase [EC:2.7.1.68]|1-phosphatidylinositol-4-phosphate kinase.
9645	205640	0.617611	1.01325	-15.4512	0.424812	16.3569	0.306236
9649	158096	0.74334	0.426446	-17.3531	-0.230351	24.4536	-0.514857
9669	146575	0.984529	0.14504	-14.1485	0.0149014	17.271	0.197617	|glucokinase activity |ATP binding |glycolysis	Erythromycin biosynthesis|Fructose and mannose metabolism|Galactose metabolism|Glycolysis / Gluconeogenesis|Starch and sucrose metabolism	glk; glucokinase [EC:2.7.1.2]|Glucokinase.
9673	144621	0.932052	0.392839	-13.5771	0.256536	25.6872	-0.774228	|ribonucleoside-diphosphate reductase activity |deoxyribonucleoside diphosphate metabolic process	Purine metabolism|Pyrimidine metabolism	RRM2; ribonucleoside-diphosphate reductase subunit M2 [EC:1.17.4.1]|Ribonucleoside-diphosphate reductase.
9677	205899	1.02991	0.491023	-16.5524	1.29019	4.29617	-0.960347	|carbon-nitrogen ligase activity, with glutamine as amido-N-donor |cobyrinate a,c-diamide synthase activity |glutaminyl-tRNA synthase (glutamine-hydrolyzing) activity	Alanine and aspartate metabolism|Glutamate metabolism	Carbon--nitrogen ligases with glutamine as amido-N-donor.
9680	150728	1.32436	0.50543	-14.8501	0.40418	8.99165	0.459467	|catalytic activity |metabolic process |phosphoglycolate phosphatase activity|hydrolase activity	Glyoxylate and dicarboxylate metabolism	Phosphoglycolate phosphatase.
9684	78928	0.966774	0.272637	-13.3077	-0.629517	46.5496	-0.571336	|thioredoxin-disulfide reductase activity |cytoplasm |electron transport |oxidoreductase activity |removal of superoxide radicals |cell redox homeostasis|FAD binding		E1.8.1.9, trxB; thioredoxin reductase (NADPH) [EC:1.8.1.9]
9685	142189	0.417229	-0.417384	-17.1724	-0.247692	2.89183	-0.12376
9686	143707	0.615275	0.34686	-16.3316	0.09767	6.62725	0.499365
9698	205591	1.06589	0.0852135	-16.8327	0.0911756	5.78641	-0.776472	|zinc ion binding |5-amino-6-(5-phosphoribosylamino)uracil reductase activity |diaminohydroxyphosphoribosylaminopyrimidine deaminase activity |riboflavin biosynthetic process |hydrolase activity |NADP binding
9701	188648	0.559082	-0.415593	-15.7483	0.455433	7.87165	0.042207	|DNA-directed RNA polymerase activity |DNA-directed RNA polymerase I activity |DNA-directed RNA polymerase II activity |DNA-directed RNA polymerase III activity |cell wall catabolic process |RNA polymerase activity|cell redox homeostasis	RNA polymerase|Purine metabolism|Pyrimidine metabolism	DNA-directed RNA polymerase.
9714	190739	1.25133	-0.217612	-17.4112	-0.408634	2.17023	-0.280082
9719	119766	0.674877	0.937523	-17.616	0.983091	11.8878	-0.434825	|hydrolase activity
9723	181968	1.25194	0.0326674	-16.1458	-0.0407027	18.0008	0.321486			VPS25, EAP20; ESCRT-II complex subunit VPS25
9734	194134	1.23595	-0.256211	-14.0491	-2.87269	175.971	-0.105558	|adenylate kinase activity|ATP binding |nucleobase, nucleoside, nucleotide and nucleic acid metabolic process |phosphotransferase activity, phosphate group as acceptor |nucleotide kinase activity |nucleobase, nucleoside, nucleotide kinase activity	Purine metabolism	Adenylate kinase.
9737	172906	1.1612	-0.137816	-19.6574	-3.36548	1.33866	-2.37522	|nucleic acid binding |helicase activity |ATP binding		SMARCAL1, HARP; SWI/SNF-related matrix-associated actin-dependent regulator of chromatin subfamily A-like protein 1 [EC:3.6.4.12]
9741	194240	0.837033	-0.519418	-16.4733	-0.0666147	16.1085	0.538337
9746	195038	1.32894	0.163771	-13.5377	-1.18082	121.503	-1.61094	|transcription factor activity |regulation of transcription, DNA-dependent|isoprenoid biosynthetic process		GGPS; geranylgeranyl diphosphate synthase, type II [EC:2.5.1.1 2.5.1.10 2.5.1.29]
9749	206198	1.25442	0.172577	-14.9648	0.648323	30.5866	-1.80265			MAK16; protein MAK16
9764	144841	1.1359	0.260087	-18.0184	-1.90832	14.6931	-1.29419
9777	205715	0.545283	0.444966	-17.7214	0.415127	5.65351	0.060098
9782	122423	0.930695	0.00428904	-14.2086	1.11553	15.7073	0.561805	|catalytic activity |oxidoreductase activity|FAD binding
9783	176719	0.714982	0.503576	-16.68	0.702551	4.60018	-0.440712
9786	167893	0.780944	0.58494	-13.3161	0.156284	5.80029	-0.00647	|nucleic acid binding |nucleus |histone-lysine N-methyltransferase activity	Lysine degradation	SETD2, SET2; histone-lysine N-methyltransferase SETD2 [EC:2.1.1.43]|Histone-lysine N-methyltransferase.
9793	188060	0.731178	0.084898	-14.1988	-0.88851	34.791	-0.482776	|glutathione transferase activity	Glutathione metabolism	E2.5.1.18, gst; glutathione S-transferase [EC:2.5.1.18]|Glutathione transferase.
9799	178371	0.895578	0.430731	-16.2826	0.268498	14.0875	-0.824626	|nucleus		EMG1, NEP1; essential for mitotic growth 1
9818	191628	0.673019	0.24066	-14.6211	-0.500868	38.9866	0.39781	|methionyl aminopeptidase activity|proteolysis |metalloexopeptidase activity		E3.4.11.18, map; methionyl aminopeptidase [EC:3.4.11.18]|Methionyl aminopeptidase.
9819	142433	0.242185	0.455768	-17.1102	-0.249911	4.14623	-0.032321	|transcription factor activity |nucleus |regulation of transcription, DNA-dependent |sequence-specific DNA binding
9826	188565	0.993326	0.151424	-13.7793	0.792537	8.56061	0.188566	|rRNA (adenine-N6,N6-)-dimethyltransferase activity |RNA binding |catalytic activity |protein C-terminal carboxyl O-methyltransferase activity |RNA processing |metabolic process |C-methyltransferase activity |N-methyltransferase activity |O-methyltransfe	Aminophosphonate metabolism|Androgen and estrogen metabolism|Histidine metabolism|Porphyrin and chlorophyll metabolism|Selenoamino acid metabolism|Tryptophan metabolism|Tyrosine metabolism|Ubiquinone biosynthesis	Methyltransferases.
9832	188584	0.877679	0.122274	-14.7084	-0.40717	49.9771	-0.350595	|protein folding |prefoldin complex |unfolded protein binding		pfdB, PFDN6; prefoldin beta subunit
9833	150613	0.748315	-0.253105	-17.2779	-0.448581	6.38693	0.006709
9836	170513	0.622046	-0.129945	-16.46	-0.438875	14.934	0.420446
9847	141336	0.768455	0.74759	-14.8521	0.161459	7.88422	0.330603
9851	83282	1.44746	0.0819159	-11.8158	-1.31871	303.114	-0.929318	|nucleic acid binding |ATP-dependent DNA helicase activity |ATP-dependent RNA helicase activity |helicase activity |ATP binding |ATP-dependent helicase activity |DNA-dependent ATPase activity |RNA-dependent ATPase activity |protein-transmembrane transport	Purine metabolism	UAP56, BAT1, SUB2; ATP-dependent RNA helicase UAP56/SUB2 [EC:3.6.4.13]|Adenosinetriphosphatase.
9856	186359	1.01675	0.00945833	-17.3792	0.356986	0.908545	-0.245222
9873	103770	0.676475	1.05866	-15.8159	-0.803673	22.0806	-2.7982	|GTP cyclohydrolase I activity |cytoplasm |aromatic compound biosynthetic process	Folate biosynthesis	GTP cyclohydrolase I.
9884	196606	0.701113	0.290211	-13.8158	-0.859724	68.709	-1.33976	|catalytic activity |isoprenoid biosynthetic process |1-deoxy-D-xylulose-5-phosphate reductoisomerase activity		dxr; 1-deoxy-D-xylulose-5-phosphate reductoisomerase [EC:1.1.1.267]
9887	172656	0.719908	0.724529	-17.513	-1.67404	6.21169	-0.722555
9888	185300	0.347625	-0.186059	-16.4213	0.71391	8.97213	1.40846
9904	183857	1.31155	0.32584	-14.031	0.503584	42.2921	-0.450312	|nucleic acid binding |intracellular |zinc ion binding		BUD20; bud site selection protein 20
9912	141995	0.377125	-0.12168	-20.3335	0.122616	3.8984	-0.42778			E1.4.3.3, DAO; D-amino-acid oxidase [EC:1.4.3.3]
[truncated: 2,154 more rows]
