# Supplementary material for: De novo transcriptome profiling uncovers a drastic downregulation of photosynthesis upon nitrogen deprivation in the nonmodel green alga Botryosphaerella sudeticus
Source: BMC Genomics. 2013 Oct 19;14(1):715. doi: 10.1186/1471-2164-14-715 (PMC4050207; doi:10.1186/1471-2164-14-715)
Supplement: Supplementary file 8 — Additional file 8: Table S6: List of 53 metabolic pathways and occurrence densities based on 4,148 ESTs. (XLS 54 KB) [file 12864_2012_6099_MOESM8_ESM.xls]

## Sheet: Sheet1
Supplemental Table S6. List of 53 metabolic pathways and occurrence densities based on 4,148 ESTs
Note: column c, numbers of KEGG metabolic pathway-associated ESTs in the common set of 4,148 ESTs in B.s. and C.r.; column d-k, relative occurrence density (RD) of
pathway-associated ESTs in ranges such as top 400 (T400), first half (F50), mid half (M50), and second half (S50) based on rank by level and their p-value (pV) indicated
when RD > 2, p-value < 0.05 in B.s; column l-s, relative density in C.r. (M) as in column d-k; column t-aa, relative density in C.r. (G-B) as in column d-k; column ab-ak,
relative occurrence density (RD) and p-value based on rank by ratio in B.s.; column al-au, relative density and p-value based on rank by ratio in C.r. (M) as in column al-au;
column av-be, relative density and p-value based on rank byratio in C.r. (G-B) as in column al-au.
			EST levels in B.s.								EST levels in C.r. (M)								EST levels in C.r. (G-B)								EST ratios in B.s.										EST ratios in C.r. (M)										EST ratios in C.r. (G-B)
ID	Path	Num	RD-T400	RD-F50	RD-M50	RD-S50	pV-T400	pV-F50	pV-M50	pV-S50	RD-T400	RD-F50	RD-M50	RD-S50	pV-T400	pV-F50	pV-M50	pV-S50	RD-T400	RD-F50	RD-M50	RD-S50	pV-T400	pV-F50	pV-M50	pV-S50	RD-T400	RD-F50	RD-M50	RD-S50	RD-B400	pV-T400	pV-F50	pV-M50	pV-S50	pV-B400	RD-T400	RD-F50	RD-M50	RD-S50	RD-B400	pV-T400	pV-F50	pV-M50	pV-S50	pV-B400	RD-T400	RD-F50	RD-M50
C1	euk-PR	60	10.37	43.6632	27.6533	11.3644	2.2e-16	2.2e-16	2.2e-16	2.2e-16	10.0243	44.1277	30.5	0.547085	2.2e-16	2.2e-16	2.2e-16		10.0243	44.6022	36.0696	0.856848	2.2e-16	2.2e-16	2.2e-16		0	1.29828	3.32905	2.29045	0.172833			1.999e-08	3.846e-05		0	3.7102	3.61955	2.36219	0		1.739e-09	3.064e-09	2.387e-05		0.5185	2.17629	2.70581
C1	prok-RP	29	5.36379	7.05442	0.802011	0.557377	2.365e-07	3.245e-08			5.72138	5.80952	1.03752	0.604136	3.959e-08	3.458e-07			5.72138	9.05677	1.03545	0.583896	3.959e-08	1.367e-09			1.07276	0.769573	1.35379	1.56765	1.07276						0	0.900174	2.44575	4.9381	0			0.003155	2.328e-06		0	0.635417	1.00193
1	Ascorbate_and_aldarate_metabolism	19	1.09158	0.931716	1.13271	1.19059					0	1.0339	0.930253	1.21074					0	0.933814	0.723909	1.5295					0	1.5594	1.36943	0.953563	0.545789						1.63737	1.59538	0.759568	0.804188	1.63737						1.09158	0.842405	1.0666
2	Butanoate_metabolism	24	0	1.60775	1.13519	1.0127					0.864167	1.03934	0.817018	1.14681					0.864167	0.993533	1.18278	1.22252					1.29625	1.04326	1.13706	1.21642	0.432083						0.864167	2.05754	1.19127	0.90925	0		0.01916				1.29625	1.25317	0.847568
3	Citrate_cycle_(TCA_cycle)	16	1.94437	2.47642	1.49639	0.734029		0.01743			5.185	6.2003	2.3798	0.802166	0.0001955	5.693e-05	0.02147		5.185	7.5009	4.53829	0.661247	0.0001955	1.48e-05	0.0004727		0	2.69001	1.03338	0.785606	1.29625		0.01119				0	0.811107	1.99327	2.45154	1.94437				0.01844		0	0.924242	1.09158
4	Fructose_and_mannose_metabolism	23	1.35261	0.932554	0.874552	1.11987					0.901739	1.09215	0.924861	1.07018					2.25435	0.984805	0.831929	1.11505					1.80348	0.950069	1.10525	1.24865	0.901739						0	1.44028	0.819763	1.03235	2.70522					0.0254	1.80348	0.953125	0.992344
5	Galactose_metabolism	14	0.740714	0.84584	1.41473	1.66319					0	0.946384	1.24865	1.69237					0.740714	0.953782	1.19539	1.29666					0.740714	1.03467	1.07573	1.4269	0						0.740714	1.39663	0.985741	1.02117	0						2.22214	1.1764	1.15222
6	Glycolysis_/_Gluconeogenesis	35	2.074	2.27912	1.84931	0.663892		0.002818			3.25914	4.07466	2.06677	0.619474	0.0007145	2.478e-06	0.008072		3.85171	4.10693	1.32821	0.642702	4.76e-05	2.231e-06			0.592571	1.02826	1.02193	1.04274	1.18514						2.074	1.00631	0.710639	1.02775	1.77771						0.888857	0.963307	1.17374
7	Glyoxylate_and_dicarboxylate_metabolism	12	1.72833	2.13046	1.58927	1.18548					3.45667	1.37124	0.816214	0.903113	0.02996				3.45667	1.80035	0.737291	0.710274	0.02996				0	2.2017	1.11326	0.940163	0.864167						2.5925	0.881615	0.711859	1.1655	2.5925						1.72833	0.726063	0.777653
8	Pentose_and_glucuronate_interconversions	11	1.88545	0.822037	0.816214	1.38915					0.942727	1.44328	0.910048	0.927549					0.942727	1.05924	1.05066	1.17441					2.82818	1.93832	0.983638	0.994724	0						1.88545	2.33034	1.56057	0.859155	0						1.88545	1.26156	1.19573
9	Pentose_phosphate_pathway	20	2.074	1.83297	0.95576	0.792057					3.111	1.8551	1.0587	0.75254	0.01388				4.148	2.03933	1.17441	0.748466	0.0008378	0.03547			0.5185	1.29909	1.09244	1.05843	1.037						2.074	0.908852	0.749684	1.20302	2.074						1.5555	0.772583	1.61401
10	Pyruvate_metabolism	28	1.11107	1.96123	1.24192	0.719764					2.5925	3.39166	1.77721	0.8222	0.02017	9.702e-05			2.5925	3.53021	1.17574	0.749413	0.02017	6.384e-05			1.11107	1.98754	0.909051	0.780139	1.11107						0.740714	0.97577	0.927342	1.19919	1.11107						0.370357	0.899003	1.25583
11	Aminosugars_metabolism	14	1.48143	1.33505	1.40041	1.44379					0	1.14239	1.00484	1.20406					0.740714	1.0122	1.5363	1.23673					0.740714	1.01294	1.91328	1.48302	0						1.48143	1.40182	0.924242	1.11896	0						0	1.07294	1.31934
12	N-Glycan_degradation	11	0	0.741774	0.978302	2.97561				0.03979	0.942727	0.935498	1.17208	1.49424					0	1.08757	1.68139	3.14242				0.03272	0.942727	1.01766	1.10202	1.1899	0.942727						0	1.4225	1.61213	1.02369	0.942727						0	1.21004	1.80269
13	N-Glycans_biosynthesis	11	0.942727	0.996636	2.49579	1.56292					0	1.66989	1.23159	1.27474					0	1.01816	1.0068	1.48994					0	3.20062	1.61087	1.07965	0		0.0306				0.942727	0.947032	1.00436	1.73847	0						0.942727	0.900174	1.10027
14	Starch_and_sucrose_metabolism	89	0.815618	1.11686	0.910048	0.931298					1.28169	1.32018	0.968706	0.821712					1.16517	1.38175	0.865609	0.837641					1.28169	1.26156	0.961075	0.85	0.932135						1.28169	1.20302	0.804812	0.873263	1.3982						0.932135	1.12656	1.26541
15	Androgen_and_estrogen_metabolism	15	0	1.04221	1.12321	1.52053					0	1.54661	1.14459	1.40706					0	1.15479	1.04695	2.14256					2.074	1.58321	1.64799	0.941016	0						0.691333	2.373	1.24677	0.966449	0		0.04196				0	0.996158	2.70052
16	Bile_acid_biosynthesis	11	0.942727	1.21145	1.47406	1.94742					0	0.81079	1.02851	2.16267					0	0.918105	1.14019	1.6305					0	1.8958	1.57599	1.72546	0						0.942727	2.35147	0.872345	0.790095	0.942727						1.88545	1.17308	0.783381
17	Sterol_biosynthesis	12	0	3.65785	2.15593	1.40515		0.006689			0	1.20827	1.51664	1.77341					0	2.147	1.22904	1.28421					0.864167	1.25204	1.71476	1.39429	0						0.864167	0.801546	1.1284	2.17059	1.72833						0.864167	0.708454	1.59293
18	Glycerolipid_metabolism	51	0.203333	1.03184	1.04405	1.02979					0	0.887842	1.11686	1.50617					0.203333	0.990922	1.33979	1.22795					1.42333	0.950069	1.01642	1.19195	0.203333						1.22	1.09446	1.00121	1.05333	1.01667						1.42333	1.05708	0.972339
19	Inositol_phosphate_metabolism	35	1.48143	1.08757	1.06962	1.10968					0.888857	1.14144	1.11147	1.1427					0.888857	1.38267	1.23342	1.12048					0.888857	1.01866	1.07156	1.06742	1.18514						0.592571	1.41473	1.38961	0.97646	0.592571						0.888857	1.32186	1.6305
20	Sphingoglycolipid_metabolism	39	1.06359	1.01418	0.835616	1.05979					0.797692	1.15286	1.09706	1.08473					0.797692	1.15286	1.03467	1.05601					1.06359	0.967351	0.957304	1.09215	1.59538						0.797692	1.4186	1.40041	0.891276	0.531795						1.06359	1.21714	1.42739
21	Alanine_and_aspartate_metabolism	16	0.648125	2.22413	1.21216	1.02903		0.0303			2.5925	4.8345	1.17774	0.67098		0.0003119			1.94437	2.96497	1.07628	0.788743		0.006454			0.648125	1.09014	1.13333	1.49693	0						1.29625	1.05146	0.733251	1.22686	0.648125						0	0.896671	1.5295
22	Arginine_and_proline_metabolism	23	2.25435	2.9671	1.24117	0.610718		0.002168			0.901739	1.60402	1.52164	0.751994					1.35261	1.8452	1.15126	0.743103					0.901739	0.886325	0.979457	1.28104	0.45087						2.70522	1.09504	0.769716	0.977841	0.45087	0.0254					1.80348	1.13831	0.767864
23	Glutamate_metabolism	24	1.29625	1.57839	1.75317	0.877327					2.5925	2.82561	1.44128	0.751994	0.03033	0.001449			1.72833	2.23011	1.15996	0.821386		0.01372			0.432083	1.15898	1.20337	1.05574	0.432083						1.29625	1.1535	0.792965	1.11206	0.432083						0.432083	0.910448	1.1082
24	Glycine,_serine_and_threonine_metabolism	22	0.942727	1.87607	1.38267	0.993533					3.77091	2.05448	0.974166	0.706283	0.001524	0.02563			3.29955	3.0058	0.776779	0.628294	0.006027	0.001393			0	1.77114	1.12108	1.18109	0						1.41409	0.969159	0.76166	1.18042	1.88545						2.35682	1.0321	0.727209
25	Histidine_metabolism	28	0.740714	1.06359	1.33034	1.08473					0	1.00704	1.03752	1.36134					0	1.043	1.02877	1.35777					1.48143	1.08218	1.21571	1.22541	0						1.48143	1.19195	0.974853	1.10791	0						0.370357	0.722522	0.865429
26	Lysine_biosynthesis	18	0.576111	1.28501	1.07684	1.11625					2.30444	1.35511	0.85	0.935287					2.30444	1.76286	0.874368	0.77926					1.15222	1.04774	1.30934	1.41425	0						1.15222	1.06141	1.45544	1.14903	1.15222						0.576111	0.827944	1.03493
27	Lysine_degradation	18	0	1.39522	1.46676	1.10939					2.30444	1.0303	0.83798	1.23232					2.30444	1.33205	0.853849	0.900174					1.15222	1.34719	1.18786	1.05843	0						1.72833	1.4991	0.755831	0.889938	0.576111						1.72833	1.15222	1.5641
28	Phenylalanine_metabolism	10	2.074	3.10247	1.19059	0.893388		0.0241			0	1.88889	1.00048	0.857025					1.037	0.886893	0.833936	1.31557					0	1.11625	0.851046	1.58684	1.037						3.111	1.87015	0.817501	0.804812	0						2.074	0.912651	0.790095
29	Phenylalanine,_tyrosine_and_tryptophan_biosynthesis	13	1.59538	1.99807	1.91152	1.04484					1.59538	1.74432	1.87523	1.64212					3.19077	2.19007	1.81294	0.933393	0.03835				0	1.48143	1.48461	1.30769	0						1.59538	0.855964	1.2685	1.78793	0						0.797692	0.671197	1.9809
30	Tryptophan_metabolism	33	0.942727	0.990449	0.930045	1.14081					0.314242	1.09677	0.921368	1.04169					0.314242	0.888223	0.975541	1.43232					1.57121	0.92672	1.03441	1.21857	0.628485						1.57121	1.14333	0.791603	0.9466	0.628485						0.942727	0.790396	0.871429
31	Tyrosine_metabolism	24	0.864167	0.947465	0.902524	1.1764					0	1.78716	0.899978	0.879745					0.432083	0.930671	0.923419	1.22977					1.72833	1.23452	1.15543	1.13086	0						2.16042	1.57479	0.952468	0.875475	0						1.72833	0.776343	0.908255
32	Urea_cycle_and_metabolism_of_amino_groups	16	1.29625	2.03933	1.10319	0.732086					0.648125	2.82177	2.71822	0.831596		0.00858	0.01057		0.648125	3.15198	2.79139	1.55007		0.004547	0.009116		1.29625	0.916483	1.58563	1.76812	0						3.24063	6.73377	1.09648	0.777653	0	0.02043	3.228e-05				2.5925	1.0321	0.806847
33	Valine,_leucine_and_isoleucine_biosynthesis	12	0.864167	2.54011	1.11416	0.713573		0.03313			5.185	6.55292	1.96216	0.599509	0.00122	0.0003603			5.185	7.10274	1.42201	0.566357	0.00122	0.0002369			0	1.20371	1.30687	1.33376	0.864167						0.864167	2.36488	1.46988	0.867782	0		0.0443				2.5925	0.732733	0.771147
34	Valine,_leucine_and_isoleucine_degradation	11	0.942727	1.3329	1.10643	1.56175					0	1.27867	1.25242	1.61905					0	0.831929	0.898419	2.16493					0	1.21004	1.952	2.77273	0						0.942727	1.38544	0.84584	1.03082	0.942727						3.77091	2.70052	0.97623
35	Aminophosphonate_metabolism	15	0	1.22432	0.952906	1.15866					0	2.18086	1.12994	0.974624					0.691333	1.33119	1.20023	1.08133					2.074	1.16451	1.45187	1.19677	0						0	1.90275	1.14522	0.839676	0.691333						0	1.10378	2.70052
36	beta-Alanine_metabolism	15	1.38267	1.74432	1.66119	0.956201					0	1.07628	1.21251	1.15801					0	1.11866	0.914261	1.46469					0.691333	1.20232	1.03648	1.36627	0						2.074	1.00484	0.823343	1.47301	0						2.074	1.53972	0.892811
37	D-Arginine_and_D-ornithine_metabolism	10	3.111	1.32949	1.18042	1.30852					2.074	0.928172	0.690643	1.20406					2.074	1.13925	0.92548	0.966224					1.037	0.969159	1.32864	1.58806	0						3.111	1.05789	0.661141	1.02042	1.037						2.074	0.885946	0.861654
38	Glutathione_metabolism	14	2.22214	2.04335	0.710031	0.694575					1.48143	1.66186	1.45238	1.2236					0.740714	3.29468	1.17043	1.08843		0.006105			0.740714	0.71296	1.41377	1.8257	2.96286					0.04796	0.740714	0.952468	0.844807	1.74947	0						1.48143	0.924654	1.72689
39	Selenoamino_acid_metabolism	21	0.987619	0.875475	0.923419	1.26928					0.987619	1.49424	1.6903	0.885568					1.48143	1.48249	1.47932	1.12656					2.46905	1.49424	1.27552	0.90925	0						0	1.53972	0.838319	0.959297	0.987619						1.48143	0.790999	0.892811
40	Purine_metabolism	110	0.659909	0.936343	1.08757	1.11987					1.13127	0.933393	0.986679	1.11326					0.659909	1.17142	1.22577	0.936132					1.13127	1.18684	1.06907	0.874921	1.037						0.377091	0.862908	0.851745	1.22613	2.074					0.001492	0.282818	0.71616	1.49316
41	Pyrimidine_metabolism	55	0.754182	0.945305	1.22324	1.10968					0.565636	0.869237	1.53346	1.36268					0.377091	1.16779	2.00386	0.959741			0.001467		0.942727	1.19059	0.989504	0.911248	1.31982						0.377091	0.97646	0.945305	1.14396	1.69691						0.188545	0.778821	1.7077
42	ATP_synthesis	15	1.38267	6.08211	4.80093	0.783825		0.0002832	0.001133		4.148	4.69231	3.59757	1.59171	0.003667	0.001291	0.005517		4.83933	6.22823	3.95424	1.01121	0.0007272	0.0002455	0.003325		0	3.35057	2.35414	1.27161	0		0.008028	0.04346			0	0.853147	5.34536	4.46983	0			0.0006089	0.001699		0	1.37442	3.14719
43	Carbon_fixation	37	2.8027	2.27912	1.23969	0.663892	0.003611	0.002053			3.36324	3.73022	1.66586	0.794941	0.0003152	4.193e-06			4.20405	4.28512	1.36089	0.964651	4.575e-06	6.049e-07			0.840811	1.2866	0.98621	0.948765	1.12108						0.840811	0.69411	1.17109	2.32251	3.64351				0.001776	8.259e-05	0.560541	0.788293	1.84356
44	Nitrogen_metabolism	15	2.074	2.60226	1.95845	0.704005		0.02766			4.83933	4.28512	2.38254	0.582094	0.0007272	0.00215	0.04112		2.074	3.14242	1.45595	0.611799		0.01112			0	0.987149	1.30893	1.74579	2.074						1.38267	1.11445	0.908852	0.914462	1.38267						2.074	1.96588	0.87088
45	Oxidative_phosphorylation	15	4.83933	7.43369	4.02718	0.614883	0.0007272	8.316e-05	0.003026		5.53067	8.03876	4.2631	0.782937	0.0001267	5.103e-05	0.0022		6.91333	15.9538	7.0906	0.634445	2.751e-06	5.792e-07	0.0001102		0	0.725682	2.40046	2.85282	2.074			0.03988	0.01791		0	1.28183	1.45187	1.70981	2.76533						0.691333	2.03333	1.83378
46	Photosynthesis	21	6.41952	18.0348	3.36688	1.16582	2.07e-07	5.085e-10	0.001413		6.41952	8.90129	2.14478	0.645905	2.07e-07	4.244e-07	0.03524		7.40714	20.74	5.95977	0.578038	3.735e-09	1.265e-10	1.482e-05		0	0.827944	2.87258	13.044	6.91333			0.004353	1.188e-08	2.879e-08	0.987619	0.530842	6.8	16.8618	7.40714			4.73e-06	9.864e-10	3.735e-09	0	0.669897	4.39407
47	Alkaloid_biosynthesis_I	11	2.82818	3.84074	0.799229	0.610718		0.01541			0.942727	1.1865	0.765737	0.900564					1.88545	0.697143	0.796467	2.20638					0.942727	1.17175	1.11686	1.14776	0						5.65636	5.68219	1.38037	0.624511	0	0.0007842	0.003136				1.88545	1.14903	0.897641
48	Flavonoids,_stilbene_and_lignin_biosynthesis	17	2.44	0.839336	1.01567	1.35822					0	0.81079	0.936343	2.30189				0.03458	0	0.788293	0.88519	3.05				0.007782	0.61	1.63179	2.40324	0.809208	0.61			0.0279			3.05	1.73411	0.826954	0.738604	2.44	0.02563					1.22	0.877327	0.927135
49	Folate_biosynthesis	28	0	1.22613	1.44228	1.43579					0.370357	1.01866	0.806533	1.22577					0	0.996876	0.888413	1.34023					2.96286	2.39769	1.39335	0.807318	0	0.006421	0.002764				1.48143	1.39195	0.927342	0.794941	1.48143						0.740714	0.8296	0.939737
50	Nicotinate_and_nicotinamide_metabolism	31	1.67258	1.14967	0.916078	0.996636					1.00355	1.02775	0.967576	1.10554					1.33806	1.55706	0.973938	0.920959					0.669032	0.882553	0.970065	1.27317	1.67258						1.00355	1.45035	1.30522	0.890129	0.669032						1.00355	1.47092	2.02341
51	Pantothenate_and_CoA_biosynthesis	13	1.59538	1.61778	1.27709	0.797692					1.59538	0.813333	1.28342	1.61526					1.59538	0.769859	0.904887	1.91152					0.797692	0.942299	1.43529	1.78485	0						1.59538	1.31934	1.02218	1.12412	0						1.59538	1.67123	0.758318
52	Porphyrin_and_chlorophyll_metabolism	35	0.888857	1.61526	1.36223	0.802321					1.48143	1.63823	0.866876	0.742571					2.074	1.49964	0.886704	0.798306					0.888857	0.918105	1.2894	1.35911	0.592571						1.48143	0.873999	0.680893	1.24415	2.074						0.888857	0.624135	1.609
53	Ubiquinone_biosynthesis	29	0.357586	0.907659	1.02826	1.49964					0	1.53402	1.11987	1.08814					0	1.35379	1.05279	1.03133					1.78793	1.50181	0.979226	0.795856	1.07276						0.715172	1.3726	0.892811	0.904492	1.43034						0.357586	0.898224	0.919326
[truncated: 7 more columns]
